# Supplementary material for: The influence of biological, epidemiological, and treatment factors on the establishment and spread of drug-resistant Plasmodium falciparum
Source: eLife. 2022 Jul 7;11:e77634. doi: 10.7554/eLife.77634 (PMC9262398; doi:10.7554/eLife.77634)
Supplement: Figure 2—source data 1. [file elife-77634-fig2-data1.csv]

Factor_name	First_order_indice	Drug_type
Fitness cost	0.0327381909735619	Long-acting
Access to treatment	0.522665891804945	Long-acting
EIR	0.00844466894017753	Long-acting
Resistance level of the long-acting drug	0.354539865536811	Long-acting
Half-life of long-acting drug	0.0552466584118259	Long-acting
Maximum killing rate of long-acting drug	0.00611636828677567	Long-acting
Diagnostic detection limit	0.00654346759211246	Long-acting
Cmax/IC50 of the long-acting drug	0.0137048884537906	Long-acting
Fitness cost	0.0738660166971277	Short-acting
Access to treatment	0.558761573427746	Short-acting
EIR	0.00119203917092942	Short-acting
Cmax/IC50 of the short-acting drug	0.000838891075582421	Short-acting
Resistance level of the short-acting drug	0.338257694986701	Short-acting
Half-life of short-acting drug	0.0248582972487603	Short-acting
Maximum killing rate of short-acting drug	0.000912468724331227	Short-acting
Diagnostic detection limit	0.00131301866882213	Short-acting
Fitness cost	0.146598451629334	Short + Long-acting
Access to treatment	0.186837004303755	Short + Long-acting
EIR	0.00998501380273046	Short + Long-acting
Resistance level of the long-acting drug	0.390769901024888	Short + Long-acting
Half-life of long-acting drug	0.0201907695632017	Short + Long-acting
Maximum killing rate of long-acting drug	0.00639796545959767	Short + Long-acting
Diagnostic detection limit	0.00561604869183293	Short + Long-acting
Cmax/IC50 of the short-acting drug	0.00587521484255045	Short + Long-acting
Resistance level of the short-acting drug	0.121168147528889	Short + Long-acting
Half-life of short-acting drug	0.0200625161410688	Short + Long-acting
Maximum killing rate of short-acting drug	0.00547416303354675	Short + Long-acting
Cmax/IC50 of the long-acting drug	0.0810248039786054	Short + Long-acting
