# Supplementary material for: The influence of biological, epidemiological, and treatment factors on the establishment and spread of drug-resistant Plasmodium falciparum
Source: eLife. 2022 Jul 7;11:e77634. doi: 10.7554/eLife.77634 (PMC9262398; doi:10.7554/eLife.77634)
Supplement: Figure 2—figure supplement 1—source data 1. [file elife-77634-fig2-figsupp1-data1.csv]

Drug_type	Factor_name	Interval	Median_selection_ceofficient	25Q_selection_ceofficient	75Q_selection_ceofficient
Short-acting drug	Access to treatment	1	-0.0202532040378309	-0.0427149176019816	0.00477125764899961
Short-acting drug	Access to treatment	2	-0.0140893610329919	-0.0369782931529994	0.0123124458859269
Short-acting drug	Access to treatment	3	-0.00758610743703727	-0.0304175471394689	0.0189032306180338
Short-acting drug	Access to treatment	4	0.000115181153648156	-0.0227634241568967	0.0263772951989364
Short-acting drug	Access to treatment	5	0.00803836423004928	-0.0151952705310272	0.0356069712197149
Short-acting drug	Access to treatment	6	0.0149294917671123	-0.00865342975950226	0.0429557530689421
Short-acting drug	Access to treatment	7	0.0230239963005146	-0.00146866942151005	0.0506423654187303
Short-acting drug	Access to treatment	8	0.0318027631531184	0.00637979751956452	0.0589488452173403
Short-acting drug	Access to treatment	9	0.0393670594828144	0.0134370829843318	0.0674033376628242
Short-acting drug	Access to treatment	10	0.0462763698530335	0.0200794853422762	0.0756910153643853
Short-acting drug	Access to treatment	11	0.0546943580045943	0.027966629130153	0.0831392498885584
Short-acting drug	Access to treatment	12	0.0628855242699737	0.0343680155632243	0.0911208875185285
Short-acting drug	Access to treatment	13	0.0698955645964373	0.0416322492767529	0.0985318638185842
Short-acting drug	Access to treatment	14	0.0779562992915943	0.047871412390114	0.107299110007437
Short-acting drug	Access to treatment	15	0.0859980213760999	0.0548839040388596	0.116037562841792
Short-acting drug	Access to treatment	16	0.0937101540059488	0.062014459227986	0.123928211276176
Short-acting drug	Access to treatment	17	0.101622947659661	0.0699853024916254	0.131343808000629
Short-acting drug	Access to treatment	18	0.108715354986997	0.0746093171068769	0.139925266036393
Short-acting drug	Access to treatment	19	0.115118695780478	0.0807312823987627	0.1465617459783
Short-acting drug	Access to treatment	20	0.123872938418944	0.0890301960397638	0.155837128061575
Short-acting drug	Access to treatment	21	0.131728313749077	0.0950752231641974	0.163806601532029
Short-acting drug	Access to treatment	22	0.139730733420879	0.0989737952541853	0.172120175727912
Short-acting drug	Access to treatment	23	0.14630966616835	0.106247085147091	0.179512822789384
Short-acting drug	Access to treatment	24	0.15480082113041	0.111053518132887	0.188646983500032
Short-acting drug	Access to treatment	25	0.161821220272209	0.116456048339819	0.197272634975963
Short-acting drug	Access to treatment	26	0.168364585060716	0.116410327856145	0.204593850316263
Short-acting drug	Access to treatment	27	0.177938207859637	0.129563694963156	0.214374133376616
Short-acting drug	Access to treatment	28	0.186559997373767	0.132082600815128	0.223475538856054
Short-acting drug	Access to treatment	29	0.19545328940045	0.138424303524826	0.232287235255771
Short-acting drug	Access to treatment	30	0.203661752059161	0.146448063659199	0.240999735120584
Short-acting drug	Access to treatment	31	0.212476918105368	0.14976263652231	0.250802670097073
Short-acting drug	Access to treatment	32	0.221204589830072	0.155020872661756	0.261207665529219
Short-acting drug	Access to treatment	33	0.230114442832791	0.159841009167735	0.270521965834972
Short-acting drug	Access to treatment	34	0.238834153153041	0.164343142404168	0.278362974235049
Short-acting drug	Access to treatment	35	0.246310250066594	0.166891189916154	0.287745897759466
Short-acting drug	Access to treatment	36	0.256658873191088	0.178013290024572	0.298090313378701
Short-acting drug	Access to treatment	37	0.263592335182442	0.179941902686287	0.305457464275214
Short-acting drug	Access to treatment	38	0.272421983408204	0.184074802569705	0.314977701548682
Short-acting drug	Access to treatment	39	0.280244956063035	0.192108838068365	0.322688964921202
Short-acting drug	Access to treatment	40	NA	NA	NA
Short-acting drug	Degree of resistance to the short-acting drug	1	-0.0494946135458005	-0.0792465576925018	-0.0192525235931472
Short-acting drug	Degree of resistance to the short-acting drug	2	-0.0396044489508819	-0.0699768274967332	-0.00815677756926109
Short-acting drug	Degree of resistance to the short-acting drug	3	-0.0267166560227109	-0.0582268898627898	0.00559748522796154
Short-acting drug	Degree of resistance to the short-acting drug	4	-0.0127167434009238	-0.045166921782611	0.021956305692267
Short-acting drug	Degree of resistance to the short-acting drug	5	0.00209478103882328	-0.0316180887509887	0.0401335395621746
Short-acting drug	Degree of resistance to the short-acting drug	6	0.0185242412426137	-0.0168010746151712	0.0591546257001937
Short-acting drug	Degree of resistance to the short-acting drug	7	0.0359015254917432	-0.00134574992300029	0.0808373390096686
Short-acting drug	Degree of resistance to the short-acting drug	8	0.0523151268514684	0.0113705207207264	0.0998136165381606
Short-acting drug	Degree of resistance to the short-acting drug	9	0.0714037998676017	0.0248333786427927	0.12146421033047
Short-acting drug	Degree of resistance to the short-acting drug	10	0.0854887932180013	0.032776193089332	0.139782981960257
Short-acting drug	Degree of resistance to the short-acting drug	11	0.0990016499499805	0.0399372742296241	0.15662684183264
Short-acting drug	Degree of resistance to the short-acting drug	12	0.108523432784992	0.0452207170591977	0.169588258371566
Short-acting drug	Degree of resistance to the short-acting drug	13	0.117013747981761	0.051579393359662	0.181709113657896
Short-acting drug	Degree of resistance to the short-acting drug	14	0.123925459999619	0.0520098629495235	0.191390921956154
Short-acting drug	Degree of resistance to the short-acting drug	15	0.125663324030976	0.0540878691328722	0.197794234809505
Short-acting drug	Degree of resistance to the short-acting drug	16	0.129972787598736	0.0580231780879002	0.203752330595558
Short-acting drug	Degree of resistance to the short-acting drug	17	0.134705380939705	0.0563718847920258	0.211825714236359
Short-acting drug	Degree of resistance to the short-acting drug	18	0.1341831437933	0.058024099395624	0.211210087476246
Short-acting drug	Degree of resistance to the short-acting drug	19	0.133909396058942	0.0600995565057871	0.213569372999291
Short-acting drug	Degree of resistance to the short-acting drug	20	0.135752541365782	0.0606206286948545	0.216290938767687
Short-acting drug	Degree of resistance to the short-acting drug	21	0.13558301262162	0.0580272582609734	0.218853673174641
Short-acting drug	Degree of resistance to the short-acting drug	22	0.135019854299892	0.0604866404194977	0.219280965972684
Short-acting drug	Degree of resistance to the short-acting drug	23	0.136126758498152	0.061018243483288	0.219480346043082
Short-acting drug	Degree of resistance to the short-acting drug	24	0.139723253653697	0.0632599901931236	0.221318202262286
Short-acting drug	Degree of resistance to the short-acting drug	25	0.137194243461383	0.0591824915273651	0.222393018158354
Short-acting drug	Degree of resistance to the short-acting drug	26	0.137069792465885	0.0604955468887673	0.219923248467874
Short-acting drug	Degree of resistance to the short-acting drug	27	0.139996291741746	0.0612498582179537	0.22453942500346
Short-acting drug	Degree of resistance to the short-acting drug	28	0.140392460283891	0.0644858707693576	0.224833505975926
Short-acting drug	Degree of resistance to the short-acting drug	29	0.143460616915514	0.0644624559305855	0.228257901607469
Short-acting drug	Degree of resistance to the short-acting drug	30	0.143366639062839	0.0639756429597368	0.228768108716351
Short-acting drug	Degree of resistance to the short-acting drug	31	0.144972956015855	0.0663220862988544	0.230175861813715
Short-acting drug	Degree of resistance to the short-acting drug	32	0.146231458443729	0.0653146314075149	0.230010308229868
Short-acting drug	Degree of resistance to the short-acting drug	33	0.15146780885722	0.0681553573895503	0.237074258950993
Short-acting drug	Degree of resistance to the short-acting drug	34	0.147312054165213	0.0672227908717421	0.23234365275761
Short-acting drug	Degree of resistance to the short-acting drug	35	0.149703598433713	0.0663122449129861	0.236677825217388
Short-acting drug	Degree of resistance to the short-acting drug	36	0.150872224383325	0.0683289747647847	0.239764695139979
Short-acting drug	Degree of resistance to the short-acting drug	37	0.152794752982862	0.070087503356222	0.242907557942907
Short-acting drug	Degree of resistance to the short-acting drug	38	0.155409796663736	0.0705092801828814	0.243367391326237
Short-acting drug	Degree of resistance to the short-acting drug	39	0.154728503931308	0.0679246032364722	0.243704624673416
Short-acting drug	Degree of resistance to the short-acting drug	40	NA	NA	NA
Long-acting drug	Access to treatment	1	-0.00105863467002	-0.027651798233767	0.0281404638585672
Long-acting drug	Access to treatment	2	0.00970155881459484	-0.0185644606464373	0.0402803108784516
Long-acting drug	Access to treatment	3	0.0199021709597262	-0.0112091716668121	0.0514524886403381
Long-acting drug	Access to treatment	4	0.0307008365678312	-0.0028230178635397	0.0641942062096465
Long-acting drug	Access to treatment	5	0.0420272696127094	0.00431586704619438	0.0775875578983085
Long-acting drug	Access to treatment	6	0.0538827192399199	0.0134681894288582	0.0911286226355903
Long-acting drug	Access to treatment	7	0.0651658054446518	0.0210728099704481	0.105402165128479
Long-acting drug	Access to treatment	8	0.0768125294984775	0.0295790978346967	0.11791480512945
Long-acting drug	Access to treatment	9	0.0881823064967101	0.0377769850040913	0.132542766296229
Long-acting drug	Access to treatment	10	0.0991324211967494	0.0440638393133639	0.144554720270291
Long-acting drug	Access to treatment	11	0.110158763045931	0.0509319770987571	0.160031923685607
Long-acting drug	Access to treatment	12	0.121723693386678	0.0566252263057145	0.172646839363924
Long-acting drug	Access to treatment	13	0.133873250040125	0.0656155033987995	0.188511402089808
Long-acting drug	Access to treatment	14	0.149629808835602	0.0786247046825587	0.203621509965155
Long-acting drug	Access to treatment	15	0.158452123860318	0.080429712662251	0.217629613667534
Long-acting drug	Access to treatment	16	0.171139789246881	0.0913139721673397	0.233703592763448
Long-acting drug	Access to treatment	17	0.183573874135393	0.0994121669404349	0.248262576528361
Long-acting drug	Access to treatment	18	0.194655064558196	0.104016757669497	0.262260042647239
Long-acting drug	Access to treatment	19	0.209157571865666	0.115197547574706	0.279112100688966
Long-acting drug	Access to treatment	20	0.220361901072482	0.123071293274815	0.293573113445784
Long-acting drug	Access to treatment	21	0.23330280915451	0.126619567761424	0.30820397066654
Long-acting drug	Access to treatment	22	0.247814975854441	0.138370268951303	0.325181383455207
Long-acting drug	Access to treatment	23	0.259437899066592	0.139811914678621	0.339005952457352
Long-acting drug	Access to treatment	24	0.272485551213953	0.154398786023596	0.355628286832297
Long-acting drug	Access to treatment	25	0.289113794985571	0.166505058322169	0.375433883078391
Long-acting drug	Access to treatment	26	0.296277194765812	0.164442912602478	0.384696374624007
Long-acting drug	Access to treatment	27	0.310099116756626	0.177945077197087	0.400790366846346
Long-acting drug	Access to treatment	28	0.318931348275824	0.172945862857166	0.413257103780595
Long-acting drug	Access to treatment	29	0.333240200470162	0.18971889300584	0.427056502801947
Long-acting drug	Access to treatment	30	0.343611966887168	0.196036954750745	0.443067602759793
Long-acting drug	Access to treatment	31	0.353843284435719	0.204119079766461	0.458646019838665
Long-acting drug	Access to treatment	32	0.367418629045291	0.212040018888969	0.471207734010893
Long-acting drug	Access to treatment	33	0.381346852181455	0.219202177528722	0.487164558377918
Long-acting drug	Access to treatment	34	0.38232267764532	0.221340254248198	0.490362290837434
Long-acting drug	Access to treatment	35	0.398691773064098	0.231735971271969	0.507478885871018
Long-acting drug	Access to treatment	36	0.403945111343675	0.233002663339588	0.517442202829148
Long-acting drug	Access to treatment	37	0.418515341132926	0.245415929457915	0.536383524816693
Long-acting drug	Access to treatment	38	0.42389093054014	0.242786062703228	0.541924081512202
Long-acting drug	Access to treatment	39	0.434807280338318	0.24804645787602	0.554724136662345
Long-acting drug	Access to treatment	40	NA	NA	NA
Long-acting drug	Degree of resistance to the long-acting drug	1	-0.0176173796731397	-0.0465892255808272	0.0130212721306242
Long-acting drug	Degree of resistance to the long-acting drug	2	-0.00268081247956732	-0.0328055456163399	0.0301731457354999
Long-acting drug	Degree of resistance to the long-acting drug	3	0.0118707036544152	-0.0225518713922172	0.0495838227677317
Long-acting drug	Degree of resistance to the long-acting drug	4	0.026860019527975	-0.0115057933900589	0.0708659986110629
Long-acting drug	Degree of resistance to the long-acting drug	5	0.0428410813684438	-0.000635838142926809	0.0916440929098519
Long-acting drug	Degree of resistance to the long-acting drug	6	0.0586608831309464	0.0095421717003133	0.113061730373749
Long-acting drug	Degree of resistance to the long-acting drug	7	0.0729895684120437	0.0177226873190873	0.133172774296173
Long-acting drug	Degree of resistance to the long-acting drug	8	0.0882094225518348	0.0271737515721901	0.154684259735268
Long-acting drug	Degree of resistance to the long-acting drug	9	0.103524269747554	0.0356982748288952	0.176885275157876
Long-acting drug	Degree of resistance to the long-acting drug	10	0.11822530449843	0.0464675959933834	0.197584655643774
Long-acting drug	Degree of resistance to the long-acting drug	11	0.130882239818346	0.0528333017984494	0.216982330343055
Long-acting drug	Degree of resistance to the long-acting drug	12	0.1462983378355	0.0639534402601265	0.235011484311787
Long-acting drug	Degree of resistance to the long-acting drug	13	0.160800791246547	0.0722717694111688	0.256923867855349
Long-acting drug	Degree of resistance to the long-acting drug	14	0.170654507201926	0.0796162690899581	0.271524068258876
Long-acting drug	Degree of resistance to the long-acting drug	15	0.180701117533928	0.083145180477439	0.287303598075512
Long-acting drug	Degree of resistance to the long-acting drug	16	0.199422726575207	0.0953315421957112	0.308604318632178
Long-acting drug	Degree of resistance to the long-acting drug	17	0.205606755008297	0.0991321872888515	0.319084971978385
Long-acting drug	Degree of resistance to the long-acting drug	18	0.214527130645858	0.103790941264914	0.333088033200725
Long-acting drug	Degree of resistance to the long-acting drug	19	0.225320988261265	0.110115949631716	0.347934535864056
Long-acting drug	Degree of resistance to the long-acting drug	20	0.235560623405227	0.115475289047257	0.358706174174344
Long-acting drug	Degree of resistance to the long-acting drug	21	0.236792770344699	0.117306736002395	0.362802582647346
Long-acting drug	Degree of resistance to the long-acting drug	22	0.251110369561069	0.125320459983014	0.382261849513706
Long-acting drug	Degree of resistance to the long-acting drug	23	0.256352862171702	0.127065604727709	0.388800561850216
Long-acting drug	Degree of resistance to the long-acting drug	24	0.26214313109151	0.127480566449087	0.3995143285887
Long-acting drug	Degree of resistance to the long-acting drug	25	0.262588951748048	0.128864724285227	0.40134318775454
Long-acting drug	Degree of resistance to the long-acting drug	26	0.273585236280794	0.136289944459294	0.409951764493361
Long-acting drug	Degree of resistance to the long-acting drug	27	0.278447122726335	0.139006445685273	0.422158177572785
Long-acting drug	Degree of resistance to the long-acting drug	28	0.284478826423962	0.141291894676779	0.426718820935295
Long-acting drug	Degree of resistance to the long-acting drug	29	0.279560414742801	0.136278745936078	0.431982702274161
Long-acting drug	Degree of resistance to the long-acting drug	30	0.287166795712744	0.14092515296275	0.435899423379974
Long-acting drug	Degree of resistance to the long-acting drug	31	0.283688820828795	0.137309336917351	0.434586614582317
Long-acting drug	Degree of resistance to the long-acting drug	32	0.300350648659102	0.148826279380734	0.447206799862339
Long-acting drug	Degree of resistance to the long-acting drug	33	0.302628499330291	0.150321485179276	0.449898547056811
Long-acting drug	Degree of resistance to the long-acting drug	34	0.296226114109087	0.147079730030524	0.447340929941236
Long-acting drug	Degree of resistance to the long-acting drug	35	0.302454954461546	0.147301190604353	0.460092625418323
Long-acting drug	Degree of resistance to the long-acting drug	36	0.301704524938629	0.14380577312135	0.451733720999382
Long-acting drug	Degree of resistance to the long-acting drug	37	0.30293357425739	0.152159803954943	0.461474890656005
Long-acting drug	Degree of resistance to the long-acting drug	38	0.309480201171837	0.155815383732267	0.4622331849905
Long-acting drug	Degree of resistance to the long-acting drug	39	0.302719757506914	0.152807106096403	0.457503376131588
Long-acting drug	Degree of resistance to the long-acting drug	40	NA	NA	NA
