# Supplementary material for: The influence of biological, epidemiological, and treatment factors on the establishment and spread of drug-resistant Plasmodium falciparum
Source: eLife. 2022 Jul 7;11:e77634. doi: 10.7554/eLife.77634 (PMC9262398; doi:10.7554/eLife.77634)
Supplement: Figure 3—figure supplement 1—source data 1. [file elife-77634-fig3-figsupp1-data1.csv]

EIR	Resistance_level	Access_treatment	Seasonality_pattern	Adherence_treatment	Factor_name	Interval	Drug_type	Median_selection_ceofficient
5	7	0.5	No seasonality	Low	Fitness cost	39	Short + Long-acting drugs	0.275900263996054
5	7	0.5	No seasonality	Low	Fitness cost	38	Short + Long-acting drugs	0.278069694583779
5	7	0.5	No seasonality	Low	Fitness cost	37	Short + Long-acting drugs	0.279485381387562
5	7	0.5	No seasonality	Low	Fitness cost	36	Short + Long-acting drugs	0.28080098310187
5	7	0.5	No seasonality	Low	Fitness cost	35	Short + Long-acting drugs	0.283264092930702
5	7	0.5	No seasonality	Low	Fitness cost	34	Short + Long-acting drugs	0.284404659741059
5	7	0.5	No seasonality	Low	Fitness cost	33	Short + Long-acting drugs	0.286812150190543
5	7	0.5	No seasonality	Low	Fitness cost	32	Short + Long-acting drugs	0.288294892294232
5	7	0.5	No seasonality	Low	Fitness cost	31	Short + Long-acting drugs	0.290307419049897
5	7	0.5	No seasonality	Low	Fitness cost	30	Short + Long-acting drugs	0.291571788185951
5	7	0.5	No seasonality	Low	Fitness cost	29	Short + Long-acting drugs	0.293723578801474
5	7	0.5	No seasonality	Low	Fitness cost	28	Short + Long-acting drugs	0.295654453288269
5	7	0.5	No seasonality	Low	Fitness cost	27	Short + Long-acting drugs	0.297454061628309
5	7	0.5	No seasonality	Low	Fitness cost	26	Short + Long-acting drugs	0.299172210187272
5	7	0.5	No seasonality	Low	Fitness cost	25	Short + Long-acting drugs	0.30129941284616
5	7	0.5	No seasonality	Low	Fitness cost	24	Short + Long-acting drugs	0.303415316574263
5	7	0.5	No seasonality	Low	Fitness cost	23	Short + Long-acting drugs	0.305472649131985
5	7	0.5	No seasonality	Low	Fitness cost	22	Short + Long-acting drugs	0.307243233829358
5	7	0.5	No seasonality	Low	Fitness cost	21	Short + Long-acting drugs	0.309005714643198
5	7	0.5	No seasonality	Low	Fitness cost	20	Short + Long-acting drugs	0.311175691887908
5	7	0.5	No seasonality	Low	Fitness cost	19	Short + Long-acting drugs	0.313452029240846
5	7	0.5	No seasonality	Low	Fitness cost	18	Short + Long-acting drugs	0.314549050445842
5	7	0.5	No seasonality	Low	Fitness cost	17	Short + Long-acting drugs	0.316861207268357
5	7	0.5	No seasonality	Low	Fitness cost	16	Short + Long-acting drugs	0.319621895769893
5	7	0.5	No seasonality	Low	Fitness cost	15	Short + Long-acting drugs	0.320639842281576
5	7	0.5	No seasonality	Low	Fitness cost	14	Short + Long-acting drugs	0.322425047612106
5	7	0.5	No seasonality	Low	Fitness cost	13	Short + Long-acting drugs	0.324073923209067
5	7	0.5	No seasonality	Low	Fitness cost	12	Short + Long-acting drugs	0.325739223309476
5	7	0.5	No seasonality	Low	Fitness cost	11	Short + Long-acting drugs	0.327437064670347
5	7	0.5	No seasonality	Low	Fitness cost	10	Short + Long-acting drugs	0.329931969250725
5	7	0.5	No seasonality	Low	Fitness cost	9	Short + Long-acting drugs	0.331584514366252
5	7	0.5	No seasonality	Low	Fitness cost	8	Short + Long-acting drugs	0.332887142143315
5	7	0.5	No seasonality	Low	Fitness cost	7	Short + Long-acting drugs	0.334539836083395
5	7	0.5	No seasonality	Low	Fitness cost	6	Short + Long-acting drugs	0.336092532600291
5	7	0.5	No seasonality	Low	Fitness cost	5	Short + Long-acting drugs	0.337071116741775
5	7	0.5	No seasonality	Low	Fitness cost	4	Short + Long-acting drugs	0.338233256249607
5	7	0.5	No seasonality	Low	Fitness cost	3	Short + Long-acting drugs	0.339123447110166
5	7	0.5	No seasonality	Low	Fitness cost	2	Short + Long-acting drugs	0.341103277195055
5	7	0.5	No seasonality	Low	Fitness cost	1	Short + Long-acting drugs	0.341904091789781
5	7	0.5	No seasonality	Low	Fitness cost	0	Short + Long-acting drugs	NA
5	7	0.5	No seasonality	Low	Half-life (days) of the long-acting drug	1	Short + Long-acting drugs	0.319779175736367
5	7	0.5	No seasonality	Low	Half-life (days) of the long-acting drug	2	Short + Long-acting drugs	0.318104256150019
5	7	0.5	No seasonality	Low	Half-life (days) of the long-acting drug	3	Short + Long-acting drugs	0.317380545293576
5	7	0.5	No seasonality	Low	Half-life (days) of the long-acting drug	4	Short + Long-acting drugs	0.317089591252698
5	7	0.5	No seasonality	Low	Half-life (days) of the long-acting drug	5	Short + Long-acting drugs	0.315696900495427
5	7	0.5	No seasonality	Low	Half-life (days) of the long-acting drug	6	Short + Long-acting drugs	0.315566388103062
5	7	0.5	No seasonality	Low	Half-life (days) of the long-acting drug	7	Short + Long-acting drugs	0.314217640417931
5	7	0.5	No seasonality	Low	Half-life (days) of the long-acting drug	8	Short + Long-acting drugs	0.312984225842925
5	7	0.5	No seasonality	Low	Half-life (days) of the long-acting drug	9	Short + Long-acting drugs	0.313245919484182
5	7	0.5	No seasonality	Low	Half-life (days) of the long-acting drug	10	Short + Long-acting drugs	0.311449233573672
5	7	0.5	No seasonality	Low	Half-life (days) of the long-acting drug	11	Short + Long-acting drugs	0.310985081734988
5	7	0.5	No seasonality	Low	Half-life (days) of the long-acting drug	12	Short + Long-acting drugs	0.310264596851268
5	7	0.5	No seasonality	Low	Half-life (days) of the long-acting drug	13	Short + Long-acting drugs	0.309534561242846
5	7	0.5	No seasonality	Low	Half-life (days) of the long-acting drug	14	Short + Long-acting drugs	0.308475931604813
5	7	0.5	No seasonality	Low	Half-life (days) of the long-acting drug	15	Short + Long-acting drugs	0.306708635959452
5	7	0.5	No seasonality	Low	Half-life (days) of the long-acting drug	16	Short + Long-acting drugs	0.305183748427608
5	7	0.5	No seasonality	Low	Half-life (days) of the long-acting drug	17	Short + Long-acting drugs	0.305357049690058
5	7	0.5	No seasonality	Low	Half-life (days) of the long-acting drug	18	Short + Long-acting drugs	0.303756737170807
5	7	0.5	No seasonality	Low	Half-life (days) of the long-acting drug	19	Short + Long-acting drugs	0.303463403511633
5	7	0.5	No seasonality	Low	Half-life (days) of the long-acting drug	20	Short + Long-acting drugs	0.303162278893748
5	7	0.5	No seasonality	Low	Half-life (days) of the long-acting drug	21	Short + Long-acting drugs	0.301821352048742
5	7	0.5	No seasonality	Low	Half-life (days) of the long-acting drug	22	Short + Long-acting drugs	0.30076253625298
5	7	0.5	No seasonality	Low	Half-life (days) of the long-acting drug	23	Short + Long-acting drugs	0.300481020262909
5	7	0.5	No seasonality	Low	Half-life (days) of the long-acting drug	24	Short + Long-acting drugs	0.298936572676044
5	7	0.5	No seasonality	Low	Half-life (days) of the long-acting drug	25	Short + Long-acting drugs	0.297974156687023
5	7	0.5	No seasonality	Low	Half-life (days) of the long-acting drug	26	Short + Long-acting drugs	0.297473896804184
5	7	0.5	No seasonality	Low	Half-life (days) of the long-acting drug	27	Short + Long-acting drugs	0.297155288640939
5	7	0.5	No seasonality	Low	Half-life (days) of the long-acting drug	28	Short + Long-acting drugs	0.296543506131321
5	7	0.5	No seasonality	Low	Half-life (days) of the long-acting drug	29	Short + Long-acting drugs	0.294256951475424
5	7	0.5	No seasonality	Low	Half-life (days) of the long-acting drug	30	Short + Long-acting drugs	0.295037854472191
5	7	0.5	No seasonality	Low	Half-life (days) of the long-acting drug	31	Short + Long-acting drugs	0.292424169667509
5	7	0.5	No seasonality	Low	Half-life (days) of the long-acting drug	32	Short + Long-acting drugs	0.291308299595508
5	7	0.5	No seasonality	Low	Half-life (days) of the long-acting drug	33	Short + Long-acting drugs	0.291168668583455
5	7	0.5	No seasonality	Low	Half-life (days) of the long-acting drug	34	Short + Long-acting drugs	0.289871796911034
5	7	0.5	No seasonality	Low	Half-life (days) of the long-acting drug	35	Short + Long-acting drugs	0.289219606340473
5	7	0.5	No seasonality	Low	Half-life (days) of the long-acting drug	36	Short + Long-acting drugs	0.287945363706502
5	7	0.5	No seasonality	Low	Half-life (days) of the long-acting drug	37	Short + Long-acting drugs	0.289130138889298
5	7	0.5	No seasonality	Low	Half-life (days) of the long-acting drug	38	Short + Long-acting drugs	0.28774948519202
5	7	0.5	No seasonality	Low	Half-life (days) of the long-acting drug	39	Short + Long-acting drugs	0.288154591271296
5	7	0.5	No seasonality	Low	Half-life (days) of the long-acting drug	40	Short + Long-acting drugs	NA
5	7	0.5	No seasonality	Low	Cmax/EC50 of the long-acting drug	1	Short + Long-acting drugs	0.330701815506488
5	7	0.5	No seasonality	Low	Cmax/EC50 of the long-acting drug	2	Short + Long-acting drugs	0.331035732438532
5	7	0.5	No seasonality	Low	Cmax/EC50 of the long-acting drug	3	Short + Long-acting drugs	0.330343312057674
5	7	0.5	No seasonality	Low	Cmax/EC50 of the long-acting drug	4	Short + Long-acting drugs	0.329327659326438
5	7	0.5	No seasonality	Low	Cmax/EC50 of the long-acting drug	5	Short + Long-acting drugs	0.32758454400149
5	7	0.5	No seasonality	Low	Cmax/EC50 of the long-acting drug	6	Short + Long-acting drugs	0.325560608115795
5	7	0.5	No seasonality	Low	Cmax/EC50 of the long-acting drug	7	Short + Long-acting drugs	0.322731495649658
5	7	0.5	No seasonality	Low	Cmax/EC50 of the long-acting drug	8	Short + Long-acting drugs	0.320921415599946
5	7	0.5	No seasonality	Low	Cmax/EC50 of the long-acting drug	9	Short + Long-acting drugs	0.317268912913499
5	7	0.5	No seasonality	Low	Cmax/EC50 of the long-acting drug	10	Short + Long-acting drugs	0.31412022673213
5	7	0.5	No seasonality	Low	Cmax/EC50 of the long-acting drug	11	Short + Long-acting drugs	0.310296230578764
5	7	0.5	No seasonality	Low	Cmax/EC50 of the long-acting drug	12	Short + Long-acting drugs	0.305901252554472
5	7	0.5	No seasonality	Low	Cmax/EC50 of the long-acting drug	13	Short + Long-acting drugs	0.301140122637085
5	7	0.5	No seasonality	Low	Cmax/EC50 of the long-acting drug	14	Short + Long-acting drugs	0.296954571716018
5	7	0.5	No seasonality	Low	Cmax/EC50 of the long-acting drug	15	Short + Long-acting drugs	0.291886861141655
5	7	0.5	No seasonality	Low	Cmax/EC50 of the long-acting drug	16	Short + Long-acting drugs	0.284626882975835
5	7	0.5	No seasonality	Low	Cmax/EC50 of the long-acting drug	17	Short + Long-acting drugs	0.279441113146375
5	7	0.5	No seasonality	Low	Cmax/EC50 of the long-acting drug	18	Short + Long-acting drugs	0.27149918092076
5	7	0.5	No seasonality	Low	Cmax/EC50 of the long-acting drug	19	Short + Long-acting drugs	0.26375103661519
5	7	0.5	No seasonality	Low	Cmax/EC50 of the long-acting drug	20	Short + Long-acting drugs	0.258823025167243
5	7	0.5	No seasonality	Low	Cmax/EC50 of the long-acting drug	21	Short + Long-acting drugs	0.249081282759999
5	7	0.5	No seasonality	Low	Cmax/EC50 of the long-acting drug	22	Short + Long-acting drugs	0.243772472219566
5	7	0.5	No seasonality	Low	Cmax/EC50 of the long-acting drug	23	Short + Long-acting drugs	0.235319623558802
5	7	0.5	No seasonality	Low	Cmax/EC50 of the long-acting drug	24	Short + Long-acting drugs	0.228775592309632
5	7	0.5	No seasonality	Low	Cmax/EC50 of the long-acting drug	25	Short + Long-acting drugs	0.217447403449655
5	7	0.5	No seasonality	Low	Cmax/EC50 of the long-acting drug	26	Short + Long-acting drugs	0.210753967279469
5	7	0.5	No seasonality	Low	Cmax/EC50 of the long-acting drug	27	Short + Long-acting drugs	0.194778251984789
5	7	0.5	No seasonality	Low	Cmax/EC50 of the long-acting drug	28	Short + Long-acting drugs	0.190705604429142
5	7	0.5	No seasonality	Low	Cmax/EC50 of the long-acting drug	29	Short + Long-acting drugs	0.172882135882648
5	7	0.5	No seasonality	Low	Cmax/EC50 of the long-acting drug	30	Short + Long-acting drugs	0.158451989916841
5	7	0.5	No seasonality	Low	Cmax/EC50 of the long-acting drug	31	Short + Long-acting drugs	0.143678903946014
5	7	0.5	No seasonality	Low	Cmax/EC50 of the long-acting drug	32	Short + Long-acting drugs	0.134000985409048
5	7	0.5	No seasonality	Low	Cmax/EC50 of the long-acting drug	33	Short + Long-acting drugs	0.108659355779886
5	7	0.5	No seasonality	Low	Cmax/EC50 of the long-acting drug	34	Short + Long-acting drugs	0.103910339515173
5	7	0.5	No seasonality	Low	Cmax/EC50 of the long-acting drug	35	Short + Long-acting drugs	0.0854745635241837
5	7	0.5	No seasonality	Low	Cmax/EC50 of the long-acting drug	36	Short + Long-acting drugs	0.0727790633601983
5	7	0.5	No seasonality	Low	Cmax/EC50 of the long-acting drug	37	Short + Long-acting drugs	0.0583653235257771
5	7	0.5	No seasonality	Low	Cmax/EC50 of the long-acting drug	38	Short + Long-acting drugs	0.0371706980521151
5	7	0.5	No seasonality	Low	Cmax/EC50 of the long-acting drug	39	Short + Long-acting drugs	0.0333272672985947
5	7	0.5	No seasonality	Low	Cmax/EC50 of the long-acting drug	40	Short + Long-acting drugs	NA
500	7	0.5	No seasonality	Low	Fitness cost	39	Short + Long-acting drugs	0.13625068937736
500	7	0.5	No seasonality	Low	Fitness cost	38	Short + Long-acting drugs	0.139051789332349
500	7	0.5	No seasonality	Low	Fitness cost	37	Short + Long-acting drugs	0.14092783115784
500	7	0.5	No seasonality	Low	Fitness cost	36	Short + Long-acting drugs	0.143984253110687
500	7	0.5	No seasonality	Low	Fitness cost	35	Short + Long-acting drugs	0.145193248944761
500	7	0.5	No seasonality	Low	Fitness cost	34	Short + Long-acting drugs	0.147757285092701
500	7	0.5	No seasonality	Low	Fitness cost	33	Short + Long-acting drugs	0.149643785208452
500	7	0.5	No seasonality	Low	Fitness cost	32	Short + Long-acting drugs	0.152498436344823
500	7	0.5	No seasonality	Low	Fitness cost	31	Short + Long-acting drugs	0.155043742244558
500	7	0.5	No seasonality	Low	Fitness cost	30	Short + Long-acting drugs	0.156956238014418
500	7	0.5	No seasonality	Low	Fitness cost	29	Short + Long-acting drugs	0.159309289190639
500	7	0.5	No seasonality	Low	Fitness cost	28	Short + Long-acting drugs	0.162543440454127
500	7	0.5	No seasonality	Low	Fitness cost	27	Short + Long-acting drugs	0.165060839636568
500	7	0.5	No seasonality	Low	Fitness cost	26	Short + Long-acting drugs	0.167266608224789
500	7	0.5	No seasonality	Low	Fitness cost	25	Short + Long-acting drugs	0.16968999732279
500	7	0.5	No seasonality	Low	Fitness cost	24	Short + Long-acting drugs	0.172176945756756
500	7	0.5	No seasonality	Low	Fitness cost	23	Short + Long-acting drugs	0.175409412387669
500	7	0.5	No seasonality	Low	Fitness cost	22	Short + Long-acting drugs	0.177523610959348
500	7	0.5	No seasonality	Low	Fitness cost	21	Short + Long-acting drugs	0.180676157759685
500	7	0.5	No seasonality	Low	Fitness cost	20	Short + Long-acting drugs	0.18369132770835
500	7	0.5	No seasonality	Low	Fitness cost	19	Short + Long-acting drugs	0.186169682869575
500	7	0.5	No seasonality	Low	Fitness cost	18	Short + Long-acting drugs	0.188561826487645
500	7	0.5	No seasonality	Low	Fitness cost	17	Short + Long-acting drugs	0.191801183072874
500	7	0.5	No seasonality	Low	Fitness cost	16	Short + Long-acting drugs	0.194431635475922
500	7	0.5	No seasonality	Low	Fitness cost	15	Short + Long-acting drugs	0.196831821553877
500	7	0.5	No seasonality	Low	Fitness cost	14	Short + Long-acting drugs	0.199611952891213
500	7	0.5	No seasonality	Low	Fitness cost	13	Short + Long-acting drugs	0.202958753140828
500	7	0.5	No seasonality	Low	Fitness cost	12	Short + Long-acting drugs	0.205707800051512
500	7	0.5	No seasonality	Low	Fitness cost	11	Short + Long-acting drugs	0.208199641228918
500	7	0.5	No seasonality	Low	Fitness cost	10	Short + Long-acting drugs	0.210672574710685
500	7	0.5	No seasonality	Low	Fitness cost	9	Short + Long-acting drugs	0.213506893641914
500	7	0.5	No seasonality	Low	Fitness cost	8	Short + Long-acting drugs	0.21646411891496
500	7	0.5	No seasonality	Low	Fitness cost	7	Short + Long-acting drugs	0.218559997104903
500	7	0.5	No seasonality	Low	Fitness cost	6	Short + Long-acting drugs	0.221359193421124
500	7	0.5	No seasonality	Low	Fitness cost	5	Short + Long-acting drugs	0.223349853508992
500	7	0.5	No seasonality	Low	Fitness cost	4	Short + Long-acting drugs	0.226548848293011
500	7	0.5	No seasonality	Low	Fitness cost	3	Short + Long-acting drugs	0.228199479814743
500	7	0.5	No seasonality	Low	Fitness cost	2	Short + Long-acting drugs	0.230279740900864
500	7	0.5	No seasonality	Low	Fitness cost	1	Short + Long-acting drugs	0.232333961623407
500	7	0.5	No seasonality	Low	Fitness cost	0	Short + Long-acting drugs	NA
500	7	0.5	No seasonality	Low	Half-life (days) of the long-acting drug	1	Short + Long-acting drugs	0.191002091827578
500	7	0.5	No seasonality	Low	Half-life (days) of the long-acting drug	2	Short + Long-acting drugs	0.190453506305654
500	7	0.5	No seasonality	Low	Half-life (days) of the long-acting drug	3	Short + Long-acting drugs	0.190118783189704
500	7	0.5	No seasonality	Low	Half-life (days) of the long-acting drug	4	Short + Long-acting drugs	0.189454500873424
500	7	0.5	No seasonality	Low	Half-life (days) of the long-acting drug	5	Short + Long-acting drugs	0.189044403390287
500	7	0.5	No seasonality	Low	Half-life (days) of the long-acting drug	6	Short + Long-acting drugs	0.189921945286862
500	7	0.5	No seasonality	Low	Half-life (days) of the long-acting drug	7	Short + Long-acting drugs	0.188073663377762
500	7	0.5	No seasonality	Low	Half-life (days) of the long-acting drug	8	Short + Long-acting drugs	0.189057997809896
500	7	0.5	No seasonality	Low	Half-life (days) of the long-acting drug	9	Short + Long-acting drugs	0.186704133374924
500	7	0.5	No seasonality	Low	Half-life (days) of the long-acting drug	10	Short + Long-acting drugs	0.186065370586677
500	7	0.5	No seasonality	Low	Half-life (days) of the long-acting drug	11	Short + Long-acting drugs	0.185957761678368
500	7	0.5	No seasonality	Low	Half-life (days) of the long-acting drug	12	Short + Long-acting drugs	0.186268442662912
500	7	0.5	No seasonality	Low	Half-life (days) of the long-acting drug	13	Short + Long-acting drugs	0.185825472728735
500	7	0.5	No seasonality	Low	Half-life (days) of the long-acting drug	14	Short + Long-acting drugs	0.183329384387385
500	7	0.5	No seasonality	Low	Half-life (days) of the long-acting drug	15	Short + Long-acting drugs	0.181815354925512
500	7	0.5	No seasonality	Low	Half-life (days) of the long-acting drug	16	Short + Long-acting drugs	0.181419233835581
500	7	0.5	No seasonality	Low	Half-life (days) of the long-acting drug	17	Short + Long-acting drugs	0.180061456717841
500	7	0.5	No seasonality	Low	Half-life (days) of the long-acting drug	18	Short + Long-acting drugs	0.180060203251431
500	7	0.5	No seasonality	Low	Half-life (days) of the long-acting drug	19	Short + Long-acting drugs	0.178145448244868
500	7	0.5	No seasonality	Low	Half-life (days) of the long-acting drug	20	Short + Long-acting drugs	0.178474911777419
500	7	0.5	No seasonality	Low	Half-life (days) of the long-acting drug	21	Short + Long-acting drugs	0.178154666719796
500	7	0.5	No seasonality	Low	Half-life (days) of the long-acting drug	22	Short + Long-acting drugs	0.177193420043424
500	7	0.5	No seasonality	Low	Half-life (days) of the long-acting drug	23	Short + Long-acting drugs	0.174588706621085
500	7	0.5	No seasonality	Low	Half-life (days) of the long-acting drug	24	Short + Long-acting drugs	0.174204412367247
500	7	0.5	No seasonality	Low	Half-life (days) of the long-acting drug	25	Short + Long-acting drugs	0.172529591694971
500	7	0.5	No seasonality	Low	Half-life (days) of the long-acting drug	26	Short + Long-acting drugs	0.173594916057879
500	7	0.5	No seasonality	Low	Half-life (days) of the long-acting drug	27	Short + Long-acting drugs	0.170704052932561
500	7	0.5	No seasonality	Low	Half-life (days) of the long-acting drug	28	Short + Long-acting drugs	0.170343004486708
500	7	0.5	No seasonality	Low	Half-life (days) of the long-acting drug	29	Short + Long-acting drugs	0.168468517557563
500	7	0.5	No seasonality	Low	Half-life (days) of the long-acting drug	30	Short + Long-acting drugs	0.168330639370825
500	7	0.5	No seasonality	Low	Half-life (days) of the long-acting drug	31	Short + Long-acting drugs	0.167519818839842
500	7	0.5	No seasonality	Low	Half-life (days) of the long-acting drug	32	Short + Long-acting drugs	0.166118904816824
500	7	0.5	No seasonality	Low	Half-life (days) of the long-acting drug	33	Short + Long-acting drugs	0.166766060351305
500	7	0.5	No seasonality	Low	Half-life (days) of the long-acting drug	34	Short + Long-acting drugs	0.166487817880236
500	7	0.5	No seasonality	Low	Half-life (days) of the long-acting drug	35	Short + Long-acting drugs	0.165006803629595
500	7	0.5	No seasonality	Low	Half-life (days) of the long-acting drug	36	Short + Long-acting drugs	0.164220051679929
500	7	0.5	No seasonality	Low	Half-life (days) of the long-acting drug	37	Short + Long-acting drugs	0.16313896323208
500	7	0.5	No seasonality	Low	Half-life (days) of the long-acting drug	38	Short + Long-acting drugs	0.162096798334616
500	7	0.5	No seasonality	Low	Half-life (days) of the long-acting drug	39	Short + Long-acting drugs	0.163036673613537
500	7	0.5	No seasonality	Low	Half-life (days) of the long-acting drug	40	Short + Long-acting drugs	NA
500	7	0.5	No seasonality	Low	Cmax/EC50 of the long-acting drug	1	Short + Long-acting drugs	0.20169405713214
500	7	0.5	No seasonality	Low	Cmax/EC50 of the long-acting drug	2	Short + Long-acting drugs	0.201745844519198
500	7	0.5	No seasonality	Low	Cmax/EC50 of the long-acting drug	3	Short + Long-acting drugs	0.202307003062347
500	7	0.5	No seasonality	Low	Cmax/EC50 of the long-acting drug	4	Short + Long-acting drugs	0.201289248669431
500	7	0.5	No seasonality	Low	Cmax/EC50 of the long-acting drug	5	Short + Long-acting drugs	0.20066870031715
500	7	0.5	No seasonality	Low	Cmax/EC50 of the long-acting drug	6	Short + Long-acting drugs	0.198442210042313
500	7	0.5	No seasonality	Low	Cmax/EC50 of the long-acting drug	7	Short + Long-acting drugs	0.197233908377134
500	7	0.5	No seasonality	Low	Cmax/EC50 of the long-acting drug	8	Short + Long-acting drugs	0.193463671926758
500	7	0.5	No seasonality	Low	Cmax/EC50 of the long-acting drug	9	Short + Long-acting drugs	0.191461518981499
500	7	0.5	No seasonality	Low	Cmax/EC50 of the long-acting drug	10	Short + Long-acting drugs	0.188416686550664
500	7	0.5	No seasonality	Low	Cmax/EC50 of the long-acting drug	11	Short + Long-acting drugs	0.185000084697798
500	7	0.5	No seasonality	Low	Cmax/EC50 of the long-acting drug	12	Short + Long-acting drugs	0.180842493834139
500	7	0.5	No seasonality	Low	Cmax/EC50 of the long-acting drug	13	Short + Long-acting drugs	0.178525781461617
500	7	0.5	No seasonality	Low	Cmax/EC50 of the long-acting drug	14	Short + Long-acting drugs	0.174290936470318
500	7	0.5	No seasonality	Low	Cmax/EC50 of the long-acting drug	15	Short + Long-acting drugs	0.171254491297055
500	7	0.5	No seasonality	Low	Cmax/EC50 of the long-acting drug	16	Short + Long-acting drugs	0.167494522767967
500	7	0.5	No seasonality	Low	Cmax/EC50 of the long-acting drug	17	Short + Long-acting drugs	0.163056023801287
500	7	0.5	No seasonality	Low	Cmax/EC50 of the long-acting drug	18	Short + Long-acting drugs	0.159470023278577
500	7	0.5	No seasonality	Low	Cmax/EC50 of the long-acting drug	19	Short + Long-acting drugs	0.152886699017635
500	7	0.5	No seasonality	Low	Cmax/EC50 of the long-acting drug	20	Short + Long-acting drugs	0.149367958801058
500	7	0.5	No seasonality	Low	Cmax/EC50 of the long-acting drug	21	Short + Long-acting drugs	0.143148730948641
500	7	0.5	No seasonality	Low	Cmax/EC50 of the long-acting drug	22	Short + Long-acting drugs	0.13619400930172
500	7	0.5	No seasonality	Low	Cmax/EC50 of the long-acting drug	23	Short + Long-acting drugs	0.13234611171841
500	7	0.5	No seasonality	Low	Cmax/EC50 of the long-acting drug	24	Short + Long-acting drugs	0.124518543841381
500	7	0.5	No seasonality	Low	Cmax/EC50 of the long-acting drug	25	Short + Long-acting drugs	0.114444437764012
500	7	0.5	No seasonality	Low	Cmax/EC50 of the long-acting drug	26	Short + Long-acting drugs	0.104381323085506
500	7	0.5	No seasonality	Low	Cmax/EC50 of the long-acting drug	27	Short + Long-acting drugs	0.0953346633093388
500	7	0.5	No seasonality	Low	Cmax/EC50 of the long-acting drug	28	Short + Long-acting drugs	0.084623599406147
500	7	0.5	No seasonality	Low	Cmax/EC50 of the long-acting drug	29	Short + Long-acting drugs	0.0786927499804317
500	7	0.5	No seasonality	Low	Cmax/EC50 of the long-acting drug	30	Short + Long-acting drugs	0.0620461032271067
500	7	0.5	No seasonality	Low	Cmax/EC50 of the long-acting drug	31	Short + Long-acting drugs	0.05633155019771
500	7	0.5	No seasonality	Low	Cmax/EC50 of the long-acting drug	32	Short + Long-acting drugs	0.0416978241681933
500	7	0.5	No seasonality	Low	Cmax/EC50 of the long-acting drug	33	Short + Long-acting drugs	0.0301391422059242
500	7	0.5	No seasonality	Low	Cmax/EC50 of the long-acting drug	34	Short + Long-acting drugs	0.0245589684640845
500	7	0.5	No seasonality	Low	Cmax/EC50 of the long-acting drug	35	Short + Long-acting drugs	0.0138162053453595
500	7	0.5	No seasonality	Low	Cmax/EC50 of the long-acting drug	36	Short + Long-acting drugs	0.00134438733984608
500	7	0.5	No seasonality	Low	Cmax/EC50 of the long-acting drug	37	Short + Long-acting drugs	-0.00102486238810606
500	7	0.5	No seasonality	Low	Cmax/EC50 of the long-acting drug	38	Short + Long-acting drugs	-0.0145017859277887
500	7	0.5	No seasonality	Low	Cmax/EC50 of the long-acting drug	39	Short + Long-acting drugs	0.00156509889604692
500	7	0.5	No seasonality	Low	Cmax/EC50 of the long-acting drug	40	Short + Long-acting drugs	NA
5	18	0.5	No seasonality	Low	Fitness cost	39	Short + Long-acting drugs	0.30774667768265
5	18	0.5	No seasonality	Low	Fitness cost	38	Short + Long-acting drugs	0.312288279763517
5	18	0.5	No seasonality	Low	Fitness cost	37	Short + Long-acting drugs	0.311320112925149
5	18	0.5	No seasonality	Low	Fitness cost	36	Short + Long-acting drugs	0.315040945105565
5	18	0.5	No seasonality	Low	Fitness cost	35	Short + Long-acting drugs	0.315765911096537
5	18	0.5	No seasonality	Low	Fitness cost	34	Short + Long-acting drugs	0.318014153583321
5	18	0.5	No seasonality	Low	Fitness cost	33	Short + Long-acting drugs	0.32150414735451
5	18	0.5	No seasonality	Low	Fitness cost	32	Short + Long-acting drugs	0.322657689565274
5	18	0.5	No seasonality	Low	Fitness cost	31	Short + Long-acting drugs	0.324123043802306
5	18	0.5	No seasonality	Low	Fitness cost	30	Short + Long-acting drugs	0.327473662282167
5	18	0.5	No seasonality	Low	Fitness cost	29	Short + Long-acting drugs	0.327983148052082
5	18	0.5	No seasonality	Low	Fitness cost	28	Short + Long-acting drugs	0.328193263325167
5	18	0.5	No seasonality	Low	Fitness cost	27	Short + Long-acting drugs	0.333105500101176
5	18	0.5	No seasonality	Low	Fitness cost	26	Short + Long-acting drugs	0.332772100427161
5	18	0.5	No seasonality	Low	Fitness cost	25	Short + Long-acting drugs	0.335141966017339
5	18	0.5	No seasonality	Low	Fitness cost	24	Short + Long-acting drugs	0.337575205685493
5	18	0.5	No seasonality	Low	Fitness cost	23	Short + Long-acting drugs	0.340313609212263
5	18	0.5	No seasonality	Low	Fitness cost	22	Short + Long-acting drugs	0.342090953559217
5	18	0.5	No seasonality	Low	Fitness cost	21	Short + Long-acting drugs	0.344835287625943
5	18	0.5	No seasonality	Low	Fitness cost	20	Short + Long-acting drugs	0.344768502158527
5	18	0.5	No seasonality	Low	Fitness cost	19	Short + Long-acting drugs	0.34792714364752
5	18	0.5	No seasonality	Low	Fitness cost	18	Short + Long-acting drugs	0.348090807071172
5	18	0.5	No seasonality	Low	Fitness cost	17	Short + Long-acting drugs	0.350138077026292
5	18	0.5	No seasonality	Low	Fitness cost	16	Short + Long-acting drugs	0.351754813429664
5	18	0.5	No seasonality	Low	Fitness cost	15	Short + Long-acting drugs	0.355455118583661
5	18	0.5	No seasonality	Low	Fitness cost	14	Short + Long-acting drugs	0.356384507146316
5	18	0.5	No seasonality	Low	Fitness cost	13	Short + Long-acting drugs	0.357976543309393
5	18	0.5	No seasonality	Low	Fitness cost	12	Short + Long-acting drugs	0.356916300233997
5	18	0.5	No seasonality	Low	Fitness cost	11	Short + Long-acting drugs	0.360357619085612
5	18	0.5	No seasonality	Low	Fitness cost	10	Short + Long-acting drugs	0.361956262487392
5	18	0.5	No seasonality	Low	Fitness cost	9	Short + Long-acting drugs	0.362568100578351
5	18	0.5	No seasonality	Low	Fitness cost	8	Short + Long-acting drugs	0.364963285436077
5	18	0.5	No seasonality	Low	Fitness cost	7	Short + Long-acting drugs	0.367427655471195
5	18	0.5	No seasonality	Low	Fitness cost	6	Short + Long-acting drugs	0.368601518051783
5	18	0.5	No seasonality	Low	Fitness cost	5	Short + Long-acting drugs	0.369135989084025
5	18	0.5	No seasonality	Low	Fitness cost	4	Short + Long-acting drugs	0.371417629381279
5	18	0.5	No seasonality	Low	Fitness cost	3	Short + Long-acting drugs	0.371431572091329
5	18	0.5	No seasonality	Low	Fitness cost	2	Short + Long-acting drugs	0.370275225139075
5	18	0.5	No seasonality	Low	Fitness cost	1	Short + Long-acting drugs	0.373743031639108
5	18	0.5	No seasonality	Low	Fitness cost	0	Short + Long-acting drugs	NA
5	18	0.5	No seasonality	Low	Half-life (days) of the long-acting drug	1	Short + Long-acting drugs	0.370321565475321
5	18	0.5	No seasonality	Low	Half-life (days) of the long-acting drug	2	Short + Long-acting drugs	0.369177291446204
5	18	0.5	No seasonality	Low	Half-life (days) of the long-acting drug	3	Short + Long-acting drugs	0.368292320133352
5	18	0.5	No seasonality	Low	Half-life (days) of the long-acting drug	4	Short + Long-acting drugs	0.36597625356015
5	18	0.5	No seasonality	Low	Half-life (days) of the long-acting drug	5	Short + Long-acting drugs	0.365621483821395
5	18	0.5	No seasonality	Low	Half-life (days) of the long-acting drug	6	Short + Long-acting drugs	0.362811349847886
5	18	0.5	No seasonality	Low	Half-life (days) of the long-acting drug	7	Short + Long-acting drugs	0.363081272256042
5	18	0.5	No seasonality	Low	Half-life (days) of the long-acting drug	8	Short + Long-acting drugs	0.360557933402683
5	18	0.5	No seasonality	Low	Half-life (days) of the long-acting drug	9	Short + Long-acting drugs	0.358000242428816
5	18	0.5	No seasonality	Low	Half-life (days) of the long-acting drug	10	Short + Long-acting drugs	0.357317381206442
5	18	0.5	No seasonality	Low	Half-life (days) of the long-acting drug	11	Short + Long-acting drugs	0.354497909875457
5	18	0.5	No seasonality	Low	Half-life (days) of the long-acting drug	12	Short + Long-acting drugs	0.351342035477178
5	18	0.5	No seasonality	Low	Half-life (days) of the long-acting drug	13	Short + Long-acting drugs	0.351832465275728
5	18	0.5	No seasonality	Low	Half-life (days) of the long-acting drug	14	Short + Long-acting drugs	0.347886658750596
5	18	0.5	No seasonality	Low	Half-life (days) of the long-acting drug	15	Short + Long-acting drugs	0.346739080411052
5	18	0.5	No seasonality	Low	Half-life (days) of the long-acting drug	16	Short + Long-acting drugs	0.342307601405138
5	18	0.5	No seasonality	Low	Half-life (days) of the long-acting drug	17	Short + Long-acting drugs	0.342714741542606
5	18	0.5	No seasonality	Low	Half-life (days) of the long-acting drug	18	Short + Long-acting drugs	0.342367407652346
5	18	0.5	No seasonality	Low	Half-life (days) of the long-acting drug	19	Short + Long-acting drugs	0.337592488062576
5	18	0.5	No seasonality	Low	Half-life (days) of the long-acting drug	20	Short + Long-acting drugs	0.336802044360669
5	18	0.5	No seasonality	Low	Half-life (days) of the long-acting drug	21	Short + Long-acting drugs	0.335392757967488
5	18	0.5	No seasonality	Low	Half-life (days) of the long-acting drug	22	Short + Long-acting drugs	0.333217405286391
5	18	0.5	No seasonality	Low	Half-life (days) of the long-acting drug	23	Short + Long-acting drugs	0.331650242241341
5	18	0.5	No seasonality	Low	Half-life (days) of the long-acting drug	24	Short + Long-acting drugs	0.33010115084677
5	18	0.5	No seasonality	Low	Half-life (days) of the long-acting drug	25	Short + Long-acting drugs	0.328530961339545
5	18	0.5	No seasonality	Low	Half-life (days) of the long-acting drug	26	Short + Long-acting drugs	0.32700775755153
5	18	0.5	No seasonality	Low	Half-life (days) of the long-acting drug	27	Short + Long-acting drugs	0.325131253498446
5	18	0.5	No seasonality	Low	Half-life (days) of the long-acting drug	28	Short + Long-acting drugs	0.324740191675081
5	18	0.5	No seasonality	Low	Half-life (days) of the long-acting drug	29	Short + Long-acting drugs	0.320431207220501
5	18	0.5	No seasonality	Low	Half-life (days) of the long-acting drug	30	Short + Long-acting drugs	0.320475090734681
5	18	0.5	No seasonality	Low	Half-life (days) of the long-acting drug	31	Short + Long-acting drugs	0.31727843693828
5	18	0.5	No seasonality	Low	Half-life (days) of the long-acting drug	32	Short + Long-acting drugs	0.31769516673445
5	18	0.5	No seasonality	Low	Half-life (days) of the long-acting drug	33	Short + Long-acting drugs	0.314681565327227
5	18	0.5	No seasonality	Low	Half-life (days) of the long-acting drug	34	Short + Long-acting drugs	0.314608747746074
5	18	0.5	No seasonality	Low	Half-life (days) of the long-acting drug	35	Short + Long-acting drugs	0.309379376371234
5	18	0.5	No seasonality	Low	Half-life (days) of the long-acting drug	36	Short + Long-acting drugs	0.309142922233418
5	18	0.5	No seasonality	Low	Half-life (days) of the long-acting drug	37	Short + Long-acting drugs	0.308406383675164
5	18	0.5	No seasonality	Low	Half-life (days) of the long-acting drug	38	Short + Long-acting drugs	0.305562828463893
5	18	0.5	No seasonality	Low	Half-life (days) of the long-acting drug	39	Short + Long-acting drugs	0.303610391501062
5	18	0.5	No seasonality	Low	Half-life (days) of the long-acting drug	40	Short + Long-acting drugs	NA
5	18	0.5	No seasonality	Low	Cmax/EC50 of the long-acting drug	1	Short + Long-acting drugs	0.391659853995566
5	18	0.5	No seasonality	Low	Cmax/EC50 of the long-acting drug	2	Short + Long-acting drugs	0.387524899949427
5	18	0.5	No seasonality	Low	Cmax/EC50 of the long-acting drug	3	Short + Long-acting drugs	0.384699216429411
5	18	0.5	No seasonality	Low	Cmax/EC50 of the long-acting drug	4	Short + Long-acting drugs	0.380109382011865
5	18	0.5	No seasonality	Low	Cmax/EC50 of the long-acting drug	5	Short + Long-acting drugs	0.375526303597582
5	18	0.5	No seasonality	Low	Cmax/EC50 of the long-acting drug	6	Short + Long-acting drugs	0.370212674519722
5	18	0.5	No seasonality	Low	Cmax/EC50 of the long-acting drug	7	Short + Long-acting drugs	0.364416545418516
5	18	0.5	No seasonality	Low	Cmax/EC50 of the long-acting drug	8	Short + Long-acting drugs	0.358200179111075
5	18	0.5	No seasonality	Low	Cmax/EC50 of the long-acting drug	9	Short + Long-acting drugs	0.353090633229958
5	18	0.5	No seasonality	Low	Cmax/EC50 of the long-acting drug	10	Short + Long-acting drugs	0.344983926109729
5	18	0.5	No seasonality	Low	Cmax/EC50 of the long-acting drug	11	Short + Long-acting drugs	0.338461797922643
5	18	0.5	No seasonality	Low	Cmax/EC50 of the long-acting drug	12	Short + Long-acting drugs	0.331434164647133
5	18	0.5	No seasonality	Low	Cmax/EC50 of the long-acting drug	13	Short + Long-acting drugs	0.323794795436574
5	18	0.5	No seasonality	Low	Cmax/EC50 of the long-acting drug	14	Short + Long-acting drugs	0.315120362441312
5	18	0.5	No seasonality	Low	Cmax/EC50 of the long-acting drug	15	Short + Long-acting drugs	0.307322218368908
5	18	0.5	No seasonality	Low	Cmax/EC50 of the long-acting drug	16	Short + Long-acting drugs	0.297718423318425
5	18	0.5	No seasonality	Low	Cmax/EC50 of the long-acting drug	17	Short + Long-acting drugs	0.28913225969351
5	18	0.5	No seasonality	Low	Cmax/EC50 of the long-acting drug	18	Short + Long-acting drugs	0.279241304475558
5	18	0.5	No seasonality	Low	Cmax/EC50 of the long-acting drug	19	Short + Long-acting drugs	0.270661086524327
5	18	0.5	No seasonality	Low	Cmax/EC50 of the long-acting drug	20	Short + Long-acting drugs	0.264174870342803
5	18	0.5	No seasonality	Low	Cmax/EC50 of the long-acting drug	21	Short + Long-acting drugs	0.255039805194419
5	18	0.5	No seasonality	Low	Cmax/EC50 of the long-acting drug	22	Short + Long-acting drugs	0.24389296267863
5	18	0.5	No seasonality	Low	Cmax/EC50 of the long-acting drug	23	Short + Long-acting drugs	0.237508531590524
5	18	0.5	No seasonality	Low	Cmax/EC50 of the long-acting drug	24	Short + Long-acting drugs	0.225716161040533
5	18	0.5	No seasonality	Low	Cmax/EC50 of the long-acting drug	25	Short + Long-acting drugs	0.216663243987755
5	18	0.5	No seasonality	Low	Cmax/EC50 of the long-acting drug	26	Short + Long-acting drugs	0.211916406064674
5	18	0.5	No seasonality	Low	Cmax/EC50 of the long-acting drug	27	Short + Long-acting drugs	0.201078161365244
5	18	0.5	No seasonality	Low	Cmax/EC50 of the long-acting drug	28	Short + Long-acting drugs	0.194559732962589
5	18	0.5	No seasonality	Low	Cmax/EC50 of the long-acting drug	29	Short + Long-acting drugs	0.183150831415407
5	18	0.5	No seasonality	Low	Cmax/EC50 of the long-acting drug	30	Short + Long-acting drugs	0.171977920271652
5	18	0.5	No seasonality	Low	Cmax/EC50 of the long-acting drug	31	Short + Long-acting drugs	0.164861515049556
5	18	0.5	No seasonality	Low	Cmax/EC50 of the long-acting drug	32	Short + Long-acting drugs	0.15528057698755
5	18	0.5	No seasonality	Low	Cmax/EC50 of the long-acting drug	33	Short + Long-acting drugs	0.146868109453722
5	18	0.5	No seasonality	Low	Cmax/EC50 of the long-acting drug	34	Short + Long-acting drugs	0.139068681602741
5	18	0.5	No seasonality	Low	Cmax/EC50 of the long-acting drug	35	Short + Long-acting drugs	0.133695964685926
5	18	0.5	No seasonality	Low	Cmax/EC50 of the long-acting drug	36	Short + Long-acting drugs	0.119488993591298
5	18	0.5	No seasonality	Low	Cmax/EC50 of the long-acting drug	37	Short + Long-acting drugs	0.112294135935542
5	18	0.5	No seasonality	Low	Cmax/EC50 of the long-acting drug	38	Short + Long-acting drugs	0.0967300989613846
5	18	0.5	No seasonality	Low	Cmax/EC50 of the long-acting drug	39	Short + Long-acting drugs	0.0811172551420703
5	18	0.5	No seasonality	Low	Cmax/EC50 of the long-acting drug	40	Short + Long-acting drugs	NA
500	18	0.5	No seasonality	Low	Fitness cost	39	Short + Long-acting drugs	0.165087521715677
500	18	0.5	No seasonality	Low	Fitness cost	38	Short + Long-acting drugs	0.168762172694681
500	18	0.5	No seasonality	Low	Fitness cost	37	Short + Long-acting drugs	0.172602791828596
500	18	0.5	No seasonality	Low	Fitness cost	36	Short + Long-acting drugs	0.173748553548712
500	18	0.5	No seasonality	Low	Fitness cost	35	Short + Long-acting drugs	0.176456177751025
500	18	0.5	No seasonality	Low	Fitness cost	34	Short + Long-acting drugs	0.178726822596893
500	18	0.5	No seasonality	Low	Fitness cost	33	Short + Long-acting drugs	0.180853356970812
500	18	0.5	No seasonality	Low	Fitness cost	32	Short + Long-acting drugs	0.18562390074435
500	18	0.5	No seasonality	Low	Fitness cost	31	Short + Long-acting drugs	0.18667032264837
500	18	0.5	No seasonality	Low	Fitness cost	30	Short + Long-acting drugs	0.188894975905744
500	18	0.5	No seasonality	Low	Fitness cost	29	Short + Long-acting drugs	0.191371847807951
500	18	0.5	No seasonality	Low	Fitness cost	28	Short + Long-acting drugs	0.194939895685838
500	18	0.5	No seasonality	Low	Fitness cost	27	Short + Long-acting drugs	0.197304227654914
500	18	0.5	No seasonality	Low	Fitness cost	26	Short + Long-acting drugs	0.199902796092524
500	18	0.5	No seasonality	Low	Fitness cost	25	Short + Long-acting drugs	0.20182739903878
500	18	0.5	No seasonality	Low	Fitness cost	24	Short + Long-acting drugs	0.206098217088954
500	18	0.5	No seasonality	Low	Fitness cost	23	Short + Long-acting drugs	0.208322723985938
500	18	0.5	No seasonality	Low	Fitness cost	22	Short + Long-acting drugs	0.211579104133012
500	18	0.5	No seasonality	Low	Fitness cost	21	Short + Long-acting drugs	0.215139954658289
500	18	0.5	No seasonality	Low	Fitness cost	20	Short + Long-acting drugs	0.216460334263307
500	18	0.5	No seasonality	Low	Fitness cost	19	Short + Long-acting drugs	0.219051973863998
500	18	0.5	No seasonality	Low	Fitness cost	18	Short + Long-acting drugs	0.223514019101031
500	18	0.5	No seasonality	Low	Fitness cost	17	Short + Long-acting drugs	0.228417500767079
500	18	0.5	No seasonality	Low	Fitness cost	16	Short + Long-acting drugs	0.229399919212497
500	18	0.5	No seasonality	Low	Fitness cost	15	Short + Long-acting drugs	0.230064884699649
500	18	0.5	No seasonality	Low	Fitness cost	14	Short + Long-acting drugs	0.235691141392644
500	18	0.5	No seasonality	Low	Fitness cost	13	Short + Long-acting drugs	0.23852609865228
500	18	0.5	No seasonality	Low	Fitness cost	12	Short + Long-acting drugs	0.240463113610165
500	18	0.5	No seasonality	Low	Fitness cost	11	Short + Long-acting drugs	0.244088106873302
500	18	0.5	No seasonality	Low	Fitness cost	10	Short + Long-acting drugs	0.2472016508682
500	18	0.5	No seasonality	Low	Fitness cost	9	Short + Long-acting drugs	0.249028264564151
500	18	0.5	No seasonality	Low	Fitness cost	8	Short + Long-acting drugs	0.251599311129844
500	18	0.5	No seasonality	Low	Fitness cost	7	Short + Long-acting drugs	0.253987477375838
500	18	0.5	No seasonality	Low	Fitness cost	6	Short + Long-acting drugs	0.255586695911091
500	18	0.5	No seasonality	Low	Fitness cost	5	Short + Long-acting drugs	0.257663939382586
500	18	0.5	No seasonality	Low	Fitness cost	4	Short + Long-acting drugs	0.260983229580554
500	18	0.5	No seasonality	Low	Fitness cost	3	Short + Long-acting drugs	0.263502190872786
500	18	0.5	No seasonality	Low	Fitness cost	2	Short + Long-acting drugs	0.265545580835074
500	18	0.5	No seasonality	Low	Fitness cost	1	Short + Long-acting drugs	0.26780531779299
500	18	0.5	No seasonality	Low	Fitness cost	0	Short + Long-acting drugs	NA
500	18	0.5	No seasonality	Low	Half-life (days) of the long-acting drug	1	Short + Long-acting drugs	0.23374743930931
500	18	0.5	No seasonality	Low	Half-life (days) of the long-acting drug	2	Short + Long-acting drugs	0.233350778936806
500	18	0.5	No seasonality	Low	Half-life (days) of the long-acting drug	3	Short + Long-acting drugs	0.232641943964155
500	18	0.5	No seasonality	Low	Half-life (days) of the long-acting drug	4	Short + Long-acting drugs	0.232150707109987
500	18	0.5	No seasonality	Low	Half-life (days) of the long-acting drug	5	Short + Long-acting drugs	0.231364755111936
500	18	0.5	No seasonality	Low	Half-life (days) of the long-acting drug	6	Short + Long-acting drugs	0.230378151494091
500	18	0.5	No seasonality	Low	Half-life (days) of the long-acting drug	7	Short + Long-acting drugs	0.228817550247436
500	18	0.5	No seasonality	Low	Half-life (days) of the long-acting drug	8	Short + Long-acting drugs	0.229006250316889
500	18	0.5	No seasonality	Low	Half-life (days) of the long-acting drug	9	Short + Long-acting drugs	0.227738165148851
500	18	0.5	No seasonality	Low	Half-life (days) of the long-acting drug	10	Short + Long-acting drugs	0.227385055208784
500	18	0.5	No seasonality	Low	Half-life (days) of the long-acting drug	11	Short + Long-acting drugs	0.224852060586765
500	18	0.5	No seasonality	Low	Half-life (days) of the long-acting drug	12	Short + Long-acting drugs	0.226261542338815
500	18	0.5	No seasonality	Low	Half-life (days) of the long-acting drug	13	Short + Long-acting drugs	0.222706042284507
500	18	0.5	No seasonality	Low	Half-life (days) of the long-acting drug	14	Short + Long-acting drugs	0.22083842417942
500	18	0.5	No seasonality	Low	Half-life (days) of the long-acting drug	15	Short + Long-acting drugs	0.221859840096869
500	18	0.5	No seasonality	Low	Half-life (days) of the long-acting drug	16	Short + Long-acting drugs	0.218960970019292
500	18	0.5	No seasonality	Low	Half-life (days) of the long-acting drug	17	Short + Long-acting drugs	0.215682346196058
500	18	0.5	No seasonality	Low	Half-life (days) of the long-acting drug	18	Short + Long-acting drugs	0.216389867165664
500	18	0.5	No seasonality	Low	Half-life (days) of the long-acting drug	19	Short + Long-acting drugs	0.213714353190211
500	18	0.5	No seasonality	Low	Half-life (days) of the long-acting drug	20	Short + Long-acting drugs	0.211648040121387
500	18	0.5	No seasonality	Low	Half-life (days) of the long-acting drug	21	Short + Long-acting drugs	0.209087770070197
500	18	0.5	No seasonality	Low	Half-life (days) of the long-acting drug	22	Short + Long-acting drugs	0.209756336658643
500	18	0.5	No seasonality	Low	Half-life (days) of the long-acting drug	23	Short + Long-acting drugs	0.207105433935165
500	18	0.5	No seasonality	Low	Half-life (days) of the long-acting drug	24	Short + Long-acting drugs	0.205398786690507
500	18	0.5	No seasonality	Low	Half-life (days) of the long-acting drug	25	Short + Long-acting drugs	0.203016795638433
500	18	0.5	No seasonality	Low	Half-life (days) of the long-acting drug	26	Short + Long-acting drugs	0.202720404255142
500	18	0.5	No seasonality	Low	Half-life (days) of the long-acting drug	27	Short + Long-acting drugs	0.200432697767016
500	18	0.5	No seasonality	Low	Half-life (days) of the long-acting drug	28	Short + Long-acting drugs	0.199758044616308
500	18	0.5	No seasonality	Low	Half-life (days) of the long-acting drug	29	Short + Long-acting drugs	0.195943084511086
500	18	0.5	No seasonality	Low	Half-life (days) of the long-acting drug	30	Short + Long-acting drugs	0.194210325813788
500	18	0.5	No seasonality	Low	Half-life (days) of the long-acting drug	31	Short + Long-acting drugs	0.191620499290364
500	18	0.5	No seasonality	Low	Half-life (days) of the long-acting drug	32	Short + Long-acting drugs	0.192055616289469
500	18	0.5	No seasonality	Low	Half-life (days) of the long-acting drug	33	Short + Long-acting drugs	0.191271653703338
500	18	0.5	No seasonality	Low	Half-life (days) of the long-acting drug	34	Short + Long-acting drugs	0.184938517068792
500	18	0.5	No seasonality	Low	Half-life (days) of the long-acting drug	35	Short + Long-acting drugs	0.183482154336914
500	18	0.5	No seasonality	Low	Half-life (days) of the long-acting drug	36	Short + Long-acting drugs	0.183349649254648
500	18	0.5	No seasonality	Low	Half-life (days) of the long-acting drug	37	Short + Long-acting drugs	0.180082686590216
500	18	0.5	No seasonality	Low	Half-life (days) of the long-acting drug	38	Short + Long-acting drugs	0.177408535238044
500	18	0.5	No seasonality	Low	Half-life (days) of the long-acting drug	39	Short + Long-acting drugs	0.176073036152081
500	18	0.5	No seasonality	Low	Half-life (days) of the long-acting drug	40	Short + Long-acting drugs	NA
500	18	0.5	No seasonality	Low	Cmax/EC50 of the long-acting drug	1	Short + Long-acting drugs	0.257847657206137
500	18	0.5	No seasonality	Low	Cmax/EC50 of the long-acting drug	2	Short + Long-acting drugs	0.25616442504897
500	18	0.5	No seasonality	Low	Cmax/EC50 of the long-acting drug	3	Short + Long-acting drugs	0.253825655255312
500	18	0.5	No seasonality	Low	Cmax/EC50 of the long-acting drug	4	Short + Long-acting drugs	0.251573627738804
500	18	0.5	No seasonality	Low	Cmax/EC50 of the long-acting drug	5	Short + Long-acting drugs	0.247201774502664
500	18	0.5	No seasonality	Low	Cmax/EC50 of the long-acting drug	6	Short + Long-acting drugs	0.242577672488909
500	18	0.5	No seasonality	Low	Cmax/EC50 of the long-acting drug	7	Short + Long-acting drugs	0.236497571218632
500	18	0.5	No seasonality	Low	Cmax/EC50 of the long-acting drug	8	Short + Long-acting drugs	0.231506453247991
500	18	0.5	No seasonality	Low	Cmax/EC50 of the long-acting drug	9	Short + Long-acting drugs	0.226374145868517
500	18	0.5	No seasonality	Low	Cmax/EC50 of the long-acting drug	10	Short + Long-acting drugs	0.220584893179465
500	18	0.5	No seasonality	Low	Cmax/EC50 of the long-acting drug	11	Short + Long-acting drugs	0.214752360729077
500	18	0.5	No seasonality	Low	Cmax/EC50 of the long-acting drug	12	Short + Long-acting drugs	0.208975656690608
500	18	0.5	No seasonality	Low	Cmax/EC50 of the long-acting drug	13	Short + Long-acting drugs	0.202301340835108
500	18	0.5	No seasonality	Low	Cmax/EC50 of the long-acting drug	14	Short + Long-acting drugs	0.196726806985004
500	18	0.5	No seasonality	Low	Cmax/EC50 of the long-acting drug	15	Short + Long-acting drugs	0.190381168178599
500	18	0.5	No seasonality	Low	Cmax/EC50 of the long-acting drug	16	Short + Long-acting drugs	0.184075743228975
500	18	0.5	No seasonality	Low	Cmax/EC50 of the long-acting drug	17	Short + Long-acting drugs	0.179248756070639
500	18	0.5	No seasonality	Low	Cmax/EC50 of the long-acting drug	18	Short + Long-acting drugs	0.174171271475952
500	18	0.5	No seasonality	Low	Cmax/EC50 of the long-acting drug	19	Short + Long-acting drugs	0.169667343547682
500	18	0.5	No seasonality	Low	Cmax/EC50 of the long-acting drug	20	Short + Long-acting drugs	0.166005887664103
500	18	0.5	No seasonality	Low	Cmax/EC50 of the long-acting drug	21	Short + Long-acting drugs	0.160649662070369
500	18	0.5	No seasonality	Low	Cmax/EC50 of the long-acting drug	22	Short + Long-acting drugs	0.155265663627853
500	18	0.5	No seasonality	Low	Cmax/EC50 of the long-acting drug	23	Short + Long-acting drugs	0.150444240687341
500	18	0.5	No seasonality	Low	Cmax/EC50 of the long-acting drug	24	Short + Long-acting drugs	0.144477298753404
500	18	0.5	No seasonality	Low	Cmax/EC50 of the long-acting drug	25	Short + Long-acting drugs	0.138951893244355
500	18	0.5	No seasonality	Low	Cmax/EC50 of the long-acting drug	26	Short + Long-acting drugs	0.132634292324717
500	18	0.5	No seasonality	Low	Cmax/EC50 of the long-acting drug	27	Short + Long-acting drugs	0.127029945808336
500	18	0.5	No seasonality	Low	Cmax/EC50 of the long-acting drug	28	Short + Long-acting drugs	0.120445782975625
500	18	0.5	No seasonality	Low	Cmax/EC50 of the long-acting drug	29	Short + Long-acting drugs	0.11156913692362
500	18	0.5	No seasonality	Low	Cmax/EC50 of the long-acting drug	30	Short + Long-acting drugs	0.103032752340743
500	18	0.5	No seasonality	Low	Cmax/EC50 of the long-acting drug	31	Short + Long-acting drugs	0.0924625972559399
500	18	0.5	No seasonality	Low	Cmax/EC50 of the long-acting drug	32	Short + Long-acting drugs	0.086656578436954
500	18	0.5	No seasonality	Low	Cmax/EC50 of the long-acting drug	33	Short + Long-acting drugs	0.0746921267854373
500	18	0.5	No seasonality	Low	Cmax/EC50 of the long-acting drug	34	Short + Long-acting drugs	0.0691270879513359
500	18	0.5	No seasonality	Low	Cmax/EC50 of the long-acting drug	35	Short + Long-acting drugs	0.0542415550043802
500	18	0.5	No seasonality	Low	Cmax/EC50 of the long-acting drug	36	Short + Long-acting drugs	0.0425365910734311
500	18	0.5	No seasonality	Low	Cmax/EC50 of the long-acting drug	37	Short + Long-acting drugs	0.040279862060662
500	18	0.5	No seasonality	Low	Cmax/EC50 of the long-acting drug	38	Short + Long-acting drugs	0.0165853178095212
500	18	0.5	No seasonality	Low	Cmax/EC50 of the long-acting drug	39	Short + Long-acting drugs	0.0263366285408958
500	18	0.5	No seasonality	Low	Cmax/EC50 of the long-acting drug	40	Short + Long-acting drugs	NA
5	7	0.5	No seasonality	High	Fitness cost	39	Short + Long-acting drugs	0.188083366255261
5	7	0.5	No seasonality	High	Fitness cost	38	Short + Long-acting drugs	0.187080896786671
5	7	0.5	No seasonality	High	Fitness cost	37	Short + Long-acting drugs	0.191587629141993
5	7	0.5	No seasonality	High	Fitness cost	36	Short + Long-acting drugs	0.191930149844934
5	7	0.5	No seasonality	High	Fitness cost	35	Short + Long-acting drugs	0.189783751456484
5	7	0.5	No seasonality	High	Fitness cost	34	Short + Long-acting drugs	0.19412126444764
5	7	0.5	No seasonality	High	Fitness cost	33	Short + Long-acting drugs	0.19356417832005
5	7	0.5	No seasonality	High	Fitness cost	32	Short + Long-acting drugs	0.198512573073266
5	7	0.5	No seasonality	High	Fitness cost	31	Short + Long-acting drugs	0.200996638948425
5	7	0.5	No seasonality	High	Fitness cost	30	Short + Long-acting drugs	0.199361699379717
5	7	0.5	No seasonality	High	Fitness cost	29	Short + Long-acting drugs	0.200343159463429
5	7	0.5	No seasonality	High	Fitness cost	28	Short + Long-acting drugs	0.201290898727215
5	7	0.5	No seasonality	High	Fitness cost	27	Short + Long-acting drugs	0.201736099821975
5	7	0.5	No seasonality	High	Fitness cost	26	Short + Long-acting drugs	0.203611994424446
5	7	0.5	No seasonality	High	Fitness cost	25	Short + Long-acting drugs	0.207278361953735
5	7	0.5	No seasonality	High	Fitness cost	24	Short + Long-acting drugs	0.206933029001371
5	7	0.5	No seasonality	High	Fitness cost	23	Short + Long-acting drugs	0.207213142905309
5	7	0.5	No seasonality	High	Fitness cost	22	Short + Long-acting drugs	0.210333580192343
5	7	0.5	No seasonality	High	Fitness cost	21	Short + Long-acting drugs	0.204682672418515
5	7	0.5	No seasonality	High	Fitness cost	20	Short + Long-acting drugs	0.208853145614537
5	7	0.5	No seasonality	High	Fitness cost	19	Short + Long-acting drugs	0.210945943313662
5	7	0.5	No seasonality	High	Fitness cost	18	Short + Long-acting drugs	0.213530027562125
5	7	0.5	No seasonality	High	Fitness cost	17	Short + Long-acting drugs	0.214057869904295
5	7	0.5	No seasonality	High	Fitness cost	16	Short + Long-acting drugs	0.212098268718851
5	7	0.5	No seasonality	High	Fitness cost	15	Short + Long-acting drugs	0.218903576368989
5	7	0.5	No seasonality	High	Fitness cost	14	Short + Long-acting drugs	0.219056431434749
5	7	0.5	No seasonality	High	Fitness cost	13	Short + Long-acting drugs	0.22044922201014
5	7	0.5	No seasonality	High	Fitness cost	12	Short + Long-acting drugs	0.222364501722366
5	7	0.5	No seasonality	High	Fitness cost	11	Short + Long-acting drugs	0.227332582551226
5	7	0.5	No seasonality	High	Fitness cost	10	Short + Long-acting drugs	0.228932506240256
5	7	0.5	No seasonality	High	Fitness cost	9	Short + Long-acting drugs	0.229757619640283
5	7	0.5	No seasonality	High	Fitness cost	8	Short + Long-acting drugs	0.226925779120216
5	7	0.5	No seasonality	High	Fitness cost	7	Short + Long-acting drugs	0.232242124648915
5	7	0.5	No seasonality	High	Fitness cost	6	Short + Long-acting drugs	0.231653437851746
5	7	0.5	No seasonality	High	Fitness cost	5	Short + Long-acting drugs	0.236691975461364
5	7	0.5	No seasonality	High	Fitness cost	4	Short + Long-acting drugs	0.237254654826157
5	7	0.5	No seasonality	High	Fitness cost	3	Short + Long-acting drugs	0.241616314417055
5	7	0.5	No seasonality	High	Fitness cost	2	Short + Long-acting drugs	0.239666244674038
5	7	0.5	No seasonality	High	Fitness cost	1	Short + Long-acting drugs	0.246455671893382
5	7	0.5	No seasonality	High	Fitness cost	0	Short + Long-acting drugs	NA
5	7	0.5	No seasonality	High	Half-life (days) of the long-acting drug	1	Short + Long-acting drugs	0.266459740191347
5	7	0.5	No seasonality	High	Half-life (days) of the long-acting drug	2	Short + Long-acting drugs	0.263646897429883
5	7	0.5	No seasonality	High	Half-life (days) of the long-acting drug	3	Short + Long-acting drugs	0.259346757626699
5	7	0.5	No seasonality	High	Half-life (days) of the long-acting drug	4	Short + Long-acting drugs	0.260220090912005
5	7	0.5	No seasonality	High	Half-life (days) of the long-acting drug	5	Short + Long-acting drugs	0.256191249890046
5	7	0.5	No seasonality	High	Half-life (days) of the long-acting drug	6	Short + Long-acting drugs	0.255089759446081
5	7	0.5	No seasonality	High	Half-life (days) of the long-acting drug	7	Short + Long-acting drugs	0.250598110153558
5	7	0.5	No seasonality	High	Half-life (days) of the long-acting drug	8	Short + Long-acting drugs	0.247123647567239
5	7	0.5	No seasonality	High	Half-life (days) of the long-acting drug	9	Short + Long-acting drugs	0.247094416053532
5	7	0.5	No seasonality	High	Half-life (days) of the long-acting drug	10	Short + Long-acting drugs	0.24339115644265
5	7	0.5	No seasonality	High	Half-life (days) of the long-acting drug	11	Short + Long-acting drugs	0.237543037487208
5	7	0.5	No seasonality	High	Half-life (days) of the long-acting drug	12	Short + Long-acting drugs	0.235230867784478
5	7	0.5	No seasonality	High	Half-life (days) of the long-acting drug	13	Short + Long-acting drugs	0.232847394043208
5	7	0.5	No seasonality	High	Half-life (days) of the long-acting drug	14	Short + Long-acting drugs	0.231294895048272
5	7	0.5	No seasonality	High	Half-life (days) of the long-acting drug	15	Short + Long-acting drugs	0.226656426580978
5	7	0.5	No seasonality	High	Half-life (days) of the long-acting drug	16	Short + Long-acting drugs	0.224842454908329
5	7	0.5	No seasonality	High	Half-life (days) of the long-acting drug	17	Short + Long-acting drugs	0.219909359564153
5	7	0.5	No seasonality	High	Half-life (days) of the long-acting drug	18	Short + Long-acting drugs	0.223869072736255
5	7	0.5	No seasonality	High	Half-life (days) of the long-acting drug	19	Short + Long-acting drugs	0.209927265882809
5	7	0.5	No seasonality	High	Half-life (days) of the long-acting drug	20	Short + Long-acting drugs	0.210337680309499
5	7	0.5	No seasonality	High	Half-life (days) of the long-acting drug	21	Short + Long-acting drugs	0.205833999547507
5	7	0.5	No seasonality	High	Half-life (days) of the long-acting drug	22	Short + Long-acting drugs	0.20264748227062
5	7	0.5	No seasonality	High	Half-life (days) of the long-acting drug	23	Short + Long-acting drugs	0.193150812753208
5	7	0.5	No seasonality	High	Half-life (days) of the long-acting drug	24	Short + Long-acting drugs	0.197924463891413
5	7	0.5	No seasonality	High	Half-life (days) of the long-acting drug	25	Short + Long-acting drugs	0.1892521198737
5	7	0.5	No seasonality	High	Half-life (days) of the long-acting drug	26	Short + Long-acting drugs	0.191603273199788
5	7	0.5	No seasonality	High	Half-life (days) of the long-acting drug	27	Short + Long-acting drugs	0.185453818904884
5	7	0.5	No seasonality	High	Half-life (days) of the long-acting drug	28	Short + Long-acting drugs	0.189633598358887
5	7	0.5	No seasonality	High	Half-life (days) of the long-acting drug	29	Short + Long-acting drugs	0.181524035875895
5	7	0.5	No seasonality	High	Half-life (days) of the long-acting drug	30	Short + Long-acting drugs	0.181448219781874
5	7	0.5	No seasonality	High	Half-life (days) of the long-acting drug	31	Short + Long-acting drugs	0.176216445975183
5	7	0.5	No seasonality	High	Half-life (days) of the long-acting drug	32	Short + Long-acting drugs	0.175171595034734
5	7	0.5	No seasonality	High	Half-life (days) of the long-acting drug	33	Short + Long-acting drugs	0.179415138496237
5	7	0.5	No seasonality	High	Half-life (days) of the long-acting drug	34	Short + Long-acting drugs	0.171685434836827
5	7	0.5	No seasonality	High	Half-life (days) of the long-acting drug	35	Short + Long-acting drugs	0.168121123433916
5	7	0.5	No seasonality	High	Half-life (days) of the long-acting drug	36	Short + Long-acting drugs	0.165013068460427
5	7	0.5	No seasonality	High	Half-life (days) of the long-acting drug	37	Short + Long-acting drugs	0.167856751626819
5	7	0.5	No seasonality	High	Half-life (days) of the long-acting drug	38	Short + Long-acting drugs	0.164916786101942
5	7	0.5	No seasonality	High	Half-life (days) of the long-acting drug	39	Short + Long-acting drugs	0.165798832676979
5	7	0.5	No seasonality	High	Half-life (days) of the long-acting drug	40	Short + Long-acting drugs	NA
5	7	0.5	No seasonality	High	Cmax/EC50 of the long-acting drug	1	Short + Long-acting drugs	0.288675461365929
5	7	0.5	No seasonality	High	Cmax/EC50 of the long-acting drug	2	Short + Long-acting drugs	0.287247637785049
5	7	0.5	No seasonality	High	Cmax/EC50 of the long-acting drug	3	Short + Long-acting drugs	0.283238803196158
5	7	0.5	No seasonality	High	Cmax/EC50 of the long-acting drug	4	Short + Long-acting drugs	0.278111667790588
5	7	0.5	No seasonality	High	Cmax/EC50 of the long-acting drug	5	Short + Long-acting drugs	0.272633226804374
5	7	0.5	No seasonality	High	Cmax/EC50 of the long-acting drug	6	Short + Long-acting drugs	0.264263084784484
5	7	0.5	No seasonality	High	Cmax/EC50 of the long-acting drug	7	Short + Long-acting drugs	0.25530683790997
5	7	0.5	No seasonality	High	Cmax/EC50 of the long-acting drug	8	Short + Long-acting drugs	0.243976941510682
5	7	0.5	No seasonality	High	Cmax/EC50 of the long-acting drug	9	Short + Long-acting drugs	0.231062704345273
5	7	0.5	No seasonality	High	Cmax/EC50 of the long-acting drug	10	Short + Long-acting drugs	0.217063459033454
5	7	0.5	No seasonality	High	Cmax/EC50 of the long-acting drug	11	Short + Long-acting drugs	0.202340514401891
5	7	0.5	No seasonality	High	Cmax/EC50 of the long-acting drug	12	Short + Long-acting drugs	0.186606076734494
5	7	0.5	No seasonality	High	Cmax/EC50 of the long-acting drug	13	Short + Long-acting drugs	0.165742878383465
5	7	0.5	No seasonality	High	Cmax/EC50 of the long-acting drug	14	Short + Long-acting drugs	0.148956087217787
5	7	0.5	No seasonality	High	Cmax/EC50 of the long-acting drug	15	Short + Long-acting drugs	0.12993936666782
5	7	0.5	No seasonality	High	Cmax/EC50 of the long-acting drug	16	Short + Long-acting drugs	0.113357920118141
5	7	0.5	No seasonality	High	Cmax/EC50 of the long-acting drug	17	Short + Long-acting drugs	0.0907806207573446
5	7	0.5	No seasonality	High	Cmax/EC50 of the long-acting drug	18	Short + Long-acting drugs	0.0726117568707933
5	7	0.5	No seasonality	High	Cmax/EC50 of the long-acting drug	19	Short + Long-acting drugs	0.056219604302427
5	7	0.5	No seasonality	High	Cmax/EC50 of the long-acting drug	20	Short + Long-acting drugs	0.0388966213490733
5	7	0.5	No seasonality	High	Cmax/EC50 of the long-acting drug	21	Short + Long-acting drugs	0.0250424920491219
5	7	0.5	No seasonality	High	Cmax/EC50 of the long-acting drug	22	Short + Long-acting drugs	0.012663799703589
5	7	0.5	No seasonality	High	Cmax/EC50 of the long-acting drug	23	Short + Long-acting drugs	0.00450257903300633
5	7	0.5	No seasonality	High	Cmax/EC50 of the long-acting drug	24	Short + Long-acting drugs	-0.00648470431383408
5	7	0.5	No seasonality	High	Cmax/EC50 of the long-acting drug	25	Short + Long-acting drugs	-0.0109045246083506
5	7	0.5	No seasonality	High	Cmax/EC50 of the long-acting drug	26	Short + Long-acting drugs	-0.0153161039536268
5	7	0.5	No seasonality	High	Cmax/EC50 of the long-acting drug	27	Short + Long-acting drugs	-0.0194607249165969
5	7	0.5	No seasonality	High	Cmax/EC50 of the long-acting drug	28	Short + Long-acting drugs	-0.0218836238672115
5	7	0.5	No seasonality	High	Cmax/EC50 of the long-acting drug	29	Short + Long-acting drugs	-0.0237712785367552
5	7	0.5	No seasonality	High	Cmax/EC50 of the long-acting drug	30	Short + Long-acting drugs	-0.0239526258346863
5	7	0.5	No seasonality	High	Cmax/EC50 of the long-acting drug	31	Short + Long-acting drugs	-0.0271916724439391
5	7	0.5	No seasonality	High	Cmax/EC50 of the long-acting drug	32	Short + Long-acting drugs	-0.028781595396153
5	7	0.5	No seasonality	High	Cmax/EC50 of the long-acting drug	33	Short + Long-acting drugs	-0.028534658333378
5	7	0.5	No seasonality	High	Cmax/EC50 of the long-acting drug	34	Short + Long-acting drugs	-0.0312793633016722
5	7	0.5	No seasonality	High	Cmax/EC50 of the long-acting drug	35	Short + Long-acting drugs	-0.0334810377458696
5	7	0.5	No seasonality	High	Cmax/EC50 of the long-acting drug	36	Short + Long-acting drugs	-0.0300708678598053
5	7	0.5	No seasonality	High	Cmax/EC50 of the long-acting drug	37	Short + Long-acting drugs	-0.0292823045285473
5	7	0.5	No seasonality	High	Cmax/EC50 of the long-acting drug	38	Short + Long-acting drugs	-0.0295585166073619
5	7	0.5	No seasonality	High	Cmax/EC50 of the long-acting drug	39	Short + Long-acting drugs	-0.0282681717412406
5	7	0.5	No seasonality	High	Cmax/EC50 of the long-acting drug	40	Short + Long-acting drugs	NA
500	7	0.5	No seasonality	High	Fitness cost	39	Short + Long-acting drugs	0.0684817335639178
500	7	0.5	No seasonality	High	Fitness cost	38	Short + Long-acting drugs	0.0710681917185544
500	7	0.5	No seasonality	High	Fitness cost	37	Short + Long-acting drugs	0.0691025658318535
500	7	0.5	No seasonality	High	Fitness cost	36	Short + Long-acting drugs	0.073133134460569
500	7	0.5	No seasonality	High	Fitness cost	35	Short + Long-acting drugs	0.0769503223956823
500	7	0.5	No seasonality	High	Fitness cost	34	Short + Long-acting drugs	0.0751973114263045
500	7	0.5	No seasonality	High	Fitness cost	33	Short + Long-acting drugs	0.078359009948006
500	7	0.5	No seasonality	High	Fitness cost	32	Short + Long-acting drugs	0.0782217130842504
500	7	0.5	No seasonality	High	Fitness cost	31	Short + Long-acting drugs	0.0782557962141566
500	7	0.5	No seasonality	High	Fitness cost	30	Short + Long-acting drugs	0.0786109896773004
500	7	0.5	No seasonality	High	Fitness cost	29	Short + Long-acting drugs	0.0806806024713123
500	7	0.5	No seasonality	High	Fitness cost	28	Short + Long-acting drugs	0.0836432735994305
500	7	0.5	No seasonality	High	Fitness cost	27	Short + Long-acting drugs	0.0852456379779247
500	7	0.5	No seasonality	High	Fitness cost	26	Short + Long-acting drugs	0.087895666615376
500	7	0.5	No seasonality	High	Fitness cost	25	Short + Long-acting drugs	0.0879646507928724
500	7	0.5	No seasonality	High	Fitness cost	24	Short + Long-acting drugs	0.0918309313387132
500	7	0.5	No seasonality	High	Fitness cost	23	Short + Long-acting drugs	0.0954716098293407
500	7	0.5	No seasonality	High	Fitness cost	22	Short + Long-acting drugs	0.0966537516704092
500	7	0.5	No seasonality	High	Fitness cost	21	Short + Long-acting drugs	0.100807931574298
500	7	0.5	No seasonality	High	Fitness cost	20	Short + Long-acting drugs	0.103889316868791
500	7	0.5	No seasonality	High	Fitness cost	19	Short + Long-acting drugs	0.103171357560106
500	7	0.5	No seasonality	High	Fitness cost	18	Short + Long-acting drugs	0.101964902547531
500	7	0.5	No seasonality	High	Fitness cost	17	Short + Long-acting drugs	0.107415834431195
500	7	0.5	No seasonality	High	Fitness cost	16	Short + Long-acting drugs	0.112422947203262
500	7	0.5	No seasonality	High	Fitness cost	15	Short + Long-acting drugs	0.111242205572729
500	7	0.5	No seasonality	High	Fitness cost	14	Short + Long-acting drugs	0.115170504190168
500	7	0.5	No seasonality	High	Fitness cost	13	Short + Long-acting drugs	0.114993260806876
500	7	0.5	No seasonality	High	Fitness cost	12	Short + Long-acting drugs	0.120119158631329
500	7	0.5	No seasonality	High	Fitness cost	11	Short + Long-acting drugs	0.126858686575733
500	7	0.5	No seasonality	High	Fitness cost	10	Short + Long-acting drugs	0.126894283840972
500	7	0.5	No seasonality	High	Fitness cost	9	Short + Long-acting drugs	0.127236072269846
500	7	0.5	No seasonality	High	Fitness cost	8	Short + Long-acting drugs	0.128438412964612
500	7	0.5	No seasonality	High	Fitness cost	7	Short + Long-acting drugs	0.131420847247557
500	7	0.5	No seasonality	High	Fitness cost	6	Short + Long-acting drugs	0.137989585447053
500	7	0.5	No seasonality	High	Fitness cost	5	Short + Long-acting drugs	0.136762348223104
500	7	0.5	No seasonality	High	Fitness cost	4	Short + Long-acting drugs	0.136766304936892
500	7	0.5	No seasonality	High	Fitness cost	3	Short + Long-acting drugs	0.143504181938142
500	7	0.5	No seasonality	High	Fitness cost	2	Short + Long-acting drugs	0.143118774241042
500	7	0.5	No seasonality	High	Fitness cost	1	Short + Long-acting drugs	0.148626475103736
500	7	0.5	No seasonality	High	Fitness cost	0	Short + Long-acting drugs	NA
500	7	0.5	No seasonality	High	Half-life (days) of the long-acting drug	1	Short + Long-acting drugs	0.129289155571738
500	7	0.5	No seasonality	High	Half-life (days) of the long-acting drug	2	Short + Long-acting drugs	0.127630605413544
500	7	0.5	No seasonality	High	Half-life (days) of the long-acting drug	3	Short + Long-acting drugs	0.129109597874388
500	7	0.5	No seasonality	High	Half-life (days) of the long-acting drug	4	Short + Long-acting drugs	0.125176212761291
500	7	0.5	No seasonality	High	Half-life (days) of the long-acting drug	5	Short + Long-acting drugs	0.124752269835087
500	7	0.5	No seasonality	High	Half-life (days) of the long-acting drug	6	Short + Long-acting drugs	0.122878017901331
500	7	0.5	No seasonality	High	Half-life (days) of the long-acting drug	7	Short + Long-acting drugs	0.118841610963898
500	7	0.5	No seasonality	High	Half-life (days) of the long-acting drug	8	Short + Long-acting drugs	0.119452149861787
500	7	0.5	No seasonality	High	Half-life (days) of the long-acting drug	9	Short + Long-acting drugs	0.12034329059147
500	7	0.5	No seasonality	High	Half-life (days) of the long-acting drug	10	Short + Long-acting drugs	0.115930015735232
500	7	0.5	No seasonality	High	Half-life (days) of the long-acting drug	11	Short + Long-acting drugs	0.115296350024237
500	7	0.5	No seasonality	High	Half-life (days) of the long-acting drug	12	Short + Long-acting drugs	0.11254564578811
500	7	0.5	No seasonality	High	Half-life (days) of the long-acting drug	13	Short + Long-acting drugs	0.112523792741835
500	7	0.5	No seasonality	High	Half-life (days) of the long-acting drug	14	Short + Long-acting drugs	0.11074220287879
500	7	0.5	No seasonality	High	Half-life (days) of the long-acting drug	15	Short + Long-acting drugs	0.108641371717484
500	7	0.5	No seasonality	High	Half-life (days) of the long-acting drug	16	Short + Long-acting drugs	0.103443097710283
500	7	0.5	No seasonality	High	Half-life (days) of the long-acting drug	17	Short + Long-acting drugs	0.103623515826
500	7	0.5	No seasonality	High	Half-life (days) of the long-acting drug	18	Short + Long-acting drugs	0.100706865646992
500	7	0.5	No seasonality	High	Half-life (days) of the long-acting drug	19	Short + Long-acting drugs	0.0992556305975397
500	7	0.5	No seasonality	High	Half-life (days) of the long-acting drug	20	Short + Long-acting drugs	0.0986139231258384
500	7	0.5	No seasonality	High	Half-life (days) of the long-acting drug	21	Short + Long-acting drugs	0.0968749406489968
500	7	0.5	No seasonality	High	Half-life (days) of the long-acting drug	22	Short + Long-acting drugs	0.0948392434897428
500	7	0.5	No seasonality	High	Half-life (days) of the long-acting drug	23	Short + Long-acting drugs	0.0920698078198061
500	7	0.5	No seasonality	High	Half-life (days) of the long-acting drug	24	Short + Long-acting drugs	0.0920553275630997
500	7	0.5	No seasonality	High	Half-life (days) of the long-acting drug	25	Short + Long-acting drugs	0.0861326071882394
500	7	0.5	No seasonality	High	Half-life (days) of the long-acting drug	26	Short + Long-acting drugs	0.0898652791219897
500	7	0.5	No seasonality	High	Half-life (days) of the long-acting drug	27	Short + Long-acting drugs	0.0842907751025452
500	7	0.5	No seasonality	High	Half-life (days) of the long-acting drug	28	Short + Long-acting drugs	0.0811992016373934
500	7	0.5	No seasonality	High	Half-life (days) of the long-acting drug	29	Short + Long-acting drugs	0.0818461729411954
500	7	0.5	No seasonality	High	Half-life (days) of the long-acting drug	30	Short + Long-acting drugs	0.0791574487104763
500	7	0.5	No seasonality	High	Half-life (days) of the long-acting drug	31	Short + Long-acting drugs	0.0765172377055075
500	7	0.5	No seasonality	High	Half-life (days) of the long-acting drug	32	Short + Long-acting drugs	0.0744905062016226
500	7	0.5	No seasonality	High	Half-life (days) of the long-acting drug	33	Short + Long-acting drugs	0.0712784856423752
500	7	0.5	No seasonality	High	Half-life (days) of the long-acting drug	34	Short + Long-acting drugs	0.0727162114215728
500	7	0.5	No seasonality	High	Half-life (days) of the long-acting drug	35	Short + Long-acting drugs	0.0724402044519275
500	7	0.5	No seasonality	High	Half-life (days) of the long-acting drug	36	Short + Long-acting drugs	0.0679494189888676
500	7	0.5	No seasonality	High	Half-life (days) of the long-acting drug	37	Short + Long-acting drugs	0.0637175682285871
500	7	0.5	No seasonality	High	Half-life (days) of the long-acting drug	38	Short + Long-acting drugs	0.0678216041762594
500	7	0.5	No seasonality	High	Half-life (days) of the long-acting drug	39	Short + Long-acting drugs	0.0679222339187319
500	7	0.5	No seasonality	High	Half-life (days) of the long-acting drug	40	Short + Long-acting drugs	NA
500	7	0.5	No seasonality	High	Cmax/EC50 of the long-acting drug	1	Short + Long-acting drugs	0.159544992151578
500	7	0.5	No seasonality	High	Cmax/EC50 of the long-acting drug	2	Short + Long-acting drugs	0.15729524340179
500	7	0.5	No seasonality	High	Cmax/EC50 of the long-acting drug	3	Short + Long-acting drugs	0.153445120382907
500	7	0.5	No seasonality	High	Cmax/EC50 of the long-acting drug	4	Short + Long-acting drugs	0.150107948906018
500	7	0.5	No seasonality	High	Cmax/EC50 of the long-acting drug	5	Short + Long-acting drugs	0.146357028525036
500	7	0.5	No seasonality	High	Cmax/EC50 of the long-acting drug	6	Short + Long-acting drugs	0.142277309851599
500	7	0.5	No seasonality	High	Cmax/EC50 of the long-acting drug	7	Short + Long-acting drugs	0.13631914269424
500	7	0.5	No seasonality	High	Cmax/EC50 of the long-acting drug	8	Short + Long-acting drugs	0.12949848000332
500	7	0.5	No seasonality	High	Cmax/EC50 of the long-acting drug	9	Short + Long-acting drugs	0.121599998735223
500	7	0.5	No seasonality	High	Cmax/EC50 of the long-acting drug	10	Short + Long-acting drugs	0.11004921817144
500	7	0.5	No seasonality	High	Cmax/EC50 of the long-acting drug	11	Short + Long-acting drugs	0.0971852665594379
500	7	0.5	No seasonality	High	Cmax/EC50 of the long-acting drug	12	Short + Long-acting drugs	0.0829329391801797
500	7	0.5	No seasonality	High	Cmax/EC50 of the long-acting drug	13	Short + Long-acting drugs	0.0668804315743179
500	7	0.5	No seasonality	High	Cmax/EC50 of the long-acting drug	14	Short + Long-acting drugs	0.0508763653032847
500	7	0.5	No seasonality	High	Cmax/EC50 of the long-acting drug	15	Short + Long-acting drugs	0.0384619335971081
500	7	0.5	No seasonality	High	Cmax/EC50 of the long-acting drug	16	Short + Long-acting drugs	0.027452601198418
500	7	0.5	No seasonality	High	Cmax/EC50 of the long-acting drug	17	Short + Long-acting drugs	0.015600242295817
500	7	0.5	No seasonality	High	Cmax/EC50 of the long-acting drug	18	Short + Long-acting drugs	0.00617583653461956
500	7	0.5	No seasonality	High	Cmax/EC50 of the long-acting drug	19	Short + Long-acting drugs	-7.19227528331486e-05
500	7	0.5	No seasonality	High	Cmax/EC50 of the long-acting drug	20	Short + Long-acting drugs	-0.00956256337920824
500	7	0.5	No seasonality	High	Cmax/EC50 of the long-acting drug	21	Short + Long-acting drugs	-0.0168331724941889
500	7	0.5	No seasonality	High	Cmax/EC50 of the long-acting drug	22	Short + Long-acting drugs	-0.025519910522401
500	7	0.5	No seasonality	High	Cmax/EC50 of the long-acting drug	23	Short + Long-acting drugs	-0.028637607898131
500	7	0.5	No seasonality	High	Cmax/EC50 of the long-acting drug	24	Short + Long-acting drugs	-0.0351597037556462
500	7	0.5	No seasonality	High	Cmax/EC50 of the long-acting drug	25	Short + Long-acting drugs	-0.037947791629218
500	7	0.5	No seasonality	High	Cmax/EC50 of the long-acting drug	26	Short + Long-acting drugs	-0.038834876147616
500	7	0.5	No seasonality	High	Cmax/EC50 of the long-acting drug	27	Short + Long-acting drugs	-0.0408823209102587
500	7	0.5	No seasonality	High	Cmax/EC50 of the long-acting drug	28	Short + Long-acting drugs	-0.0424232094507395
500	7	0.5	No seasonality	High	Cmax/EC50 of the long-acting drug	29	Short + Long-acting drugs	-0.0436997007016506
500	7	0.5	No seasonality	High	Cmax/EC50 of the long-acting drug	30	Short + Long-acting drugs	-0.0452933151543838
500	7	0.5	No seasonality	High	Cmax/EC50 of the long-acting drug	31	Short + Long-acting drugs	-0.0458418535162346
500	7	0.5	No seasonality	High	Cmax/EC50 of the long-acting drug	32	Short + Long-acting drugs	-0.0473989146941485
500	7	0.5	No seasonality	High	Cmax/EC50 of the long-acting drug	33	Short + Long-acting drugs	-0.0462463933551125
500	7	0.5	No seasonality	High	Cmax/EC50 of the long-acting drug	34	Short + Long-acting drugs	-0.0462566222296856
500	7	0.5	No seasonality	High	Cmax/EC50 of the long-acting drug	35	Short + Long-acting drugs	-0.0468198686483475
500	7	0.5	No seasonality	High	Cmax/EC50 of the long-acting drug	36	Short + Long-acting drugs	-0.0508388982255281
500	7	0.5	No seasonality	High	Cmax/EC50 of the long-acting drug	37	Short + Long-acting drugs	-0.0454377883651241
500	7	0.5	No seasonality	High	Cmax/EC50 of the long-acting drug	38	Short + Long-acting drugs	-0.0497033279684529
500	7	0.5	No seasonality	High	Cmax/EC50 of the long-acting drug	39	Short + Long-acting drugs	-0.0442170022120771
500	7	0.5	No seasonality	High	Cmax/EC50 of the long-acting drug	40	Short + Long-acting drugs	NA
5	18	0.5	No seasonality	High	Fitness cost	39	Short + Long-acting drugs	0.209196087928373
5	18	0.5	No seasonality	High	Fitness cost	38	Short + Long-acting drugs	0.20838702077386
5	18	0.5	No seasonality	High	Fitness cost	37	Short + Long-acting drugs	0.21119828764953
5	18	0.5	No seasonality	High	Fitness cost	36	Short + Long-acting drugs	0.210013972144525
5	18	0.5	No seasonality	High	Fitness cost	35	Short + Long-acting drugs	0.212197568912736
5	18	0.5	No seasonality	High	Fitness cost	34	Short + Long-acting drugs	0.217526370627764
5	18	0.5	No seasonality	High	Fitness cost	33	Short + Long-acting drugs	0.216883783459404
5	18	0.5	No seasonality	High	Fitness cost	32	Short + Long-acting drugs	0.215050749398404
5	18	0.5	No seasonality	High	Fitness cost	31	Short + Long-acting drugs	0.218216914337175
5	18	0.5	No seasonality	High	Fitness cost	30	Short + Long-acting drugs	0.217747733230739
5	18	0.5	No seasonality	High	Fitness cost	29	Short + Long-acting drugs	0.222702253606803
5	18	0.5	No seasonality	High	Fitness cost	28	Short + Long-acting drugs	0.222622198016074
5	18	0.5	No seasonality	High	Fitness cost	27	Short + Long-acting drugs	0.228413840023059
5	18	0.5	No seasonality	High	Fitness cost	26	Short + Long-acting drugs	0.227488817749377
5	18	0.5	No seasonality	High	Fitness cost	25	Short + Long-acting drugs	0.229450525842682
5	18	0.5	No seasonality	High	Fitness cost	24	Short + Long-acting drugs	0.229283778114887
5	18	0.5	No seasonality	High	Fitness cost	23	Short + Long-acting drugs	0.23229606183429
5	18	0.5	No seasonality	High	Fitness cost	22	Short + Long-acting drugs	0.233819078338281
5	18	0.5	No seasonality	High	Fitness cost	21	Short + Long-acting drugs	0.236323000158647
5	18	0.5	No seasonality	High	Fitness cost	20	Short + Long-acting drugs	0.239258264422088
5	18	0.5	No seasonality	High	Fitness cost	19	Short + Long-acting drugs	0.236736399066118
5	18	0.5	No seasonality	High	Fitness cost	18	Short + Long-acting drugs	0.239769174641076
5	18	0.5	No seasonality	High	Fitness cost	17	Short + Long-acting drugs	0.24199941005883
5	18	0.5	No seasonality	High	Fitness cost	16	Short + Long-acting drugs	0.247289739653085
5	18	0.5	No seasonality	High	Fitness cost	15	Short + Long-acting drugs	0.242962602133836
5	18	0.5	No seasonality	High	Fitness cost	14	Short + Long-acting drugs	0.248080986914209
5	18	0.5	No seasonality	High	Fitness cost	13	Short + Long-acting drugs	0.246700987842391
5	18	0.5	No seasonality	High	Fitness cost	12	Short + Long-acting drugs	0.251262985308231
5	18	0.5	No seasonality	High	Fitness cost	11	Short + Long-acting drugs	0.252003153328633
5	18	0.5	No seasonality	High	Fitness cost	10	Short + Long-acting drugs	0.253917244302053
5	18	0.5	No seasonality	High	Fitness cost	9	Short + Long-acting drugs	0.255469824974172
5	18	0.5	No seasonality	High	Fitness cost	8	Short + Long-acting drugs	0.257726755344272
5	18	0.5	No seasonality	High	Fitness cost	7	Short + Long-acting drugs	0.255678920012515
5	18	0.5	No seasonality	High	Fitness cost	6	Short + Long-acting drugs	0.259469316211484
5	18	0.5	No seasonality	High	Fitness cost	5	Short + Long-acting drugs	0.263903800134839
5	18	0.5	No seasonality	High	Fitness cost	4	Short + Long-acting drugs	0.269588542681607
5	18	0.5	No seasonality	High	Fitness cost	3	Short + Long-acting drugs	0.263700730519575
5	18	0.5	No seasonality	High	Fitness cost	2	Short + Long-acting drugs	0.266417893769966
5	18	0.5	No seasonality	High	Fitness cost	1	Short + Long-acting drugs	0.271449132362227
5	18	0.5	No seasonality	High	Fitness cost	0	Short + Long-acting drugs	NA
5	18	0.5	No seasonality	High	Half-life (days) of the long-acting drug	1	Short + Long-acting drugs	0.302651902222941
5	18	0.5	No seasonality	High	Half-life (days) of the long-acting drug	2	Short + Long-acting drugs	0.30087192395546
5	18	0.5	No seasonality	High	Half-life (days) of the long-acting drug	3	Short + Long-acting drugs	0.297597572892845
5	18	0.5	No seasonality	High	Half-life (days) of the long-acting drug	4	Short + Long-acting drugs	0.296633843930611
5	18	0.5	No seasonality	High	Half-life (days) of the long-acting drug	5	Short + Long-acting drugs	0.292996847430895
5	18	0.5	No seasonality	High	Half-life (days) of the long-acting drug	6	Short + Long-acting drugs	0.287700849561895
5	18	0.5	No seasonality	High	Half-life (days) of the long-acting drug	7	Short + Long-acting drugs	0.284084799333932
5	18	0.5	No seasonality	High	Half-life (days) of the long-acting drug	8	Short + Long-acting drugs	0.28051866271407
5	18	0.5	No seasonality	High	Half-life (days) of the long-acting drug	9	Short + Long-acting drugs	0.277950531855928
5	18	0.5	No seasonality	High	Half-life (days) of the long-acting drug	10	Short + Long-acting drugs	0.273045579952487
5	18	0.5	No seasonality	High	Half-life (days) of the long-acting drug	11	Short + Long-acting drugs	0.267362534635677
5	18	0.5	No seasonality	High	Half-life (days) of the long-acting drug	12	Short + Long-acting drugs	0.266947803722309
5	18	0.5	No seasonality	High	Half-life (days) of the long-acting drug	13	Short + Long-acting drugs	0.261344792643235
5	18	0.5	No seasonality	High	Half-life (days) of the long-acting drug	14	Short + Long-acting drugs	0.252199149892914
5	18	0.5	No seasonality	High	Half-life (days) of the long-acting drug	15	Short + Long-acting drugs	0.25245111611681
5	18	0.5	No seasonality	High	Half-life (days) of the long-acting drug	16	Short + Long-acting drugs	0.248616245907073
5	18	0.5	No seasonality	High	Half-life (days) of the long-acting drug	17	Short + Long-acting drugs	0.244361990921258
5	18	0.5	No seasonality	High	Half-life (days) of the long-acting drug	18	Short + Long-acting drugs	0.238790026226725
5	18	0.5	No seasonality	High	Half-life (days) of the long-acting drug	19	Short + Long-acting drugs	0.23783975945377
5	18	0.5	No seasonality	High	Half-life (days) of the long-acting drug	20	Short + Long-acting drugs	0.233892998308656
5	18	0.5	No seasonality	High	Half-life (days) of the long-acting drug	21	Short + Long-acting drugs	0.231456845722781
5	18	0.5	No seasonality	High	Half-life (days) of the long-acting drug	22	Short + Long-acting drugs	0.223524880777077
5	18	0.5	No seasonality	High	Half-life (days) of the long-acting drug	23	Short + Long-acting drugs	0.221475054885154
5	18	0.5	No seasonality	High	Half-life (days) of the long-acting drug	24	Short + Long-acting drugs	0.217654676991104
5	18	0.5	No seasonality	High	Half-life (days) of the long-acting drug	25	Short + Long-acting drugs	0.21362496752051
5	18	0.5	No seasonality	High	Half-life (days) of the long-acting drug	26	Short + Long-acting drugs	0.211295892554169
5	18	0.5	No seasonality	High	Half-life (days) of the long-acting drug	27	Short + Long-acting drugs	0.207623178787473
5	18	0.5	No seasonality	High	Half-life (days) of the long-acting drug	28	Short + Long-acting drugs	0.204982781672149
5	18	0.5	No seasonality	High	Half-life (days) of the long-acting drug	29	Short + Long-acting drugs	0.203451695507037
5	18	0.5	No seasonality	High	Half-life (days) of the long-acting drug	30	Short + Long-acting drugs	0.202589523571706
5	18	0.5	No seasonality	High	Half-life (days) of the long-acting drug	31	Short + Long-acting drugs	0.195358456981922
5	18	0.5	No seasonality	High	Half-life (days) of the long-acting drug	32	Short + Long-acting drugs	0.192391469837127
5	18	0.5	No seasonality	High	Half-life (days) of the long-acting drug	33	Short + Long-acting drugs	0.195260480736938
5	18	0.5	No seasonality	High	Half-life (days) of the long-acting drug	34	Short + Long-acting drugs	0.187599892794594
5	18	0.5	No seasonality	High	Half-life (days) of the long-acting drug	35	Short + Long-acting drugs	0.181258629186976
5	18	0.5	No seasonality	High	Half-life (days) of the long-acting drug	36	Short + Long-acting drugs	0.183109388166953
5	18	0.5	No seasonality	High	Half-life (days) of the long-acting drug	37	Short + Long-acting drugs	0.178414842036386
5	18	0.5	No seasonality	High	Half-life (days) of the long-acting drug	38	Short + Long-acting drugs	0.177230442065568
5	18	0.5	No seasonality	High	Half-life (days) of the long-acting drug	39	Short + Long-acting drugs	0.173639396724963
5	18	0.5	No seasonality	High	Half-life (days) of the long-acting drug	40	Short + Long-acting drugs	NA
5	18	0.5	No seasonality	High	Cmax/EC50 of the long-acting drug	1	Short + Long-acting drugs	0.333986380315541
5	18	0.5	No seasonality	High	Cmax/EC50 of the long-acting drug	2	Short + Long-acting drugs	0.327578377091716
5	18	0.5	No seasonality	High	Cmax/EC50 of the long-acting drug	3	Short + Long-acting drugs	0.317908497136356
5	18	0.5	No seasonality	High	Cmax/EC50 of the long-acting drug	4	Short + Long-acting drugs	0.307706236479417
5	18	0.5	No seasonality	High	Cmax/EC50 of the long-acting drug	5	Short + Long-acting drugs	0.297564738073395
5	18	0.5	No seasonality	High	Cmax/EC50 of the long-acting drug	6	Short + Long-acting drugs	0.287041781220236
5	18	0.5	No seasonality	High	Cmax/EC50 of the long-acting drug	7	Short + Long-acting drugs	0.274715283266301
5	18	0.5	No seasonality	High	Cmax/EC50 of the long-acting drug	8	Short + Long-acting drugs	0.263208783689391
5	18	0.5	No seasonality	High	Cmax/EC50 of the long-acting drug	9	Short + Long-acting drugs	0.25008544776279
5	18	0.5	No seasonality	High	Cmax/EC50 of the long-acting drug	10	Short + Long-acting drugs	0.23787060492122
5	18	0.5	No seasonality	High	Cmax/EC50 of the long-acting drug	11	Short + Long-acting drugs	0.225484766997423
5	18	0.5	No seasonality	High	Cmax/EC50 of the long-acting drug	12	Short + Long-acting drugs	0.213933435493381
5	18	0.5	No seasonality	High	Cmax/EC50 of the long-acting drug	13	Short + Long-acting drugs	0.201762596035112
5	18	0.5	No seasonality	High	Cmax/EC50 of the long-acting drug	14	Short + Long-acting drugs	0.189650720419407
5	18	0.5	No seasonality	High	Cmax/EC50 of the long-acting drug	15	Short + Long-acting drugs	0.176652415143367
5	18	0.5	No seasonality	High	Cmax/EC50 of the long-acting drug	16	Short + Long-acting drugs	0.1611190938441
5	18	0.5	No seasonality	High	Cmax/EC50 of the long-acting drug	17	Short + Long-acting drugs	0.145923613689241
5	18	0.5	No seasonality	High	Cmax/EC50 of the long-acting drug	18	Short + Long-acting drugs	0.133733410809701
5	18	0.5	No seasonality	High	Cmax/EC50 of the long-acting drug	19	Short + Long-acting drugs	0.120120510025696
5	18	0.5	No seasonality	High	Cmax/EC50 of the long-acting drug	20	Short + Long-acting drugs	0.106537864171242
5	18	0.5	No seasonality	High	Cmax/EC50 of the long-acting drug	21	Short + Long-acting drugs	0.0905777443520818
5	18	0.5	No seasonality	High	Cmax/EC50 of the long-acting drug	22	Short + Long-acting drugs	0.0789244268190568
5	18	0.5	No seasonality	High	Cmax/EC50 of the long-acting drug	23	Short + Long-acting drugs	0.0669011295916673
5	18	0.5	No seasonality	High	Cmax/EC50 of the long-acting drug	24	Short + Long-acting drugs	0.0518902173739556
5	18	0.5	No seasonality	High	Cmax/EC50 of the long-acting drug	25	Short + Long-acting drugs	0.0422857946467793
5	18	0.5	No seasonality	High	Cmax/EC50 of the long-acting drug	26	Short + Long-acting drugs	0.0334391694602565
5	18	0.5	No seasonality	High	Cmax/EC50 of the long-acting drug	27	Short + Long-acting drugs	0.0256421598168318
5	18	0.5	No seasonality	High	Cmax/EC50 of the long-acting drug	28	Short + Long-acting drugs	0.0154365572469942
5	18	0.5	No seasonality	High	Cmax/EC50 of the long-acting drug	29	Short + Long-acting drugs	0.00960182327901296
5	18	0.5	No seasonality	High	Cmax/EC50 of the long-acting drug	30	Short + Long-acting drugs	0.00470957960945696
5	18	0.5	No seasonality	High	Cmax/EC50 of the long-acting drug	31	Short + Long-acting drugs	-0.00210837959028051
5	18	0.5	No seasonality	High	Cmax/EC50 of the long-acting drug	32	Short + Long-acting drugs	-0.004827873714813
5	18	0.5	No seasonality	High	Cmax/EC50 of the long-acting drug	33	Short + Long-acting drugs	-0.00526899157075718
5	18	0.5	No seasonality	High	Cmax/EC50 of the long-acting drug	34	Short + Long-acting drugs	-0.00834327213435598
5	18	0.5	No seasonality	High	Cmax/EC50 of the long-acting drug	35	Short + Long-acting drugs	-0.00418821450682881
5	18	0.5	No seasonality	High	Cmax/EC50 of the long-acting drug	36	Short + Long-acting drugs	-0.00987292675338808
5	18	0.5	No seasonality	High	Cmax/EC50 of the long-acting drug	37	Short + Long-acting drugs	-0.0102681839847371
5	18	0.5	No seasonality	High	Cmax/EC50 of the long-acting drug	38	Short + Long-acting drugs	-0.00954549575676104
5	18	0.5	No seasonality	High	Cmax/EC50 of the long-acting drug	39	Short + Long-acting drugs	0.00152102666390364
5	18	0.5	No seasonality	High	Cmax/EC50 of the long-acting drug	40	Short + Long-acting drugs	NA
500	18	0.5	No seasonality	High	Fitness cost	39	Short + Long-acting drugs	0.102448905513867
500	18	0.5	No seasonality	High	Fitness cost	38	Short + Long-acting drugs	0.104398132203286
500	18	0.5	No seasonality	High	Fitness cost	37	Short + Long-acting drugs	0.106656252623147
500	18	0.5	No seasonality	High	Fitness cost	36	Short + Long-acting drugs	0.107210500135515
500	18	0.5	No seasonality	High	Fitness cost	35	Short + Long-acting drugs	0.111031674728514
500	18	0.5	No seasonality	High	Fitness cost	34	Short + Long-acting drugs	0.113627817801129
500	18	0.5	No seasonality	High	Fitness cost	33	Short + Long-acting drugs	0.113964979226331
500	18	0.5	No seasonality	High	Fitness cost	32	Short + Long-acting drugs	0.114620413327009
500	18	0.5	No seasonality	High	Fitness cost	31	Short + Long-acting drugs	0.118347431952736
500	18	0.5	No seasonality	High	Fitness cost	30	Short + Long-acting drugs	0.119145161973222
500	18	0.5	No seasonality	High	Fitness cost	29	Short + Long-acting drugs	0.122131370819317
500	18	0.5	No seasonality	High	Fitness cost	28	Short + Long-acting drugs	0.122058569644417
500	18	0.5	No seasonality	High	Fitness cost	27	Short + Long-acting drugs	0.126069931081904
500	18	0.5	No seasonality	High	Fitness cost	26	Short + Long-acting drugs	0.125453431767262
500	18	0.5	No seasonality	High	Fitness cost	25	Short + Long-acting drugs	0.128070409553168
500	18	0.5	No seasonality	High	Fitness cost	24	Short + Long-acting drugs	0.132181497841518
500	18	0.5	No seasonality	High	Fitness cost	23	Short + Long-acting drugs	0.133831457123544
500	18	0.5	No seasonality	High	Fitness cost	22	Short + Long-acting drugs	0.13809443755878
500	18	0.5	No seasonality	High	Fitness cost	21	Short + Long-acting drugs	0.139188106699451
500	18	0.5	No seasonality	High	Fitness cost	20	Short + Long-acting drugs	0.143409834251237
500	18	0.5	No seasonality	High	Fitness cost	19	Short + Long-acting drugs	0.142013036493593
500	18	0.5	No seasonality	High	Fitness cost	18	Short + Long-acting drugs	0.145112587589983
500	18	0.5	No seasonality	High	Fitness cost	17	Short + Long-acting drugs	0.149549712653764
500	18	0.5	No seasonality	High	Fitness cost	16	Short + Long-acting drugs	0.152983426786161
500	18	0.5	No seasonality	High	Fitness cost	15	Short + Long-acting drugs	0.154402637678357
500	18	0.5	No seasonality	High	Fitness cost	14	Short + Long-acting drugs	0.158984974735316
500	18	0.5	No seasonality	High	Fitness cost	13	Short + Long-acting drugs	0.160226811734266
500	18	0.5	No seasonality	High	Fitness cost	12	Short + Long-acting drugs	0.16117467543583
500	18	0.5	No seasonality	High	Fitness cost	11	Short + Long-acting drugs	0.162240530004855
500	18	0.5	No seasonality	High	Fitness cost	10	Short + Long-acting drugs	0.167165838170041
500	18	0.5	No seasonality	High	Fitness cost	9	Short + Long-acting drugs	0.173451787339798
500	18	0.5	No seasonality	High	Fitness cost	8	Short + Long-acting drugs	0.175035297362407
500	18	0.5	No seasonality	High	Fitness cost	7	Short + Long-acting drugs	0.176530640909287
500	18	0.5	No seasonality	High	Fitness cost	6	Short + Long-acting drugs	0.178564035765876
500	18	0.5	No seasonality	High	Fitness cost	5	Short + Long-acting drugs	0.185005958411151
500	18	0.5	No seasonality	High	Fitness cost	4	Short + Long-acting drugs	0.183658245043601
500	18	0.5	No seasonality	High	Fitness cost	3	Short + Long-acting drugs	0.188834464896974
500	18	0.5	No seasonality	High	Fitness cost	2	Short + Long-acting drugs	0.188273485934258
500	18	0.5	No seasonality	High	Fitness cost	1	Short + Long-acting drugs	0.193579941992801
500	18	0.5	No seasonality	High	Fitness cost	0	Short + Long-acting drugs	NA
500	18	0.5	No seasonality	High	Half-life (days) of the long-acting drug	1	Short + Long-acting drugs	0.185705969462868
500	18	0.5	No seasonality	High	Half-life (days) of the long-acting drug	2	Short + Long-acting drugs	0.181971632840756
500	18	0.5	No seasonality	High	Half-life (days) of the long-acting drug	3	Short + Long-acting drugs	0.181494277903522
500	18	0.5	No seasonality	High	Half-life (days) of the long-acting drug	4	Short + Long-acting drugs	0.179360184145182
500	18	0.5	No seasonality	High	Half-life (days) of the long-acting drug	5	Short + Long-acting drugs	0.176243404002226
500	18	0.5	No seasonality	High	Half-life (days) of the long-acting drug	6	Short + Long-acting drugs	0.175532562230355
500	18	0.5	No seasonality	High	Half-life (days) of the long-acting drug	7	Short + Long-acting drugs	0.170078809738794
500	18	0.5	No seasonality	High	Half-life (days) of the long-acting drug	8	Short + Long-acting drugs	0.168045257603837
500	18	0.5	No seasonality	High	Half-life (days) of the long-acting drug	9	Short + Long-acting drugs	0.166293024275192
500	18	0.5	No seasonality	High	Half-life (days) of the long-acting drug	10	Short + Long-acting drugs	0.164623865941701
500	18	0.5	No seasonality	High	Half-life (days) of the long-acting drug	11	Short + Long-acting drugs	0.161376298907494
500	18	0.5	No seasonality	High	Half-life (days) of the long-acting drug	12	Short + Long-acting drugs	0.157948593030397
500	18	0.5	No seasonality	High	Half-life (days) of the long-acting drug	13	Short + Long-acting drugs	0.154125112883319
500	18	0.5	No seasonality	High	Half-life (days) of the long-acting drug	14	Short + Long-acting drugs	0.153886311505646
500	18	0.5	No seasonality	High	Half-life (days) of the long-acting drug	15	Short + Long-acting drugs	0.151911833270354
500	18	0.5	No seasonality	High	Half-life (days) of the long-acting drug	16	Short + Long-acting drugs	0.147426335293304
500	18	0.5	No seasonality	High	Half-life (days) of the long-acting drug	17	Short + Long-acting drugs	0.144833825885832
500	18	0.5	No seasonality	High	Half-life (days) of the long-acting drug	18	Short + Long-acting drugs	0.144495157053476
500	18	0.5	No seasonality	High	Half-life (days) of the long-acting drug	19	Short + Long-acting drugs	0.142319762872919
500	18	0.5	No seasonality	High	Half-life (days) of the long-acting drug	20	Short + Long-acting drugs	0.13989256706026
500	18	0.5	No seasonality	High	Half-life (days) of the long-acting drug	21	Short + Long-acting drugs	0.137479460813273
500	18	0.5	No seasonality	High	Half-life (days) of the long-acting drug	22	Short + Long-acting drugs	0.133207799282048
500	18	0.5	No seasonality	High	Half-life (days) of the long-acting drug	23	Short + Long-acting drugs	0.132479750413182
500	18	0.5	No seasonality	High	Half-life (days) of the long-acting drug	24	Short + Long-acting drugs	0.128673820823063
500	18	0.5	No seasonality	High	Half-life (days) of the long-acting drug	25	Short + Long-acting drugs	0.123801889977624
500	18	0.5	No seasonality	High	Half-life (days) of the long-acting drug	26	Short + Long-acting drugs	0.122966244338884
500	18	0.5	No seasonality	High	Half-life (days) of the long-acting drug	27	Short + Long-acting drugs	0.120713291335978
500	18	0.5	No seasonality	High	Half-life (days) of the long-acting drug	28	Short + Long-acting drugs	0.115000000255739
500	18	0.5	No seasonality	High	Half-life (days) of the long-acting drug	29	Short + Long-acting drugs	0.113856321010811
500	18	0.5	No seasonality	High	Half-life (days) of the long-acting drug	30	Short + Long-acting drugs	0.109549434641488
500	18	0.5	No seasonality	High	Half-life (days) of the long-acting drug	31	Short + Long-acting drugs	0.106412437816316
500	18	0.5	No seasonality	High	Half-life (days) of the long-acting drug	32	Short + Long-acting drugs	0.105384714043742
500	18	0.5	No seasonality	High	Half-life (days) of the long-acting drug	33	Short + Long-acting drugs	0.100583113675875
500	18	0.5	No seasonality	High	Half-life (days) of the long-acting drug	34	Short + Long-acting drugs	0.0976129580918991
500	18	0.5	No seasonality	High	Half-life (days) of the long-acting drug	35	Short + Long-acting drugs	0.0953443759067642
500	18	0.5	No seasonality	High	Half-life (days) of the long-acting drug	36	Short + Long-acting drugs	0.0931102512525352
500	18	0.5	No seasonality	High	Half-life (days) of the long-acting drug	37	Short + Long-acting drugs	0.0901146341602156
500	18	0.5	No seasonality	High	Half-life (days) of the long-acting drug	38	Short + Long-acting drugs	0.084828512994424
500	18	0.5	No seasonality	High	Half-life (days) of the long-acting drug	39	Short + Long-acting drugs	0.0868719885663133
500	18	0.5	No seasonality	High	Half-life (days) of the long-acting drug	40	Short + Long-acting drugs	NA
500	18	0.5	No seasonality	High	Cmax/EC50 of the long-acting drug	1	Short + Long-acting drugs	0.208781125953033
500	18	0.5	No seasonality	High	Cmax/EC50 of the long-acting drug	2	Short + Long-acting drugs	0.203469648011268
500	18	0.5	No seasonality	High	Cmax/EC50 of the long-acting drug	3	Short + Long-acting drugs	0.197695098386962
500	18	0.5	No seasonality	High	Cmax/EC50 of the long-acting drug	4	Short + Long-acting drugs	0.192172425596177
500	18	0.5	No seasonality	High	Cmax/EC50 of the long-acting drug	5	Short + Long-acting drugs	0.185748949221681
500	18	0.5	No seasonality	High	Cmax/EC50 of the long-acting drug	6	Short + Long-acting drugs	0.17817295622008
500	18	0.5	No seasonality	High	Cmax/EC50 of the long-acting drug	7	Short + Long-acting drugs	0.171386182213551
500	18	0.5	No seasonality	High	Cmax/EC50 of the long-acting drug	8	Short + Long-acting drugs	0.162307492265386
500	18	0.5	No seasonality	High	Cmax/EC50 of the long-acting drug	9	Short + Long-acting drugs	0.15564485037785
500	18	0.5	No seasonality	High	Cmax/EC50 of the long-acting drug	10	Short + Long-acting drugs	0.147012178710638
500	18	0.5	No seasonality	High	Cmax/EC50 of the long-acting drug	11	Short + Long-acting drugs	0.138492740930447
500	18	0.5	No seasonality	High	Cmax/EC50 of the long-acting drug	12	Short + Long-acting drugs	0.129760958142923
500	18	0.5	No seasonality	High	Cmax/EC50 of the long-acting drug	13	Short + Long-acting drugs	0.118635870412477
500	18	0.5	No seasonality	High	Cmax/EC50 of the long-acting drug	14	Short + Long-acting drugs	0.109579779259533
500	18	0.5	No seasonality	High	Cmax/EC50 of the long-acting drug	15	Short + Long-acting drugs	0.099383515901239
500	18	0.5	No seasonality	High	Cmax/EC50 of the long-acting drug	16	Short + Long-acting drugs	0.0877013387167123
500	18	0.5	No seasonality	High	Cmax/EC50 of the long-acting drug	17	Short + Long-acting drugs	0.0739357387656682
500	18	0.5	No seasonality	High	Cmax/EC50 of the long-acting drug	18	Short + Long-acting drugs	0.0638618599560453
500	18	0.5	No seasonality	High	Cmax/EC50 of the long-acting drug	19	Short + Long-acting drugs	0.0496106065696113
500	18	0.5	No seasonality	High	Cmax/EC50 of the long-acting drug	20	Short + Long-acting drugs	0.0368051379374592
500	18	0.5	No seasonality	High	Cmax/EC50 of the long-acting drug	21	Short + Long-acting drugs	0.0254127650514834
500	18	0.5	No seasonality	High	Cmax/EC50 of the long-acting drug	22	Short + Long-acting drugs	0.0151933806360602
500	18	0.5	No seasonality	High	Cmax/EC50 of the long-acting drug	23	Short + Long-acting drugs	0.00606093634788595
500	18	0.5	No seasonality	High	Cmax/EC50 of the long-acting drug	24	Short + Long-acting drugs	-0.00123447500424193
500	18	0.5	No seasonality	High	Cmax/EC50 of the long-acting drug	25	Short + Long-acting drugs	-0.00616565587825056
500	18	0.5	No seasonality	High	Cmax/EC50 of the long-acting drug	26	Short + Long-acting drugs	-0.0159826425960748
500	18	0.5	No seasonality	High	Cmax/EC50 of the long-acting drug	27	Short + Long-acting drugs	-0.0236623713628157
500	18	0.5	No seasonality	High	Cmax/EC50 of the long-acting drug	28	Short + Long-acting drugs	-0.0232385197038519
500	18	0.5	No seasonality	High	Cmax/EC50 of the long-acting drug	29	Short + Long-acting drugs	-0.0265585439167653
500	18	0.5	No seasonality	High	Cmax/EC50 of the long-acting drug	30	Short + Long-acting drugs	-0.0318082158208048
500	18	0.5	No seasonality	High	Cmax/EC50 of the long-acting drug	31	Short + Long-acting drugs	-0.0331389413551051
500	18	0.5	No seasonality	High	Cmax/EC50 of the long-acting drug	32	Short + Long-acting drugs	-0.032656105477853
500	18	0.5	No seasonality	High	Cmax/EC50 of the long-acting drug	33	Short + Long-acting drugs	-0.0355712507100544
500	18	0.5	No seasonality	High	Cmax/EC50 of the long-acting drug	34	Short + Long-acting drugs	-0.0333621393675809
500	18	0.5	No seasonality	High	Cmax/EC50 of the long-acting drug	35	Short + Long-acting drugs	-0.0285656542355083
500	18	0.5	No seasonality	High	Cmax/EC50 of the long-acting drug	36	Short + Long-acting drugs	-0.0238351869962613
500	18	0.5	No seasonality	High	Cmax/EC50 of the long-acting drug	37	Short + Long-acting drugs	-0.0274632086133168
500	18	0.5	No seasonality	High	Cmax/EC50 of the long-acting drug	38	Short + Long-acting drugs	-0.0166535278938696
500	18	0.5	No seasonality	High	Cmax/EC50 of the long-acting drug	39	Short + Long-acting drugs	-0.02924935716521
500	18	0.5	No seasonality	High	Cmax/EC50 of the long-acting drug	40	Short + Long-acting drugs	NA
5	7	0.5	Seasonality	Low	Fitness cost	39	Short + Long-acting drugs	0.365216189386574
5	7	0.5	Seasonality	Low	Fitness cost	38	Short + Long-acting drugs	0.366504608462132
5	7	0.5	Seasonality	Low	Fitness cost	37	Short + Long-acting drugs	0.367412920664349
5	7	0.5	Seasonality	Low	Fitness cost	36	Short + Long-acting drugs	0.368844983368211
5	7	0.5	Seasonality	Low	Fitness cost	35	Short + Long-acting drugs	0.370256847043535
5	7	0.5	Seasonality	Low	Fitness cost	34	Short + Long-acting drugs	0.371455701114816
5	7	0.5	Seasonality	Low	Fitness cost	33	Short + Long-acting drugs	0.372707714471568
5	7	0.5	Seasonality	Low	Fitness cost	32	Short + Long-acting drugs	0.37439789324388
5	7	0.5	Seasonality	Low	Fitness cost	31	Short + Long-acting drugs	0.375027196845197
5	7	0.5	Seasonality	Low	Fitness cost	30	Short + Long-acting drugs	0.376763813468892
5	7	0.5	Seasonality	Low	Fitness cost	29	Short + Long-acting drugs	0.377644869201084
5	7	0.5	Seasonality	Low	Fitness cost	28	Short + Long-acting drugs	0.379495934777484
5	7	0.5	Seasonality	Low	Fitness cost	27	Short + Long-acting drugs	0.380445849365633
5	7	0.5	Seasonality	Low	Fitness cost	26	Short + Long-acting drugs	0.38180163041883
5	7	0.5	Seasonality	Low	Fitness cost	25	Short + Long-acting drugs	0.382913349980465
5	7	0.5	Seasonality	Low	Fitness cost	24	Short + Long-acting drugs	0.384882861592115
5	7	0.5	Seasonality	Low	Fitness cost	23	Short + Long-acting drugs	0.385451309113636
5	7	0.5	Seasonality	Low	Fitness cost	22	Short + Long-acting drugs	0.387063348011447
5	7	0.5	Seasonality	Low	Fitness cost	21	Short + Long-acting drugs	0.388076003082672
5	7	0.5	Seasonality	Low	Fitness cost	20	Short + Long-acting drugs	0.388825443287499
5	7	0.5	Seasonality	Low	Fitness cost	19	Short + Long-acting drugs	0.390403049975645
5	7	0.5	Seasonality	Low	Fitness cost	18	Short + Long-acting drugs	0.39169983204589
5	7	0.5	Seasonality	Low	Fitness cost	17	Short + Long-acting drugs	0.392664760177455
5	7	0.5	Seasonality	Low	Fitness cost	16	Short + Long-acting drugs	0.39406441705698
5	7	0.5	Seasonality	Low	Fitness cost	15	Short + Long-acting drugs	0.395203167636099
5	7	0.5	Seasonality	Low	Fitness cost	14	Short + Long-acting drugs	0.396503289409432
5	7	0.5	Seasonality	Low	Fitness cost	13	Short + Long-acting drugs	0.397520038155467
5	7	0.5	Seasonality	Low	Fitness cost	12	Short + Long-acting drugs	0.398234293364701
5	7	0.5	Seasonality	Low	Fitness cost	11	Short + Long-acting drugs	0.399548146954913
5	7	0.5	Seasonality	Low	Fitness cost	10	Short + Long-acting drugs	0.400439020933709
5	7	0.5	Seasonality	Low	Fitness cost	9	Short + Long-acting drugs	0.401883588758558
5	7	0.5	Seasonality	Low	Fitness cost	8	Short + Long-acting drugs	0.402299451253227
5	7	0.5	Seasonality	Low	Fitness cost	7	Short + Long-acting drugs	0.4027949065402
5	7	0.5	Seasonality	Low	Fitness cost	6	Short + Long-acting drugs	0.404195353408064
5	7	0.5	Seasonality	Low	Fitness cost	5	Short + Long-acting drugs	0.404865038247394
5	7	0.5	Seasonality	Low	Fitness cost	4	Short + Long-acting drugs	0.405484942345102
5	7	0.5	Seasonality	Low	Fitness cost	3	Short + Long-acting drugs	0.406352467743548
5	7	0.5	Seasonality	Low	Fitness cost	2	Short + Long-acting drugs	0.406299246461791
5	7	0.5	Seasonality	Low	Fitness cost	1	Short + Long-acting drugs	0.407587045560641
5	7	0.5	Seasonality	Low	Fitness cost	0	Short + Long-acting drugs	NA
5	7	0.5	Seasonality	Low	Half-life (days) of the long-acting drug	1	Short + Long-acting drugs	0.39190691930549
5	7	0.5	Seasonality	Low	Half-life (days) of the long-acting drug	2	Short + Long-acting drugs	0.392032453583617
5	7	0.5	Seasonality	Low	Half-life (days) of the long-acting drug	3	Short + Long-acting drugs	0.391883116618158
5	7	0.5	Seasonality	Low	Half-life (days) of the long-acting drug	4	Short + Long-acting drugs	0.391274148645635
5	7	0.5	Seasonality	Low	Half-life (days) of the long-acting drug	5	Short + Long-acting drugs	0.390022611568419
5	7	0.5	Seasonality	Low	Half-life (days) of the long-acting drug	6	Short + Long-acting drugs	0.38908887565234
5	7	0.5	Seasonality	Low	Half-life (days) of the long-acting drug	7	Short + Long-acting drugs	0.389983612436916
5	7	0.5	Seasonality	Low	Half-life (days) of the long-acting drug	8	Short + Long-acting drugs	0.388829801684696
5	7	0.5	Seasonality	Low	Half-life (days) of the long-acting drug	9	Short + Long-acting drugs	0.388283673487901
5	7	0.5	Seasonality	Low	Half-life (days) of the long-acting drug	10	Short + Long-acting drugs	0.388565439927139
5	7	0.5	Seasonality	Low	Half-life (days) of the long-acting drug	11	Short + Long-acting drugs	0.388059073721698
5	7	0.5	Seasonality	Low	Half-life (days) of the long-acting drug	12	Short + Long-acting drugs	0.38742803007657
5	7	0.5	Seasonality	Low	Half-life (days) of the long-acting drug	13	Short + Long-acting drugs	0.387228177107574
5	7	0.5	Seasonality	Low	Half-life (days) of the long-acting drug	14	Short + Long-acting drugs	0.38591274441585
5	7	0.5	Seasonality	Low	Half-life (days) of the long-acting drug	15	Short + Long-acting drugs	0.38602266347209
5	7	0.5	Seasonality	Low	Half-life (days) of the long-acting drug	16	Short + Long-acting drugs	0.385815357986639
5	7	0.5	Seasonality	Low	Half-life (days) of the long-acting drug	17	Short + Long-acting drugs	0.384814987821644
5	7	0.5	Seasonality	Low	Half-life (days) of the long-acting drug	18	Short + Long-acting drugs	0.384891017781916
5	7	0.5	Seasonality	Low	Half-life (days) of the long-acting drug	19	Short + Long-acting drugs	0.384050466892953
5	7	0.5	Seasonality	Low	Half-life (days) of the long-acting drug	20	Short + Long-acting drugs	0.383616277650666
5	7	0.5	Seasonality	Low	Half-life (days) of the long-acting drug	21	Short + Long-acting drugs	0.383731535572693
5	7	0.5	Seasonality	Low	Half-life (days) of the long-acting drug	22	Short + Long-acting drugs	0.383040620315342
5	7	0.5	Seasonality	Low	Half-life (days) of the long-acting drug	23	Short + Long-acting drugs	0.381204302068592
5	7	0.5	Seasonality	Low	Half-life (days) of the long-acting drug	24	Short + Long-acting drugs	0.382007455492897
5	7	0.5	Seasonality	Low	Half-life (days) of the long-acting drug	25	Short + Long-acting drugs	0.381065662932806
5	7	0.5	Seasonality	Low	Half-life (days) of the long-acting drug	26	Short + Long-acting drugs	0.381747947663231
5	7	0.5	Seasonality	Low	Half-life (days) of the long-acting drug	27	Short + Long-acting drugs	0.381561093343523
5	7	0.5	Seasonality	Low	Half-life (days) of the long-acting drug	28	Short + Long-acting drugs	0.380342089012031
5	7	0.5	Seasonality	Low	Half-life (days) of the long-acting drug	29	Short + Long-acting drugs	0.381131387047156
5	7	0.5	Seasonality	Low	Half-life (days) of the long-acting drug	30	Short + Long-acting drugs	0.379847194708819
5	7	0.5	Seasonality	Low	Half-life (days) of the long-acting drug	31	Short + Long-acting drugs	0.379876370742066
5	7	0.5	Seasonality	Low	Half-life (days) of the long-acting drug	32	Short + Long-acting drugs	0.378891012010661
5	7	0.5	Seasonality	Low	Half-life (days) of the long-acting drug	33	Short + Long-acting drugs	0.379552291404638
5	7	0.5	Seasonality	Low	Half-life (days) of the long-acting drug	34	Short + Long-acting drugs	0.3777561129548
5	7	0.5	Seasonality	Low	Half-life (days) of the long-acting drug	35	Short + Long-acting drugs	0.377208822747831
5	7	0.5	Seasonality	Low	Half-life (days) of the long-acting drug	36	Short + Long-acting drugs	0.376924797727082
5	7	0.5	Seasonality	Low	Half-life (days) of the long-acting drug	37	Short + Long-acting drugs	0.375356015133727
5	7	0.5	Seasonality	Low	Half-life (days) of the long-acting drug	38	Short + Long-acting drugs	0.373705173368556
5	7	0.5	Seasonality	Low	Half-life (days) of the long-acting drug	39	Short + Long-acting drugs	0.373354314351551
5	7	0.5	Seasonality	Low	Half-life (days) of the long-acting drug	40	Short + Long-acting drugs	NA
5	7	0.5	Seasonality	Low	Cmax/EC50 of the long-acting drug	1	Short + Long-acting drugs	0.399931696832419
5	7	0.5	Seasonality	Low	Cmax/EC50 of the long-acting drug	2	Short + Long-acting drugs	0.400369668674523
5	7	0.5	Seasonality	Low	Cmax/EC50 of the long-acting drug	3	Short + Long-acting drugs	0.400116151545852
5	7	0.5	Seasonality	Low	Cmax/EC50 of the long-acting drug	4	Short + Long-acting drugs	0.398934396638776
5	7	0.5	Seasonality	Low	Cmax/EC50 of the long-acting drug	5	Short + Long-acting drugs	0.39771653743588
5	7	0.5	Seasonality	Low	Cmax/EC50 of the long-acting drug	6	Short + Long-acting drugs	0.396523503299827
5	7	0.5	Seasonality	Low	Cmax/EC50 of the long-acting drug	7	Short + Long-acting drugs	0.395708810930225
5	7	0.5	Seasonality	Low	Cmax/EC50 of the long-acting drug	8	Short + Long-acting drugs	0.394427683448112
5	7	0.5	Seasonality	Low	Cmax/EC50 of the long-acting drug	9	Short + Long-acting drugs	0.393814574363155
5	7	0.5	Seasonality	Low	Cmax/EC50 of the long-acting drug	10	Short + Long-acting drugs	0.392344326136318
5	7	0.5	Seasonality	Low	Cmax/EC50 of the long-acting drug	11	Short + Long-acting drugs	0.390885069023028
5	7	0.5	Seasonality	Low	Cmax/EC50 of the long-acting drug	12	Short + Long-acting drugs	0.388214254099493
5	7	0.5	Seasonality	Low	Cmax/EC50 of the long-acting drug	13	Short + Long-acting drugs	0.38558000460916
5	7	0.5	Seasonality	Low	Cmax/EC50 of the long-acting drug	14	Short + Long-acting drugs	0.381608564254835
5	7	0.5	Seasonality	Low	Cmax/EC50 of the long-acting drug	15	Short + Long-acting drugs	0.377422027078368
5	7	0.5	Seasonality	Low	Cmax/EC50 of the long-acting drug	16	Short + Long-acting drugs	0.372318831409897
5	7	0.5	Seasonality	Low	Cmax/EC50 of the long-acting drug	17	Short + Long-acting drugs	0.366490498963242
5	7	0.5	Seasonality	Low	Cmax/EC50 of the long-acting drug	18	Short + Long-acting drugs	0.36076503136526
5	7	0.5	Seasonality	Low	Cmax/EC50 of the long-acting drug	19	Short + Long-acting drugs	0.353117491214384
5	7	0.5	Seasonality	Low	Cmax/EC50 of the long-acting drug	20	Short + Long-acting drugs	0.345663678162642
5	7	0.5	Seasonality	Low	Cmax/EC50 of the long-acting drug	21	Short + Long-acting drugs	0.337461858496281
5	7	0.5	Seasonality	Low	Cmax/EC50 of the long-acting drug	22	Short + Long-acting drugs	0.328223228232641
5	7	0.5	Seasonality	Low	Cmax/EC50 of the long-acting drug	23	Short + Long-acting drugs	0.320500841029946
5	7	0.5	Seasonality	Low	Cmax/EC50 of the long-acting drug	24	Short + Long-acting drugs	0.307332973843635
5	7	0.5	Seasonality	Low	Cmax/EC50 of the long-acting drug	25	Short + Long-acting drugs	0.299403259467872
5	7	0.5	Seasonality	Low	Cmax/EC50 of the long-acting drug	26	Short + Long-acting drugs	0.284940568792417
5	7	0.5	Seasonality	Low	Cmax/EC50 of the long-acting drug	27	Short + Long-acting drugs	0.270411999392419
5	7	0.5	Seasonality	Low	Cmax/EC50 of the long-acting drug	28	Short + Long-acting drugs	0.254035369940384
5	7	0.5	Seasonality	Low	Cmax/EC50 of the long-acting drug	29	Short + Long-acting drugs	0.241099863230633
5	7	0.5	Seasonality	Low	Cmax/EC50 of the long-acting drug	30	Short + Long-acting drugs	0.219255088661604
5	7	0.5	Seasonality	Low	Cmax/EC50 of the long-acting drug	31	Short + Long-acting drugs	0.207663912091391
5	7	0.5	Seasonality	Low	Cmax/EC50 of the long-acting drug	32	Short + Long-acting drugs	0.186462554739848
5	7	0.5	Seasonality	Low	Cmax/EC50 of the long-acting drug	33	Short + Long-acting drugs	0.166840215219914
5	7	0.5	Seasonality	Low	Cmax/EC50 of the long-acting drug	34	Short + Long-acting drugs	0.145472557407732
5	7	0.5	Seasonality	Low	Cmax/EC50 of the long-acting drug	35	Short + Long-acting drugs	0.124695009079481
5	7	0.5	Seasonality	Low	Cmax/EC50 of the long-acting drug	36	Short + Long-acting drugs	0.113806822832237
5	7	0.5	Seasonality	Low	Cmax/EC50 of the long-acting drug	37	Short + Long-acting drugs	0.0913782293130794
5	7	0.5	Seasonality	Low	Cmax/EC50 of the long-acting drug	38	Short + Long-acting drugs	0.0853288456401388
5	7	0.5	Seasonality	Low	Cmax/EC50 of the long-acting drug	39	Short + Long-acting drugs	0.0725039410410763
5	7	0.5	Seasonality	Low	Cmax/EC50 of the long-acting drug	40	Short + Long-acting drugs	NA
500	7	0.5	Seasonality	Low	Fitness cost	39	Short + Long-acting drugs	0.169473035369833
500	7	0.5	Seasonality	Low	Fitness cost	38	Short + Long-acting drugs	0.171294127212676
500	7	0.5	Seasonality	Low	Fitness cost	37	Short + Long-acting drugs	0.173145734108877
500	7	0.5	Seasonality	Low	Fitness cost	36	Short + Long-acting drugs	0.174749828937218
500	7	0.5	Seasonality	Low	Fitness cost	35	Short + Long-acting drugs	0.176721340476207
500	7	0.5	Seasonality	Low	Fitness cost	34	Short + Long-acting drugs	0.178792077597683
500	7	0.5	Seasonality	Low	Fitness cost	33	Short + Long-acting drugs	0.181288101051099
500	7	0.5	Seasonality	Low	Fitness cost	32	Short + Long-acting drugs	0.182611654599223
500	7	0.5	Seasonality	Low	Fitness cost	31	Short + Long-acting drugs	0.184372636639009
500	7	0.5	Seasonality	Low	Fitness cost	30	Short + Long-acting drugs	0.186929214387828
500	7	0.5	Seasonality	Low	Fitness cost	29	Short + Long-acting drugs	0.188914850179586
500	7	0.5	Seasonality	Low	Fitness cost	28	Short + Long-acting drugs	0.191144635552022
500	7	0.5	Seasonality	Low	Fitness cost	27	Short + Long-acting drugs	0.193171091902191
500	7	0.5	Seasonality	Low	Fitness cost	26	Short + Long-acting drugs	0.194898124772699
500	7	0.5	Seasonality	Low	Fitness cost	25	Short + Long-acting drugs	0.197347966147701
500	7	0.5	Seasonality	Low	Fitness cost	24	Short + Long-acting drugs	0.199305208601631
500	7	0.5	Seasonality	Low	Fitness cost	23	Short + Long-acting drugs	0.201821027222329
500	7	0.5	Seasonality	Low	Fitness cost	22	Short + Long-acting drugs	0.204017394613934
500	7	0.5	Seasonality	Low	Fitness cost	21	Short + Long-acting drugs	0.206039498808081
500	7	0.5	Seasonality	Low	Fitness cost	20	Short + Long-acting drugs	0.208417931114011
500	7	0.5	Seasonality	Low	Fitness cost	19	Short + Long-acting drugs	0.21061779067668
500	7	0.5	Seasonality	Low	Fitness cost	18	Short + Long-acting drugs	0.212947446258756
500	7	0.5	Seasonality	Low	Fitness cost	17	Short + Long-acting drugs	0.214835395727359
500	7	0.5	Seasonality	Low	Fitness cost	16	Short + Long-acting drugs	0.217082703796164
500	7	0.5	Seasonality	Low	Fitness cost	15	Short + Long-acting drugs	0.219210246847914
500	7	0.5	Seasonality	Low	Fitness cost	14	Short + Long-acting drugs	0.220992787124095
500	7	0.5	Seasonality	Low	Fitness cost	13	Short + Long-acting drugs	0.223251894362065
500	7	0.5	Seasonality	Low	Fitness cost	12	Short + Long-acting drugs	0.225899414019708
500	7	0.5	Seasonality	Low	Fitness cost	11	Short + Long-acting drugs	0.227274500046747
500	7	0.5	Seasonality	Low	Fitness cost	10	Short + Long-acting drugs	0.229298726743801
500	7	0.5	Seasonality	Low	Fitness cost	9	Short + Long-acting drugs	0.230850468841038
500	7	0.5	Seasonality	Low	Fitness cost	8	Short + Long-acting drugs	0.233204657178093
500	7	0.5	Seasonality	Low	Fitness cost	7	Short + Long-acting drugs	0.235073561647504
500	7	0.5	Seasonality	Low	Fitness cost	6	Short + Long-acting drugs	0.236217124365711
500	7	0.5	Seasonality	Low	Fitness cost	5	Short + Long-acting drugs	0.237563002325412
500	7	0.5	Seasonality	Low	Fitness cost	4	Short + Long-acting drugs	0.239460838602664
500	7	0.5	Seasonality	Low	Fitness cost	3	Short + Long-acting drugs	0.240822580980696
500	7	0.5	Seasonality	Low	Fitness cost	2	Short + Long-acting drugs	0.242745671682105
500	7	0.5	Seasonality	Low	Fitness cost	1	Short + Long-acting drugs	0.243243493525681
500	7	0.5	Seasonality	Low	Fitness cost	0	Short + Long-acting drugs	NA
500	7	0.5	Seasonality	Low	Half-life (days) of the long-acting drug	1	Short + Long-acting drugs	0.209528226216804
500	7	0.5	Seasonality	Low	Half-life (days) of the long-acting drug	2	Short + Long-acting drugs	0.210153413627599
500	7	0.5	Seasonality	Low	Half-life (days) of the long-acting drug	3	Short + Long-acting drugs	0.210239682801688
500	7	0.5	Seasonality	Low	Half-life (days) of the long-acting drug	4	Short + Long-acting drugs	0.210829184679515
500	7	0.5	Seasonality	Low	Half-life (days) of the long-acting drug	5	Short + Long-acting drugs	0.210150800465879
500	7	0.5	Seasonality	Low	Half-life (days) of the long-acting drug	6	Short + Long-acting drugs	0.211107211225777
500	7	0.5	Seasonality	Low	Half-life (days) of the long-acting drug	7	Short + Long-acting drugs	0.211294478315803
500	7	0.5	Seasonality	Low	Half-life (days) of the long-acting drug	8	Short + Long-acting drugs	0.211324430532202
500	7	0.5	Seasonality	Low	Half-life (days) of the long-acting drug	9	Short + Long-acting drugs	0.209541690017738
500	7	0.5	Seasonality	Low	Half-life (days) of the long-acting drug	10	Short + Long-acting drugs	0.209423872471006
500	7	0.5	Seasonality	Low	Half-life (days) of the long-acting drug	11	Short + Long-acting drugs	0.208260118793529
500	7	0.5	Seasonality	Low	Half-life (days) of the long-acting drug	12	Short + Long-acting drugs	0.208575333478161
500	7	0.5	Seasonality	Low	Half-life (days) of the long-acting drug	13	Short + Long-acting drugs	0.206955078296659
500	7	0.5	Seasonality	Low	Half-life (days) of the long-acting drug	14	Short + Long-acting drugs	0.205993198895177
500	7	0.5	Seasonality	Low	Half-life (days) of the long-acting drug	15	Short + Long-acting drugs	0.205207381749999
500	7	0.5	Seasonality	Low	Half-life (days) of the long-acting drug	16	Short + Long-acting drugs	0.204541148288883
500	7	0.5	Seasonality	Low	Half-life (days) of the long-acting drug	17	Short + Long-acting drugs	0.203371615278173
500	7	0.5	Seasonality	Low	Half-life (days) of the long-acting drug	18	Short + Long-acting drugs	0.203975135219822
500	7	0.5	Seasonality	Low	Half-life (days) of the long-acting drug	19	Short + Long-acting drugs	0.202917849667079
500	7	0.5	Seasonality	Low	Half-life (days) of the long-acting drug	20	Short + Long-acting drugs	0.201281533543605
500	7	0.5	Seasonality	Low	Half-life (days) of the long-acting drug	21	Short + Long-acting drugs	0.20092475041803
500	7	0.5	Seasonality	Low	Half-life (days) of the long-acting drug	22	Short + Long-acting drugs	0.200867319462697
500	7	0.5	Seasonality	Low	Half-life (days) of the long-acting drug	23	Short + Long-acting drugs	0.201079334494832
500	7	0.5	Seasonality	Low	Half-life (days) of the long-acting drug	24	Short + Long-acting drugs	0.19967717718381
500	7	0.5	Seasonality	Low	Half-life (days) of the long-acting drug	25	Short + Long-acting drugs	0.198976623922993
500	7	0.5	Seasonality	Low	Half-life (days) of the long-acting drug	26	Short + Long-acting drugs	0.19702794448869
500	7	0.5	Seasonality	Low	Half-life (days) of the long-acting drug	27	Short + Long-acting drugs	0.196554252822013
500	7	0.5	Seasonality	Low	Half-life (days) of the long-acting drug	28	Short + Long-acting drugs	0.195883276340274
500	7	0.5	Seasonality	Low	Half-life (days) of the long-acting drug	29	Short + Long-acting drugs	0.197045979863635
500	7	0.5	Seasonality	Low	Half-life (days) of the long-acting drug	30	Short + Long-acting drugs	0.196488050265534
500	7	0.5	Seasonality	Low	Half-life (days) of the long-acting drug	31	Short + Long-acting drugs	0.193450373253158
500	7	0.5	Seasonality	Low	Half-life (days) of the long-acting drug	32	Short + Long-acting drugs	0.193833700257181
500	7	0.5	Seasonality	Low	Half-life (days) of the long-acting drug	33	Short + Long-acting drugs	0.194149711873405
500	7	0.5	Seasonality	Low	Half-life (days) of the long-acting drug	34	Short + Long-acting drugs	0.193162824643134
500	7	0.5	Seasonality	Low	Half-life (days) of the long-acting drug	35	Short + Long-acting drugs	0.19196188908583
500	7	0.5	Seasonality	Low	Half-life (days) of the long-acting drug	36	Short + Long-acting drugs	0.191104801819109
500	7	0.5	Seasonality	Low	Half-life (days) of the long-acting drug	37	Short + Long-acting drugs	0.190658924757053
500	7	0.5	Seasonality	Low	Half-life (days) of the long-acting drug	38	Short + Long-acting drugs	0.188410120487544
500	7	0.5	Seasonality	Low	Half-life (days) of the long-acting drug	39	Short + Long-acting drugs	0.188390663946366
500	7	0.5	Seasonality	Low	Half-life (days) of the long-acting drug	40	Short + Long-acting drugs	NA
500	7	0.5	Seasonality	Low	Cmax/EC50 of the long-acting drug	1	Short + Long-acting drugs	0.218607344709446
500	7	0.5	Seasonality	Low	Cmax/EC50 of the long-acting drug	2	Short + Long-acting drugs	0.22042676228875
500	7	0.5	Seasonality	Low	Cmax/EC50 of the long-acting drug	3	Short + Long-acting drugs	0.220964004251466
500	7	0.5	Seasonality	Low	Cmax/EC50 of the long-acting drug	4	Short + Long-acting drugs	0.219721029066511
500	7	0.5	Seasonality	Low	Cmax/EC50 of the long-acting drug	5	Short + Long-acting drugs	0.21849099402687
500	7	0.5	Seasonality	Low	Cmax/EC50 of the long-acting drug	6	Short + Long-acting drugs	0.217243717641667
500	7	0.5	Seasonality	Low	Cmax/EC50 of the long-acting drug	7	Short + Long-acting drugs	0.214613490524883
500	7	0.5	Seasonality	Low	Cmax/EC50 of the long-acting drug	8	Short + Long-acting drugs	0.21448079953517
500	7	0.5	Seasonality	Low	Cmax/EC50 of the long-acting drug	9	Short + Long-acting drugs	0.210994406776428
500	7	0.5	Seasonality	Low	Cmax/EC50 of the long-acting drug	10	Short + Long-acting drugs	0.210149042671935
500	7	0.5	Seasonality	Low	Cmax/EC50 of the long-acting drug	11	Short + Long-acting drugs	0.208003191988772
500	7	0.5	Seasonality	Low	Cmax/EC50 of the long-acting drug	12	Short + Long-acting drugs	0.206059176071029
500	7	0.5	Seasonality	Low	Cmax/EC50 of the long-acting drug	13	Short + Long-acting drugs	0.203709926384095
500	7	0.5	Seasonality	Low	Cmax/EC50 of the long-acting drug	14	Short + Long-acting drugs	0.202175001848268
500	7	0.5	Seasonality	Low	Cmax/EC50 of the long-acting drug	15	Short + Long-acting drugs	0.200430534609484
500	7	0.5	Seasonality	Low	Cmax/EC50 of the long-acting drug	16	Short + Long-acting drugs	0.198862875693202
500	7	0.5	Seasonality	Low	Cmax/EC50 of the long-acting drug	17	Short + Long-acting drugs	0.196115841350648
500	7	0.5	Seasonality	Low	Cmax/EC50 of the long-acting drug	18	Short + Long-acting drugs	0.192429683473513
500	7	0.5	Seasonality	Low	Cmax/EC50 of the long-acting drug	19	Short + Long-acting drugs	0.188000792069057
500	7	0.5	Seasonality	Low	Cmax/EC50 of the long-acting drug	20	Short + Long-acting drugs	0.182943410816099
500	7	0.5	Seasonality	Low	Cmax/EC50 of the long-acting drug	21	Short + Long-acting drugs	0.177842712617208
500	7	0.5	Seasonality	Low	Cmax/EC50 of the long-acting drug	22	Short + Long-acting drugs	0.168904910788071
500	7	0.5	Seasonality	Low	Cmax/EC50 of the long-acting drug	23	Short + Long-acting drugs	0.161284845811903
500	7	0.5	Seasonality	Low	Cmax/EC50 of the long-acting drug	24	Short + Long-acting drugs	0.155675373300587
500	7	0.5	Seasonality	Low	Cmax/EC50 of the long-acting drug	25	Short + Long-acting drugs	0.147770467298594
500	7	0.5	Seasonality	Low	Cmax/EC50 of the long-acting drug	26	Short + Long-acting drugs	0.141656280076724
500	7	0.5	Seasonality	Low	Cmax/EC50 of the long-acting drug	27	Short + Long-acting drugs	0.130150274647296
500	7	0.5	Seasonality	Low	Cmax/EC50 of the long-acting drug	28	Short + Long-acting drugs	0.118128329923819
500	7	0.5	Seasonality	Low	Cmax/EC50 of the long-acting drug	29	Short + Long-acting drugs	0.111979821448362
500	7	0.5	Seasonality	Low	Cmax/EC50 of the long-acting drug	30	Short + Long-acting drugs	0.093819331661581
500	7	0.5	Seasonality	Low	Cmax/EC50 of the long-acting drug	31	Short + Long-acting drugs	0.0763714557057197
500	7	0.5	Seasonality	Low	Cmax/EC50 of the long-acting drug	32	Short + Long-acting drugs	0.068704453581731
500	7	0.5	Seasonality	Low	Cmax/EC50 of the long-acting drug	33	Short + Long-acting drugs	0.0483517352000415
500	7	0.5	Seasonality	Low	Cmax/EC50 of the long-acting drug	34	Short + Long-acting drugs	0.0329584386917049
500	7	0.5	Seasonality	Low	Cmax/EC50 of the long-acting drug	35	Short + Long-acting drugs	0.0263337954315765
500	7	0.5	Seasonality	Low	Cmax/EC50 of the long-acting drug	36	Short + Long-acting drugs	0.0163147506790578
500	7	0.5	Seasonality	Low	Cmax/EC50 of the long-acting drug	37	Short + Long-acting drugs	0.0199197503516917
500	7	0.5	Seasonality	Low	Cmax/EC50 of the long-acting drug	38	Short + Long-acting drugs	0.00325939640962523
500	7	0.5	Seasonality	Low	Cmax/EC50 of the long-acting drug	39	Short + Long-acting drugs	-0.0169265556013737
500	7	0.5	Seasonality	Low	Cmax/EC50 of the long-acting drug	40	Short + Long-acting drugs	NA
5	18	0.5	Seasonality	Low	Fitness cost	39	Short + Long-acting drugs	0.387390499868465
5	18	0.5	Seasonality	Low	Fitness cost	38	Short + Long-acting drugs	0.389857748598526
5	18	0.5	Seasonality	Low	Fitness cost	37	Short + Long-acting drugs	0.391786057917076
5	18	0.5	Seasonality	Low	Fitness cost	36	Short + Long-acting drugs	0.392063369929692
5	18	0.5	Seasonality	Low	Fitness cost	35	Short + Long-acting drugs	0.3922512144857
5	18	0.5	Seasonality	Low	Fitness cost	34	Short + Long-acting drugs	0.395609781357307
5	18	0.5	Seasonality	Low	Fitness cost	33	Short + Long-acting drugs	0.395090602201244
5	18	0.5	Seasonality	Low	Fitness cost	32	Short + Long-acting drugs	0.396261356074724
5	18	0.5	Seasonality	Low	Fitness cost	31	Short + Long-acting drugs	0.396572239465012
5	18	0.5	Seasonality	Low	Fitness cost	30	Short + Long-acting drugs	0.397357807315517
5	18	0.5	Seasonality	Low	Fitness cost	29	Short + Long-acting drugs	0.399368301039572
5	18	0.5	Seasonality	Low	Fitness cost	28	Short + Long-acting drugs	0.401201359927588
5	18	0.5	Seasonality	Low	Fitness cost	27	Short + Long-acting drugs	0.40378266212996
5	18	0.5	Seasonality	Low	Fitness cost	26	Short + Long-acting drugs	0.403928649572998
5	18	0.5	Seasonality	Low	Fitness cost	25	Short + Long-acting drugs	0.403687310468046
5	18	0.5	Seasonality	Low	Fitness cost	24	Short + Long-acting drugs	0.405692071582822
5	18	0.5	Seasonality	Low	Fitness cost	23	Short + Long-acting drugs	0.407922326235732
5	18	0.5	Seasonality	Low	Fitness cost	22	Short + Long-acting drugs	0.406423556608768
5	18	0.5	Seasonality	Low	Fitness cost	21	Short + Long-acting drugs	0.410007601502408
5	18	0.5	Seasonality	Low	Fitness cost	20	Short + Long-acting drugs	0.410850751617848
5	18	0.5	Seasonality	Low	Fitness cost	19	Short + Long-acting drugs	0.410780307600848
5	18	0.5	Seasonality	Low	Fitness cost	18	Short + Long-acting drugs	0.412153684802603
5	18	0.5	Seasonality	Low	Fitness cost	17	Short + Long-acting drugs	0.414781964487669
5	18	0.5	Seasonality	Low	Fitness cost	16	Short + Long-acting drugs	0.415253067408551
5	18	0.5	Seasonality	Low	Fitness cost	15	Short + Long-acting drugs	0.416613919581216
5	18	0.5	Seasonality	Low	Fitness cost	14	Short + Long-acting drugs	0.418083786106498
5	18	0.5	Seasonality	Low	Fitness cost	13	Short + Long-acting drugs	0.419238208918761
5	18	0.5	Seasonality	Low	Fitness cost	12	Short + Long-acting drugs	0.419421287983824
5	18	0.5	Seasonality	Low	Fitness cost	11	Short + Long-acting drugs	0.42185026225559
5	18	0.5	Seasonality	Low	Fitness cost	10	Short + Long-acting drugs	0.421547319288881
5	18	0.5	Seasonality	Low	Fitness cost	9	Short + Long-acting drugs	0.424334423633899
5	18	0.5	Seasonality	Low	Fitness cost	8	Short + Long-acting drugs	0.425217033895937
5	18	0.5	Seasonality	Low	Fitness cost	7	Short + Long-acting drugs	0.425377345223733
5	18	0.5	Seasonality	Low	Fitness cost	6	Short + Long-acting drugs	0.427080587181854
5	18	0.5	Seasonality	Low	Fitness cost	5	Short + Long-acting drugs	0.429526455269053
5	18	0.5	Seasonality	Low	Fitness cost	4	Short + Long-acting drugs	0.429377572113065
5	18	0.5	Seasonality	Low	Fitness cost	3	Short + Long-acting drugs	0.429656361392478
5	18	0.5	Seasonality	Low	Fitness cost	2	Short + Long-acting drugs	0.431883136310569
5	18	0.5	Seasonality	Low	Fitness cost	1	Short + Long-acting drugs	0.432181303652418
5	18	0.5	Seasonality	Low	Fitness cost	0	Short + Long-acting drugs	NA
5	18	0.5	Seasonality	Low	Half-life (days) of the long-acting drug	1	Short + Long-acting drugs	0.426924144034112
5	18	0.5	Seasonality	Low	Half-life (days) of the long-acting drug	2	Short + Long-acting drugs	0.426221655749835
5	18	0.5	Seasonality	Low	Half-life (days) of the long-acting drug	3	Short + Long-acting drugs	0.425084334974713
5	18	0.5	Seasonality	Low	Half-life (days) of the long-acting drug	4	Short + Long-acting drugs	0.425405307049539
5	18	0.5	Seasonality	Low	Half-life (days) of the long-acting drug	5	Short + Long-acting drugs	0.42334625822902
5	18	0.5	Seasonality	Low	Half-life (days) of the long-acting drug	6	Short + Long-acting drugs	0.422567949810705
5	18	0.5	Seasonality	Low	Half-life (days) of the long-acting drug	7	Short + Long-acting drugs	0.422281265526299
5	18	0.5	Seasonality	Low	Half-life (days) of the long-acting drug	8	Short + Long-acting drugs	0.421671970396068
5	18	0.5	Seasonality	Low	Half-life (days) of the long-acting drug	9	Short + Long-acting drugs	0.420346805189465
5	18	0.5	Seasonality	Low	Half-life (days) of the long-acting drug	10	Short + Long-acting drugs	0.41821617244663
5	18	0.5	Seasonality	Low	Half-life (days) of the long-acting drug	11	Short + Long-acting drugs	0.418852353016949
5	18	0.5	Seasonality	Low	Half-life (days) of the long-acting drug	12	Short + Long-acting drugs	0.416216112022564
5	18	0.5	Seasonality	Low	Half-life (days) of the long-acting drug	13	Short + Long-acting drugs	0.416398385889367
5	18	0.5	Seasonality	Low	Half-life (days) of the long-acting drug	14	Short + Long-acting drugs	0.414993736161894
5	18	0.5	Seasonality	Low	Half-life (days) of the long-acting drug	15	Short + Long-acting drugs	0.41316359252567
5	18	0.5	Seasonality	Low	Half-life (days) of the long-acting drug	16	Short + Long-acting drugs	0.412856097683225
5	18	0.5	Seasonality	Low	Half-life (days) of the long-acting drug	17	Short + Long-acting drugs	0.410538435292633
5	18	0.5	Seasonality	Low	Half-life (days) of the long-acting drug	18	Short + Long-acting drugs	0.408184292708862
5	18	0.5	Seasonality	Low	Half-life (days) of the long-acting drug	19	Short + Long-acting drugs	0.407227429707145
5	18	0.5	Seasonality	Low	Half-life (days) of the long-acting drug	20	Short + Long-acting drugs	0.406410608381439
5	18	0.5	Seasonality	Low	Half-life (days) of the long-acting drug	21	Short + Long-acting drugs	0.405531068031616
5	18	0.5	Seasonality	Low	Half-life (days) of the long-acting drug	22	Short + Long-acting drugs	0.404060771448176
5	18	0.5	Seasonality	Low	Half-life (days) of the long-acting drug	23	Short + Long-acting drugs	0.4030324019288
5	18	0.5	Seasonality	Low	Half-life (days) of the long-acting drug	24	Short + Long-acting drugs	0.399292759455735
5	18	0.5	Seasonality	Low	Half-life (days) of the long-acting drug	25	Short + Long-acting drugs	0.398205473442425
5	18	0.5	Seasonality	Low	Half-life (days) of the long-acting drug	26	Short + Long-acting drugs	0.399222173486424
5	18	0.5	Seasonality	Low	Half-life (days) of the long-acting drug	27	Short + Long-acting drugs	0.398008327146008
5	18	0.5	Seasonality	Low	Half-life (days) of the long-acting drug	28	Short + Long-acting drugs	0.395063151193856
5	18	0.5	Seasonality	Low	Half-life (days) of the long-acting drug	29	Short + Long-acting drugs	0.395708710994788
5	18	0.5	Seasonality	Low	Half-life (days) of the long-acting drug	30	Short + Long-acting drugs	0.39354290994032
5	18	0.5	Seasonality	Low	Half-life (days) of the long-acting drug	31	Short + Long-acting drugs	0.392463409142768
5	18	0.5	Seasonality	Low	Half-life (days) of the long-acting drug	32	Short + Long-acting drugs	0.39453150561624
5	18	0.5	Seasonality	Low	Half-life (days) of the long-acting drug	33	Short + Long-acting drugs	0.393032370460192
5	18	0.5	Seasonality	Low	Half-life (days) of the long-acting drug	34	Short + Long-acting drugs	0.389434659082097
5	18	0.5	Seasonality	Low	Half-life (days) of the long-acting drug	35	Short + Long-acting drugs	0.389886975842074
5	18	0.5	Seasonality	Low	Half-life (days) of the long-acting drug	36	Short + Long-acting drugs	0.387594636896285
5	18	0.5	Seasonality	Low	Half-life (days) of the long-acting drug	37	Short + Long-acting drugs	0.384606455025768
5	18	0.5	Seasonality	Low	Half-life (days) of the long-acting drug	38	Short + Long-acting drugs	0.387571672746734
5	18	0.5	Seasonality	Low	Half-life (days) of the long-acting drug	39	Short + Long-acting drugs	0.385179465498856
5	18	0.5	Seasonality	Low	Half-life (days) of the long-acting drug	40	Short + Long-acting drugs	NA
5	18	0.5	Seasonality	Low	Cmax/EC50 of the long-acting drug	1	Short + Long-acting drugs	0.441003673137387
5	18	0.5	Seasonality	Low	Cmax/EC50 of the long-acting drug	2	Short + Long-acting drugs	0.440075117657919
5	18	0.5	Seasonality	Low	Cmax/EC50 of the long-acting drug	3	Short + Long-acting drugs	0.438098844028093
5	18	0.5	Seasonality	Low	Cmax/EC50 of the long-acting drug	4	Short + Long-acting drugs	0.435684489980083
5	18	0.5	Seasonality	Low	Cmax/EC50 of the long-acting drug	5	Short + Long-acting drugs	0.433527856720631
5	18	0.5	Seasonality	Low	Cmax/EC50 of the long-acting drug	6	Short + Long-acting drugs	0.429962758283624
5	18	0.5	Seasonality	Low	Cmax/EC50 of the long-acting drug	7	Short + Long-acting drugs	0.426465076903295
5	18	0.5	Seasonality	Low	Cmax/EC50 of the long-acting drug	8	Short + Long-acting drugs	0.422374899233018
5	18	0.5	Seasonality	Low	Cmax/EC50 of the long-acting drug	9	Short + Long-acting drugs	0.418156048148031
5	18	0.5	Seasonality	Low	Cmax/EC50 of the long-acting drug	10	Short + Long-acting drugs	0.413177891432927
5	18	0.5	Seasonality	Low	Cmax/EC50 of the long-acting drug	11	Short + Long-acting drugs	0.407811138071496
5	18	0.5	Seasonality	Low	Cmax/EC50 of the long-acting drug	12	Short + Long-acting drugs	0.401749948661723
5	18	0.5	Seasonality	Low	Cmax/EC50 of the long-acting drug	13	Short + Long-acting drugs	0.394936594252899
5	18	0.5	Seasonality	Low	Cmax/EC50 of the long-acting drug	14	Short + Long-acting drugs	0.387678170822246
5	18	0.5	Seasonality	Low	Cmax/EC50 of the long-acting drug	15	Short + Long-acting drugs	0.379361281206966
5	18	0.5	Seasonality	Low	Cmax/EC50 of the long-acting drug	16	Short + Long-acting drugs	0.370697315360118
5	18	0.5	Seasonality	Low	Cmax/EC50 of the long-acting drug	17	Short + Long-acting drugs	0.361622183252629
5	18	0.5	Seasonality	Low	Cmax/EC50 of the long-acting drug	18	Short + Long-acting drugs	0.352773962953956
5	18	0.5	Seasonality	Low	Cmax/EC50 of the long-acting drug	19	Short + Long-acting drugs	0.342028957383578
5	18	0.5	Seasonality	Low	Cmax/EC50 of the long-acting drug	20	Short + Long-acting drugs	0.334057083767783
5	18	0.5	Seasonality	Low	Cmax/EC50 of the long-acting drug	21	Short + Long-acting drugs	0.325541354233463
5	18	0.5	Seasonality	Low	Cmax/EC50 of the long-acting drug	22	Short + Long-acting drugs	0.315763875458324
5	18	0.5	Seasonality	Low	Cmax/EC50 of the long-acting drug	23	Short + Long-acting drugs	0.307110058795547
5	18	0.5	Seasonality	Low	Cmax/EC50 of the long-acting drug	24	Short + Long-acting drugs	0.296317355085567
5	18	0.5	Seasonality	Low	Cmax/EC50 of the long-acting drug	25	Short + Long-acting drugs	0.289973009671098
5	18	0.5	Seasonality	Low	Cmax/EC50 of the long-acting drug	26	Short + Long-acting drugs	0.283553209895168
5	18	0.5	Seasonality	Low	Cmax/EC50 of the long-acting drug	27	Short + Long-acting drugs	0.270170213104463
5	18	0.5	Seasonality	Low	Cmax/EC50 of the long-acting drug	28	Short + Long-acting drugs	0.261434617829373
5	18	0.5	Seasonality	Low	Cmax/EC50 of the long-acting drug	29	Short + Long-acting drugs	0.254035626545593
5	18	0.5	Seasonality	Low	Cmax/EC50 of the long-acting drug	30	Short + Long-acting drugs	0.249470690780863
5	18	0.5	Seasonality	Low	Cmax/EC50 of the long-acting drug	31	Short + Long-acting drugs	0.239664645985908
5	18	0.5	Seasonality	Low	Cmax/EC50 of the long-acting drug	32	Short + Long-acting drugs	0.227250089477999
5	18	0.5	Seasonality	Low	Cmax/EC50 of the long-acting drug	33	Short + Long-acting drugs	0.217972833793903
5	18	0.5	Seasonality	Low	Cmax/EC50 of the long-acting drug	34	Short + Long-acting drugs	0.208056599310701
5	18	0.5	Seasonality	Low	Cmax/EC50 of the long-acting drug	35	Short + Long-acting drugs	0.176377795251772
5	18	0.5	Seasonality	Low	Cmax/EC50 of the long-acting drug	36	Short + Long-acting drugs	0.172517425604011
5	18	0.5	Seasonality	Low	Cmax/EC50 of the long-acting drug	37	Short + Long-acting drugs	0.165731210166978
5	18	0.5	Seasonality	Low	Cmax/EC50 of the long-acting drug	38	Short + Long-acting drugs	0.143643606652594
5	18	0.5	Seasonality	Low	Cmax/EC50 of the long-acting drug	39	Short + Long-acting drugs	0.147371852548437
5	18	0.5	Seasonality	Low	Cmax/EC50 of the long-acting drug	40	Short + Long-acting drugs	NA
500	18	0.5	Seasonality	Low	Fitness cost	39	Short + Long-acting drugs	0.191659109362229
500	18	0.5	Seasonality	Low	Fitness cost	38	Short + Long-acting drugs	0.193629824383743
500	18	0.5	Seasonality	Low	Fitness cost	37	Short + Long-acting drugs	0.194979869917453
500	18	0.5	Seasonality	Low	Fitness cost	36	Short + Long-acting drugs	0.19763489884424
500	18	0.5	Seasonality	Low	Fitness cost	35	Short + Long-acting drugs	0.199122590351396
500	18	0.5	Seasonality	Low	Fitness cost	34	Short + Long-acting drugs	0.200955357310814
500	18	0.5	Seasonality	Low	Fitness cost	33	Short + Long-acting drugs	0.203195701405836
500	18	0.5	Seasonality	Low	Fitness cost	32	Short + Long-acting drugs	0.204337936683481
500	18	0.5	Seasonality	Low	Fitness cost	31	Short + Long-acting drugs	0.206687847812382
500	18	0.5	Seasonality	Low	Fitness cost	30	Short + Long-acting drugs	0.209587337205083
500	18	0.5	Seasonality	Low	Fitness cost	29	Short + Long-acting drugs	0.211706007053168
500	18	0.5	Seasonality	Low	Fitness cost	28	Short + Long-acting drugs	0.213153858090051
500	18	0.5	Seasonality	Low	Fitness cost	27	Short + Long-acting drugs	0.215781082122745
500	18	0.5	Seasonality	Low	Fitness cost	26	Short + Long-acting drugs	0.217634330489018
500	18	0.5	Seasonality	Low	Fitness cost	25	Short + Long-acting drugs	0.219065854183629
500	18	0.5	Seasonality	Low	Fitness cost	24	Short + Long-acting drugs	0.221528044854829
500	18	0.5	Seasonality	Low	Fitness cost	23	Short + Long-acting drugs	0.22411537174095
500	18	0.5	Seasonality	Low	Fitness cost	22	Short + Long-acting drugs	0.225797070811049
500	18	0.5	Seasonality	Low	Fitness cost	21	Short + Long-acting drugs	0.227890718085853
500	18	0.5	Seasonality	Low	Fitness cost	20	Short + Long-acting drugs	0.228979610361734
500	18	0.5	Seasonality	Low	Fitness cost	19	Short + Long-acting drugs	0.231898882870176
500	18	0.5	Seasonality	Low	Fitness cost	18	Short + Long-acting drugs	0.234431935401663
500	18	0.5	Seasonality	Low	Fitness cost	17	Short + Long-acting drugs	0.236267613638568
500	18	0.5	Seasonality	Low	Fitness cost	16	Short + Long-acting drugs	0.239119899489863
500	18	0.5	Seasonality	Low	Fitness cost	15	Short + Long-acting drugs	0.240889498754772
500	18	0.5	Seasonality	Low	Fitness cost	14	Short + Long-acting drugs	0.243948987643397
500	18	0.5	Seasonality	Low	Fitness cost	13	Short + Long-acting drugs	0.246131389580603
500	18	0.5	Seasonality	Low	Fitness cost	12	Short + Long-acting drugs	0.248863220653423
500	18	0.5	Seasonality	Low	Fitness cost	11	Short + Long-acting drugs	0.250596154006152
500	18	0.5	Seasonality	Low	Fitness cost	10	Short + Long-acting drugs	0.252362728498709
500	18	0.5	Seasonality	Low	Fitness cost	9	Short + Long-acting drugs	0.254323970873087
500	18	0.5	Seasonality	Low	Fitness cost	8	Short + Long-acting drugs	0.256682853473109
500	18	0.5	Seasonality	Low	Fitness cost	7	Short + Long-acting drugs	0.259373476317668
500	18	0.5	Seasonality	Low	Fitness cost	6	Short + Long-acting drugs	0.260555817988519
500	18	0.5	Seasonality	Low	Fitness cost	5	Short + Long-acting drugs	0.262125014675672
500	18	0.5	Seasonality	Low	Fitness cost	4	Short + Long-acting drugs	0.26514665024799
500	18	0.5	Seasonality	Low	Fitness cost	3	Short + Long-acting drugs	0.266092956053794
500	18	0.5	Seasonality	Low	Fitness cost	2	Short + Long-acting drugs	0.267039279563201
500	18	0.5	Seasonality	Low	Fitness cost	1	Short + Long-acting drugs	0.268632141128269
500	18	0.5	Seasonality	Low	Fitness cost	0	Short + Long-acting drugs	NA
500	18	0.5	Seasonality	Low	Half-life (days) of the long-acting drug	1	Short + Long-acting drugs	0.23787361349247
500	18	0.5	Seasonality	Low	Half-life (days) of the long-acting drug	2	Short + Long-acting drugs	0.238710242782402
500	18	0.5	Seasonality	Low	Half-life (days) of the long-acting drug	3	Short + Long-acting drugs	0.238169312811412
500	18	0.5	Seasonality	Low	Half-life (days) of the long-acting drug	4	Short + Long-acting drugs	0.23652968972753
500	18	0.5	Seasonality	Low	Half-life (days) of the long-acting drug	5	Short + Long-acting drugs	0.236404715554086
500	18	0.5	Seasonality	Low	Half-life (days) of the long-acting drug	6	Short + Long-acting drugs	0.233486901958105
500	18	0.5	Seasonality	Low	Half-life (days) of the long-acting drug	7	Short + Long-acting drugs	0.234292048425854
500	18	0.5	Seasonality	Low	Half-life (days) of the long-acting drug	8	Short + Long-acting drugs	0.23466092717783
500	18	0.5	Seasonality	Low	Half-life (days) of the long-acting drug	9	Short + Long-acting drugs	0.232350853808172
500	18	0.5	Seasonality	Low	Half-life (days) of the long-acting drug	10	Short + Long-acting drugs	0.231222315767882
500	18	0.5	Seasonality	Low	Half-life (days) of the long-acting drug	11	Short + Long-acting drugs	0.230709283146403
500	18	0.5	Seasonality	Low	Half-life (days) of the long-acting drug	12	Short + Long-acting drugs	0.230790400465303
500	18	0.5	Seasonality	Low	Half-life (days) of the long-acting drug	13	Short + Long-acting drugs	0.228872472181397
500	18	0.5	Seasonality	Low	Half-life (days) of the long-acting drug	14	Short + Long-acting drugs	0.2283449018797
500	18	0.5	Seasonality	Low	Half-life (days) of the long-acting drug	15	Short + Long-acting drugs	0.227284755511732
500	18	0.5	Seasonality	Low	Half-life (days) of the long-acting drug	16	Short + Long-acting drugs	0.22640263349868
500	18	0.5	Seasonality	Low	Half-life (days) of the long-acting drug	17	Short + Long-acting drugs	0.225939143618976
500	18	0.5	Seasonality	Low	Half-life (days) of the long-acting drug	18	Short + Long-acting drugs	0.22406938029104
500	18	0.5	Seasonality	Low	Half-life (days) of the long-acting drug	19	Short + Long-acting drugs	0.224472585033312
500	18	0.5	Seasonality	Low	Half-life (days) of the long-acting drug	20	Short + Long-acting drugs	0.223819572344918
500	18	0.5	Seasonality	Low	Half-life (days) of the long-acting drug	21	Short + Long-acting drugs	0.22390508802336
500	18	0.5	Seasonality	Low	Half-life (days) of the long-acting drug	22	Short + Long-acting drugs	0.220837675357782
500	18	0.5	Seasonality	Low	Half-life (days) of the long-acting drug	23	Short + Long-acting drugs	0.220403305722783
500	18	0.5	Seasonality	Low	Half-life (days) of the long-acting drug	24	Short + Long-acting drugs	0.21895766961476
500	18	0.5	Seasonality	Low	Half-life (days) of the long-acting drug	25	Short + Long-acting drugs	0.218595683194193
500	18	0.5	Seasonality	Low	Half-life (days) of the long-acting drug	26	Short + Long-acting drugs	0.216934464830197
500	18	0.5	Seasonality	Low	Half-life (days) of the long-acting drug	27	Short + Long-acting drugs	0.217188314158597
500	18	0.5	Seasonality	Low	Half-life (days) of the long-acting drug	28	Short + Long-acting drugs	0.21562598385332
500	18	0.5	Seasonality	Low	Half-life (days) of the long-acting drug	29	Short + Long-acting drugs	0.216508586104426
500	18	0.5	Seasonality	Low	Half-life (days) of the long-acting drug	30	Short + Long-acting drugs	0.214826289040863
500	18	0.5	Seasonality	Low	Half-life (days) of the long-acting drug	31	Short + Long-acting drugs	0.21416076822132
500	18	0.5	Seasonality	Low	Half-life (days) of the long-acting drug	32	Short + Long-acting drugs	0.214995937684143
500	18	0.5	Seasonality	Low	Half-life (days) of the long-acting drug	33	Short + Long-acting drugs	0.211670316640107
500	18	0.5	Seasonality	Low	Half-life (days) of the long-acting drug	34	Short + Long-acting drugs	0.21094641090649
500	18	0.5	Seasonality	Low	Half-life (days) of the long-acting drug	35	Short + Long-acting drugs	0.211381027495603
500	18	0.5	Seasonality	Low	Half-life (days) of the long-acting drug	36	Short + Long-acting drugs	0.209051647558686
500	18	0.5	Seasonality	Low	Half-life (days) of the long-acting drug	37	Short + Long-acting drugs	0.209119572452642
500	18	0.5	Seasonality	Low	Half-life (days) of the long-acting drug	38	Short + Long-acting drugs	0.207625913194298
500	18	0.5	Seasonality	Low	Half-life (days) of the long-acting drug	39	Short + Long-acting drugs	0.207474630428285
500	18	0.5	Seasonality	Low	Half-life (days) of the long-acting drug	40	Short + Long-acting drugs	NA
500	18	0.5	Seasonality	Low	Cmax/EC50 of the long-acting drug	1	Short + Long-acting drugs	0.256633942143106
500	18	0.5	Seasonality	Low	Cmax/EC50 of the long-acting drug	2	Short + Long-acting drugs	0.255302103053143
500	18	0.5	Seasonality	Low	Cmax/EC50 of the long-acting drug	3	Short + Long-acting drugs	0.253227639191261
500	18	0.5	Seasonality	Low	Cmax/EC50 of the long-acting drug	4	Short + Long-acting drugs	0.251651647377419
500	18	0.5	Seasonality	Low	Cmax/EC50 of the long-acting drug	5	Short + Long-acting drugs	0.248706071667111
500	18	0.5	Seasonality	Low	Cmax/EC50 of the long-acting drug	6	Short + Long-acting drugs	0.245953701789594
500	18	0.5	Seasonality	Low	Cmax/EC50 of the long-acting drug	7	Short + Long-acting drugs	0.242989369272104
500	18	0.5	Seasonality	Low	Cmax/EC50 of the long-acting drug	8	Short + Long-acting drugs	0.239607147952621
500	18	0.5	Seasonality	Low	Cmax/EC50 of the long-acting drug	9	Short + Long-acting drugs	0.235606383415246
500	18	0.5	Seasonality	Low	Cmax/EC50 of the long-acting drug	10	Short + Long-acting drugs	0.230943952175391
500	18	0.5	Seasonality	Low	Cmax/EC50 of the long-acting drug	11	Short + Long-acting drugs	0.227926997878033
500	18	0.5	Seasonality	Low	Cmax/EC50 of the long-acting drug	12	Short + Long-acting drugs	0.223274624761406
500	18	0.5	Seasonality	Low	Cmax/EC50 of the long-acting drug	13	Short + Long-acting drugs	0.219949706567614
500	18	0.5	Seasonality	Low	Cmax/EC50 of the long-acting drug	14	Short + Long-acting drugs	0.21584272618158
500	18	0.5	Seasonality	Low	Cmax/EC50 of the long-acting drug	15	Short + Long-acting drugs	0.211781193808665
500	18	0.5	Seasonality	Low	Cmax/EC50 of the long-acting drug	16	Short + Long-acting drugs	0.206633806149454
500	18	0.5	Seasonality	Low	Cmax/EC50 of the long-acting drug	17	Short + Long-acting drugs	0.203195856768678
500	18	0.5	Seasonality	Low	Cmax/EC50 of the long-acting drug	18	Short + Long-acting drugs	0.19811385143779
500	18	0.5	Seasonality	Low	Cmax/EC50 of the long-acting drug	19	Short + Long-acting drugs	0.194093547741076
500	18	0.5	Seasonality	Low	Cmax/EC50 of the long-acting drug	20	Short + Long-acting drugs	0.188865841661666
500	18	0.5	Seasonality	Low	Cmax/EC50 of the long-acting drug	21	Short + Long-acting drugs	0.183234984331737
500	18	0.5	Seasonality	Low	Cmax/EC50 of the long-acting drug	22	Short + Long-acting drugs	0.178604234347492
500	18	0.5	Seasonality	Low	Cmax/EC50 of the long-acting drug	23	Short + Long-acting drugs	0.171950537905747
500	18	0.5	Seasonality	Low	Cmax/EC50 of the long-acting drug	24	Short + Long-acting drugs	0.167663060562065
500	18	0.5	Seasonality	Low	Cmax/EC50 of the long-acting drug	25	Short + Long-acting drugs	0.159262033806533
500	18	0.5	Seasonality	Low	Cmax/EC50 of the long-acting drug	26	Short + Long-acting drugs	0.155044260767215
500	18	0.5	Seasonality	Low	Cmax/EC50 of the long-acting drug	27	Short + Long-acting drugs	0.14832802554132
500	18	0.5	Seasonality	Low	Cmax/EC50 of the long-acting drug	28	Short + Long-acting drugs	0.140586189272931
500	18	0.5	Seasonality	Low	Cmax/EC50 of the long-acting drug	29	Short + Long-acting drugs	0.134030468903731
500	18	0.5	Seasonality	Low	Cmax/EC50 of the long-acting drug	30	Short + Long-acting drugs	0.128260776561366
500	18	0.5	Seasonality	Low	Cmax/EC50 of the long-acting drug	31	Short + Long-acting drugs	0.116919285399892
500	18	0.5	Seasonality	Low	Cmax/EC50 of the long-acting drug	32	Short + Long-acting drugs	0.107698723493876
500	18	0.5	Seasonality	Low	Cmax/EC50 of the long-acting drug	33	Short + Long-acting drugs	0.101774864474126
500	18	0.5	Seasonality	Low	Cmax/EC50 of the long-acting drug	34	Short + Long-acting drugs	0.088893994384075
500	18	0.5	Seasonality	Low	Cmax/EC50 of the long-acting drug	35	Short + Long-acting drugs	0.0835031838006348
500	18	0.5	Seasonality	Low	Cmax/EC50 of the long-acting drug	36	Short + Long-acting drugs	0.0765212318635327
500	18	0.5	Seasonality	Low	Cmax/EC50 of the long-acting drug	37	Short + Long-acting drugs	0.0679824486912265
500	18	0.5	Seasonality	Low	Cmax/EC50 of the long-acting drug	38	Short + Long-acting drugs	0.065376589329051
500	18	0.5	Seasonality	Low	Cmax/EC50 of the long-acting drug	39	Short + Long-acting drugs	0.051494978074073
500	18	0.5	Seasonality	Low	Cmax/EC50 of the long-acting drug	40	Short + Long-acting drugs	NA
5	7	0.5	Seasonality	High	Fitness cost	39	Short + Long-acting drugs	0.284152233537224
5	7	0.5	Seasonality	High	Fitness cost	38	Short + Long-acting drugs	0.28047076479461
5	7	0.5	Seasonality	High	Fitness cost	37	Short + Long-acting drugs	0.281079563888643
5	7	0.5	Seasonality	High	Fitness cost	36	Short + Long-acting drugs	0.279387686133045
5	7	0.5	Seasonality	High	Fitness cost	35	Short + Long-acting drugs	0.278627606459311
5	7	0.5	Seasonality	High	Fitness cost	34	Short + Long-acting drugs	0.284142641981267
5	7	0.5	Seasonality	High	Fitness cost	33	Short + Long-acting drugs	0.282252460073493
5	7	0.5	Seasonality	High	Fitness cost	32	Short + Long-acting drugs	0.28145887897373
5	7	0.5	Seasonality	High	Fitness cost	31	Short + Long-acting drugs	0.285615377379156
5	7	0.5	Seasonality	High	Fitness cost	30	Short + Long-acting drugs	0.287539314001284
5	7	0.5	Seasonality	High	Fitness cost	29	Short + Long-acting drugs	0.290701639193997
5	7	0.5	Seasonality	High	Fitness cost	28	Short + Long-acting drugs	0.288481420645116
5	7	0.5	Seasonality	High	Fitness cost	27	Short + Long-acting drugs	0.284962353117028
5	7	0.5	Seasonality	High	Fitness cost	26	Short + Long-acting drugs	0.288234155215919
5	7	0.5	Seasonality	High	Fitness cost	25	Short + Long-acting drugs	0.287783255744917
5	7	0.5	Seasonality	High	Fitness cost	24	Short + Long-acting drugs	0.288627155018007
5	7	0.5	Seasonality	High	Fitness cost	23	Short + Long-acting drugs	0.295329655132395
5	7	0.5	Seasonality	High	Fitness cost	22	Short + Long-acting drugs	0.28896584641552
5	7	0.5	Seasonality	High	Fitness cost	21	Short + Long-acting drugs	0.291876266408194
5	7	0.5	Seasonality	High	Fitness cost	20	Short + Long-acting drugs	0.294988093354369
5	7	0.5	Seasonality	High	Fitness cost	19	Short + Long-acting drugs	0.296354101241975
5	7	0.5	Seasonality	High	Fitness cost	18	Short + Long-acting drugs	0.294053412074064
5	7	0.5	Seasonality	High	Fitness cost	17	Short + Long-acting drugs	0.293384629993999
5	7	0.5	Seasonality	High	Fitness cost	16	Short + Long-acting drugs	0.295994828147903
5	7	0.5	Seasonality	High	Fitness cost	15	Short + Long-acting drugs	0.29671987228453
5	7	0.5	Seasonality	High	Fitness cost	14	Short + Long-acting drugs	0.299425871675555
5	7	0.5	Seasonality	High	Fitness cost	13	Short + Long-acting drugs	0.301564467528951
5	7	0.5	Seasonality	High	Fitness cost	12	Short + Long-acting drugs	0.308677674776755
5	7	0.5	Seasonality	High	Fitness cost	11	Short + Long-acting drugs	0.308814045843948
5	7	0.5	Seasonality	High	Fitness cost	10	Short + Long-acting drugs	0.309127773357718
5	7	0.5	Seasonality	High	Fitness cost	9	Short + Long-acting drugs	0.310712272437968
5	7	0.5	Seasonality	High	Fitness cost	8	Short + Long-acting drugs	0.309360765892947
5	7	0.5	Seasonality	High	Fitness cost	7	Short + Long-acting drugs	0.309550534040866
5	7	0.5	Seasonality	High	Fitness cost	6	Short + Long-acting drugs	0.312851147027496
5	7	0.5	Seasonality	High	Fitness cost	5	Short + Long-acting drugs	0.313739793740686
5	7	0.5	Seasonality	High	Fitness cost	4	Short + Long-acting drugs	0.316647630513689
5	7	0.5	Seasonality	High	Fitness cost	3	Short + Long-acting drugs	0.321908575472846
5	7	0.5	Seasonality	High	Fitness cost	2	Short + Long-acting drugs	0.32278558722459
5	7	0.5	Seasonality	High	Fitness cost	1	Short + Long-acting drugs	0.327213153541765
5	7	0.5	Seasonality	High	Fitness cost	0	Short + Long-acting drugs	NA
5	7	0.5	Seasonality	High	Half-life (days) of the long-acting drug	1	Short + Long-acting drugs	0.355427433795377
5	7	0.5	Seasonality	High	Half-life (days) of the long-acting drug	2	Short + Long-acting drugs	0.353252977441895
5	7	0.5	Seasonality	High	Half-life (days) of the long-acting drug	3	Short + Long-acting drugs	0.351225033444519
5	7	0.5	Seasonality	High	Half-life (days) of the long-acting drug	4	Short + Long-acting drugs	0.347311550994958
5	7	0.5	Seasonality	High	Half-life (days) of the long-acting drug	5	Short + Long-acting drugs	0.346640790913979
5	7	0.5	Seasonality	High	Half-life (days) of the long-acting drug	6	Short + Long-acting drugs	0.339142917835083
5	7	0.5	Seasonality	High	Half-life (days) of the long-acting drug	7	Short + Long-acting drugs	0.339758824440134
5	7	0.5	Seasonality	High	Half-life (days) of the long-acting drug	8	Short + Long-acting drugs	0.337867002321986
5	7	0.5	Seasonality	High	Half-life (days) of the long-acting drug	9	Short + Long-acting drugs	0.334666704430298
5	7	0.5	Seasonality	High	Half-life (days) of the long-acting drug	10	Short + Long-acting drugs	0.328215139676377
5	7	0.5	Seasonality	High	Half-life (days) of the long-acting drug	11	Short + Long-acting drugs	0.325704460191515
5	7	0.5	Seasonality	High	Half-life (days) of the long-acting drug	12	Short + Long-acting drugs	0.322968643689239
5	7	0.5	Seasonality	High	Half-life (days) of the long-acting drug	13	Short + Long-acting drugs	0.318670135700357
5	7	0.5	Seasonality	High	Half-life (days) of the long-acting drug	14	Short + Long-acting drugs	0.318717630953216
5	7	0.5	Seasonality	High	Half-life (days) of the long-acting drug	15	Short + Long-acting drugs	0.315292130569227
5	7	0.5	Seasonality	High	Half-life (days) of the long-acting drug	16	Short + Long-acting drugs	0.311191485044058
5	7	0.5	Seasonality	High	Half-life (days) of the long-acting drug	17	Short + Long-acting drugs	0.30731767755989
5	7	0.5	Seasonality	High	Half-life (days) of the long-acting drug	18	Short + Long-acting drugs	0.299021300788822
5	7	0.5	Seasonality	High	Half-life (days) of the long-acting drug	19	Short + Long-acting drugs	0.298100332108486
5	7	0.5	Seasonality	High	Half-life (days) of the long-acting drug	20	Short + Long-acting drugs	0.295782270899238
5	7	0.5	Seasonality	High	Half-life (days) of the long-acting drug	21	Short + Long-acting drugs	0.291728500143978
5	7	0.5	Seasonality	High	Half-life (days) of the long-acting drug	22	Short + Long-acting drugs	0.290013010003722
5	7	0.5	Seasonality	High	Half-life (days) of the long-acting drug	23	Short + Long-acting drugs	0.283713416372934
5	7	0.5	Seasonality	High	Half-life (days) of the long-acting drug	24	Short + Long-acting drugs	0.284251603529822
5	7	0.5	Seasonality	High	Half-life (days) of the long-acting drug	25	Short + Long-acting drugs	0.272847052101211
5	7	0.5	Seasonality	High	Half-life (days) of the long-acting drug	26	Short + Long-acting drugs	0.269300563087938
5	7	0.5	Seasonality	High	Half-life (days) of the long-acting drug	27	Short + Long-acting drugs	0.272420112313757
5	7	0.5	Seasonality	High	Half-life (days) of the long-acting drug	28	Short + Long-acting drugs	0.271368366016242
5	7	0.5	Seasonality	High	Half-life (days) of the long-acting drug	29	Short + Long-acting drugs	0.263217801287032
5	7	0.5	Seasonality	High	Half-life (days) of the long-acting drug	30	Short + Long-acting drugs	0.254873491781615
5	7	0.5	Seasonality	High	Half-life (days) of the long-acting drug	31	Short + Long-acting drugs	0.259780081856816
5	7	0.5	Seasonality	High	Half-life (days) of the long-acting drug	32	Short + Long-acting drugs	0.255136053120321
5	7	0.5	Seasonality	High	Half-life (days) of the long-acting drug	33	Short + Long-acting drugs	0.24857941695781
5	7	0.5	Seasonality	High	Half-life (days) of the long-acting drug	34	Short + Long-acting drugs	0.24203579677914
5	7	0.5	Seasonality	High	Half-life (days) of the long-acting drug	35	Short + Long-acting drugs	0.239049682810147
5	7	0.5	Seasonality	High	Half-life (days) of the long-acting drug	36	Short + Long-acting drugs	0.234831031243211
5	7	0.5	Seasonality	High	Half-life (days) of the long-acting drug	37	Short + Long-acting drugs	0.231732863112012
5	7	0.5	Seasonality	High	Half-life (days) of the long-acting drug	38	Short + Long-acting drugs	0.228247703187309
5	7	0.5	Seasonality	High	Half-life (days) of the long-acting drug	39	Short + Long-acting drugs	0.222730727223737
5	7	0.5	Seasonality	High	Half-life (days) of the long-acting drug	40	Short + Long-acting drugs	NA
5	7	0.5	Seasonality	High	Cmax/EC50 of the long-acting drug	1	Short + Long-acting drugs	0.363766165248561
5	7	0.5	Seasonality	High	Cmax/EC50 of the long-acting drug	2	Short + Long-acting drugs	0.365889237356235
5	7	0.5	Seasonality	High	Cmax/EC50 of the long-acting drug	3	Short + Long-acting drugs	0.365228227711284
5	7	0.5	Seasonality	High	Cmax/EC50 of the long-acting drug	4	Short + Long-acting drugs	0.364206219829797
5	7	0.5	Seasonality	High	Cmax/EC50 of the long-acting drug	5	Short + Long-acting drugs	0.36097937456333
5	7	0.5	Seasonality	High	Cmax/EC50 of the long-acting drug	6	Short + Long-acting drugs	0.355274278135647
5	7	0.5	Seasonality	High	Cmax/EC50 of the long-acting drug	7	Short + Long-acting drugs	0.346681607954929
5	7	0.5	Seasonality	High	Cmax/EC50 of the long-acting drug	8	Short + Long-acting drugs	0.334662046501048
5	7	0.5	Seasonality	High	Cmax/EC50 of the long-acting drug	9	Short + Long-acting drugs	0.320451344052315
5	7	0.5	Seasonality	High	Cmax/EC50 of the long-acting drug	10	Short + Long-acting drugs	0.301100348163251
5	7	0.5	Seasonality	High	Cmax/EC50 of the long-acting drug	11	Short + Long-acting drugs	0.282819914817475
5	7	0.5	Seasonality	High	Cmax/EC50 of the long-acting drug	12	Short + Long-acting drugs	0.261311366889116
5	7	0.5	Seasonality	High	Cmax/EC50 of the long-acting drug	13	Short + Long-acting drugs	0.238700504112808
5	7	0.5	Seasonality	High	Cmax/EC50 of the long-acting drug	14	Short + Long-acting drugs	0.215296106849479
5	7	0.5	Seasonality	High	Cmax/EC50 of the long-acting drug	15	Short + Long-acting drugs	0.191795292851142
5	7	0.5	Seasonality	High	Cmax/EC50 of the long-acting drug	16	Short + Long-acting drugs	0.172680618821986
5	7	0.5	Seasonality	High	Cmax/EC50 of the long-acting drug	17	Short + Long-acting drugs	0.14368461325113
5	7	0.5	Seasonality	High	Cmax/EC50 of the long-acting drug	18	Short + Long-acting drugs	0.118697711852656
5	7	0.5	Seasonality	High	Cmax/EC50 of the long-acting drug	19	Short + Long-acting drugs	0.0943081977059062
5	7	0.5	Seasonality	High	Cmax/EC50 of the long-acting drug	20	Short + Long-acting drugs	0.0763437346386289
5	7	0.5	Seasonality	High	Cmax/EC50 of the long-acting drug	21	Short + Long-acting drugs	0.0577298855127859
5	7	0.5	Seasonality	High	Cmax/EC50 of the long-acting drug	22	Short + Long-acting drugs	0.0428854822321079
5	7	0.5	Seasonality	High	Cmax/EC50 of the long-acting drug	23	Short + Long-acting drugs	0.0262747350086202
5	7	0.5	Seasonality	High	Cmax/EC50 of the long-acting drug	24	Short + Long-acting drugs	0.0173484983929089
5	7	0.5	Seasonality	High	Cmax/EC50 of the long-acting drug	25	Short + Long-acting drugs	0.00861606424633722
5	7	0.5	Seasonality	High	Cmax/EC50 of the long-acting drug	26	Short + Long-acting drugs	-0.000141264524105872
5	7	0.5	Seasonality	High	Cmax/EC50 of the long-acting drug	27	Short + Long-acting drugs	-0.00581587071097579
5	7	0.5	Seasonality	High	Cmax/EC50 of the long-acting drug	28	Short + Long-acting drugs	-0.00824003681671648
5	7	0.5	Seasonality	High	Cmax/EC50 of the long-acting drug	29	Short + Long-acting drugs	-0.013167074583291
5	7	0.5	Seasonality	High	Cmax/EC50 of the long-acting drug	30	Short + Long-acting drugs	-0.0169840471217455
5	7	0.5	Seasonality	High	Cmax/EC50 of the long-acting drug	31	Short + Long-acting drugs	-0.0169505652082327
5	7	0.5	Seasonality	High	Cmax/EC50 of the long-acting drug	32	Short + Long-acting drugs	-0.0190855606672119
5	7	0.5	Seasonality	High	Cmax/EC50 of the long-acting drug	33	Short + Long-acting drugs	-0.0200213565347438
5	7	0.5	Seasonality	High	Cmax/EC50 of the long-acting drug	34	Short + Long-acting drugs	-0.0191019104874709
5	7	0.5	Seasonality	High	Cmax/EC50 of the long-acting drug	35	Short + Long-acting drugs	-0.0206569090102391
5	7	0.5	Seasonality	High	Cmax/EC50 of the long-acting drug	36	Short + Long-acting drugs	-0.0206044390199922
5	7	0.5	Seasonality	High	Cmax/EC50 of the long-acting drug	37	Short + Long-acting drugs	-0.0202057759559965
5	7	0.5	Seasonality	High	Cmax/EC50 of the long-acting drug	38	Short + Long-acting drugs	-0.0189473617688838
5	7	0.5	Seasonality	High	Cmax/EC50 of the long-acting drug	39	Short + Long-acting drugs	-0.01891351791176
5	7	0.5	Seasonality	High	Cmax/EC50 of the long-acting drug	40	Short + Long-acting drugs	NA
500	7	0.5	Seasonality	High	Fitness cost	39	Short + Long-acting drugs	0.101148887037424
500	7	0.5	Seasonality	High	Fitness cost	38	Short + Long-acting drugs	0.103497113043218
500	7	0.5	Seasonality	High	Fitness cost	37	Short + Long-acting drugs	0.102663227785148
500	7	0.5	Seasonality	High	Fitness cost	36	Short + Long-acting drugs	0.104100440768444
500	7	0.5	Seasonality	High	Fitness cost	35	Short + Long-acting drugs	0.106397783899116
500	7	0.5	Seasonality	High	Fitness cost	34	Short + Long-acting drugs	0.104806550932658
500	7	0.5	Seasonality	High	Fitness cost	33	Short + Long-acting drugs	0.110125117761291
500	7	0.5	Seasonality	High	Fitness cost	32	Short + Long-acting drugs	0.111573702890721
500	7	0.5	Seasonality	High	Fitness cost	31	Short + Long-acting drugs	0.112132786749123
500	7	0.5	Seasonality	High	Fitness cost	30	Short + Long-acting drugs	0.112440431777871
500	7	0.5	Seasonality	High	Fitness cost	29	Short + Long-acting drugs	0.115305946510987
500	7	0.5	Seasonality	High	Fitness cost	28	Short + Long-acting drugs	0.115987981945643
500	7	0.5	Seasonality	High	Fitness cost	27	Short + Long-acting drugs	0.117871649807937
500	7	0.5	Seasonality	High	Fitness cost	26	Short + Long-acting drugs	0.120858668001233
500	7	0.5	Seasonality	High	Fitness cost	25	Short + Long-acting drugs	0.119605202023766
500	7	0.5	Seasonality	High	Fitness cost	24	Short + Long-acting drugs	0.122828575440413
500	7	0.5	Seasonality	High	Fitness cost	23	Short + Long-acting drugs	0.128161755515306
500	7	0.5	Seasonality	High	Fitness cost	22	Short + Long-acting drugs	0.128825358227766
500	7	0.5	Seasonality	High	Fitness cost	21	Short + Long-acting drugs	0.126774212880534
500	7	0.5	Seasonality	High	Fitness cost	20	Short + Long-acting drugs	0.132128638254582
500	7	0.5	Seasonality	High	Fitness cost	19	Short + Long-acting drugs	0.130495220560567
500	7	0.5	Seasonality	High	Fitness cost	18	Short + Long-acting drugs	0.136739319210657
500	7	0.5	Seasonality	High	Fitness cost	17	Short + Long-acting drugs	0.135439453987343
500	7	0.5	Seasonality	High	Fitness cost	16	Short + Long-acting drugs	0.139842465835597
500	7	0.5	Seasonality	High	Fitness cost	15	Short + Long-acting drugs	0.144605043973651
500	7	0.5	Seasonality	High	Fitness cost	14	Short + Long-acting drugs	0.14580961697835
500	7	0.5	Seasonality	High	Fitness cost	13	Short + Long-acting drugs	0.143795002899065
500	7	0.5	Seasonality	High	Fitness cost	12	Short + Long-acting drugs	0.148281714503357
500	7	0.5	Seasonality	High	Fitness cost	11	Short + Long-acting drugs	0.148797884644374
500	7	0.5	Seasonality	High	Fitness cost	10	Short + Long-acting drugs	0.150653178785733
500	7	0.5	Seasonality	High	Fitness cost	9	Short + Long-acting drugs	0.154998520908491
500	7	0.5	Seasonality	High	Fitness cost	8	Short + Long-acting drugs	0.156422494654117
500	7	0.5	Seasonality	High	Fitness cost	7	Short + Long-acting drugs	0.160425330158727
500	7	0.5	Seasonality	High	Fitness cost	6	Short + Long-acting drugs	0.161295206280659
500	7	0.5	Seasonality	High	Fitness cost	5	Short + Long-acting drugs	0.163358969129987
500	7	0.5	Seasonality	High	Fitness cost	4	Short + Long-acting drugs	0.165122123318993
500	7	0.5	Seasonality	High	Fitness cost	3	Short + Long-acting drugs	0.1651517212564
500	7	0.5	Seasonality	High	Fitness cost	2	Short + Long-acting drugs	0.168145619948645
500	7	0.5	Seasonality	High	Fitness cost	1	Short + Long-acting drugs	0.168714804441205
500	7	0.5	Seasonality	High	Fitness cost	0	Short + Long-acting drugs	NA
500	7	0.5	Seasonality	High	Half-life (days) of the long-acting drug	1	Short + Long-acting drugs	0.168170852409846
500	7	0.5	Seasonality	High	Half-life (days) of the long-acting drug	2	Short + Long-acting drugs	0.166156310014819
500	7	0.5	Seasonality	High	Half-life (days) of the long-acting drug	3	Short + Long-acting drugs	0.163480904745344
500	7	0.5	Seasonality	High	Half-life (days) of the long-acting drug	4	Short + Long-acting drugs	0.160675057923672
500	7	0.5	Seasonality	High	Half-life (days) of the long-acting drug	5	Short + Long-acting drugs	0.157443128438176
500	7	0.5	Seasonality	High	Half-life (days) of the long-acting drug	6	Short + Long-acting drugs	0.158256344885327
500	7	0.5	Seasonality	High	Half-life (days) of the long-acting drug	7	Short + Long-acting drugs	0.155661260238527
500	7	0.5	Seasonality	High	Half-life (days) of the long-acting drug	8	Short + Long-acting drugs	0.152976583701095
500	7	0.5	Seasonality	High	Half-life (days) of the long-acting drug	9	Short + Long-acting drugs	0.149558821312979
500	7	0.5	Seasonality	High	Half-life (days) of the long-acting drug	10	Short + Long-acting drugs	0.147870643199019
500	7	0.5	Seasonality	High	Half-life (days) of the long-acting drug	11	Short + Long-acting drugs	0.14326094342572
500	7	0.5	Seasonality	High	Half-life (days) of the long-acting drug	12	Short + Long-acting drugs	0.14534177445268
500	7	0.5	Seasonality	High	Half-life (days) of the long-acting drug	13	Short + Long-acting drugs	0.143412024976417
500	7	0.5	Seasonality	High	Half-life (days) of the long-acting drug	14	Short + Long-acting drugs	0.1408763847623
500	7	0.5	Seasonality	High	Half-life (days) of the long-acting drug	15	Short + Long-acting drugs	0.138531816311531
500	7	0.5	Seasonality	High	Half-life (days) of the long-acting drug	16	Short + Long-acting drugs	0.136447861800693
500	7	0.5	Seasonality	High	Half-life (days) of the long-acting drug	17	Short + Long-acting drugs	0.13272425322863
500	7	0.5	Seasonality	High	Half-life (days) of the long-acting drug	18	Short + Long-acting drugs	0.132030302833436
500	7	0.5	Seasonality	High	Half-life (days) of the long-acting drug	19	Short + Long-acting drugs	0.129651557648911
500	7	0.5	Seasonality	High	Half-life (days) of the long-acting drug	20	Short + Long-acting drugs	0.128947304262209
500	7	0.5	Seasonality	High	Half-life (days) of the long-acting drug	21	Short + Long-acting drugs	0.126503162800589
500	7	0.5	Seasonality	High	Half-life (days) of the long-acting drug	22	Short + Long-acting drugs	0.124038340851908
500	7	0.5	Seasonality	High	Half-life (days) of the long-acting drug	23	Short + Long-acting drugs	0.121114703451188
500	7	0.5	Seasonality	High	Half-life (days) of the long-acting drug	24	Short + Long-acting drugs	0.118362618711309
500	7	0.5	Seasonality	High	Half-life (days) of the long-acting drug	25	Short + Long-acting drugs	0.11989367868635
500	7	0.5	Seasonality	High	Half-life (days) of the long-acting drug	26	Short + Long-acting drugs	0.117853117262379
500	7	0.5	Seasonality	High	Half-life (days) of the long-acting drug	27	Short + Long-acting drugs	0.112977950362518
500	7	0.5	Seasonality	High	Half-life (days) of the long-acting drug	28	Short + Long-acting drugs	0.109116450923894
500	7	0.5	Seasonality	High	Half-life (days) of the long-acting drug	29	Short + Long-acting drugs	0.10778815733488
500	7	0.5	Seasonality	High	Half-life (days) of the long-acting drug	30	Short + Long-acting drugs	0.104716160990904
500	7	0.5	Seasonality	High	Half-life (days) of the long-acting drug	31	Short + Long-acting drugs	0.103793637345473
500	7	0.5	Seasonality	High	Half-life (days) of the long-acting drug	32	Short + Long-acting drugs	0.103428836920022
500	7	0.5	Seasonality	High	Half-life (days) of the long-acting drug	33	Short + Long-acting drugs	0.100585308727612
500	7	0.5	Seasonality	High	Half-life (days) of the long-acting drug	34	Short + Long-acting drugs	0.0958963846443679
500	7	0.5	Seasonality	High	Half-life (days) of the long-acting drug	35	Short + Long-acting drugs	0.0975658565971838
500	7	0.5	Seasonality	High	Half-life (days) of the long-acting drug	36	Short + Long-acting drugs	0.0900306912814178
500	7	0.5	Seasonality	High	Half-life (days) of the long-acting drug	37	Short + Long-acting drugs	0.0935746228275972
500	7	0.5	Seasonality	High	Half-life (days) of the long-acting drug	38	Short + Long-acting drugs	0.0937875458878649
500	7	0.5	Seasonality	High	Half-life (days) of the long-acting drug	39	Short + Long-acting drugs	0.0909981811013284
500	7	0.5	Seasonality	High	Half-life (days) of the long-acting drug	40	Short + Long-acting drugs	NA
500	7	0.5	Seasonality	High	Cmax/EC50 of the long-acting drug	1	Short + Long-acting drugs	0.187913321700436
500	7	0.5	Seasonality	High	Cmax/EC50 of the long-acting drug	2	Short + Long-acting drugs	0.187188257525398
500	7	0.5	Seasonality	High	Cmax/EC50 of the long-acting drug	3	Short + Long-acting drugs	0.185120060874709
500	7	0.5	Seasonality	High	Cmax/EC50 of the long-acting drug	4	Short + Long-acting drugs	0.182051357429258
500	7	0.5	Seasonality	High	Cmax/EC50 of the long-acting drug	5	Short + Long-acting drugs	0.178659632621847
500	7	0.5	Seasonality	High	Cmax/EC50 of the long-acting drug	6	Short + Long-acting drugs	0.173833314178459
500	7	0.5	Seasonality	High	Cmax/EC50 of the long-acting drug	7	Short + Long-acting drugs	0.167156437382484
500	7	0.5	Seasonality	High	Cmax/EC50 of the long-acting drug	8	Short + Long-acting drugs	0.159092599382141
500	7	0.5	Seasonality	High	Cmax/EC50 of the long-acting drug	9	Short + Long-acting drugs	0.1508005160546
500	7	0.5	Seasonality	High	Cmax/EC50 of the long-acting drug	10	Short + Long-acting drugs	0.138755110395569
500	7	0.5	Seasonality	High	Cmax/EC50 of the long-acting drug	11	Short + Long-acting drugs	0.124942210273731
500	7	0.5	Seasonality	High	Cmax/EC50 of the long-acting drug	12	Short + Long-acting drugs	0.110150235912567
500	7	0.5	Seasonality	High	Cmax/EC50 of the long-acting drug	13	Short + Long-acting drugs	0.0943801011679278
500	7	0.5	Seasonality	High	Cmax/EC50 of the long-acting drug	14	Short + Long-acting drugs	0.0791339444231567
500	7	0.5	Seasonality	High	Cmax/EC50 of the long-acting drug	15	Short + Long-acting drugs	0.0611135030323404
500	7	0.5	Seasonality	High	Cmax/EC50 of the long-acting drug	16	Short + Long-acting drugs	0.0431169213521182
500	7	0.5	Seasonality	High	Cmax/EC50 of the long-acting drug	17	Short + Long-acting drugs	0.0306759458308772
500	7	0.5	Seasonality	High	Cmax/EC50 of the long-acting drug	18	Short + Long-acting drugs	0.0181750993621981
500	7	0.5	Seasonality	High	Cmax/EC50 of the long-acting drug	19	Short + Long-acting drugs	0.00697489452612485
500	7	0.5	Seasonality	High	Cmax/EC50 of the long-acting drug	20	Short + Long-acting drugs	-0.00317696599921968
500	7	0.5	Seasonality	High	Cmax/EC50 of the long-acting drug	21	Short + Long-acting drugs	-0.0103969744499314
500	7	0.5	Seasonality	High	Cmax/EC50 of the long-acting drug	22	Short + Long-acting drugs	-0.0186159576709681
500	7	0.5	Seasonality	High	Cmax/EC50 of the long-acting drug	23	Short + Long-acting drugs	-0.0239704509407722
500	7	0.5	Seasonality	High	Cmax/EC50 of the long-acting drug	24	Short + Long-acting drugs	-0.0283750293994748
500	7	0.5	Seasonality	High	Cmax/EC50 of the long-acting drug	25	Short + Long-acting drugs	-0.0305511351205404
500	7	0.5	Seasonality	High	Cmax/EC50 of the long-acting drug	26	Short + Long-acting drugs	-0.0331984591897314
500	7	0.5	Seasonality	High	Cmax/EC50 of the long-acting drug	27	Short + Long-acting drugs	-0.0372742057769877
500	7	0.5	Seasonality	High	Cmax/EC50 of the long-acting drug	28	Short + Long-acting drugs	-0.0386460194730529
500	7	0.5	Seasonality	High	Cmax/EC50 of the long-acting drug	29	Short + Long-acting drugs	-0.0380260955515971
500	7	0.5	Seasonality	High	Cmax/EC50 of the long-acting drug	30	Short + Long-acting drugs	-0.0382677408537016
500	7	0.5	Seasonality	High	Cmax/EC50 of the long-acting drug	31	Short + Long-acting drugs	-0.0419984449058948
500	7	0.5	Seasonality	High	Cmax/EC50 of the long-acting drug	32	Short + Long-acting drugs	-0.0431241196148674
500	7	0.5	Seasonality	High	Cmax/EC50 of the long-acting drug	33	Short + Long-acting drugs	-0.0453267200278297
500	7	0.5	Seasonality	High	Cmax/EC50 of the long-acting drug	34	Short + Long-acting drugs	-0.0455401906297767
500	7	0.5	Seasonality	High	Cmax/EC50 of the long-acting drug	35	Short + Long-acting drugs	-0.0451313106861227
500	7	0.5	Seasonality	High	Cmax/EC50 of the long-acting drug	36	Short + Long-acting drugs	-0.0430164652996616
500	7	0.5	Seasonality	High	Cmax/EC50 of the long-acting drug	37	Short + Long-acting drugs	-0.0439442729568778
500	7	0.5	Seasonality	High	Cmax/EC50 of the long-acting drug	38	Short + Long-acting drugs	-0.0449521690037902
500	7	0.5	Seasonality	High	Cmax/EC50 of the long-acting drug	39	Short + Long-acting drugs	-0.0403073013539285
500	7	0.5	Seasonality	High	Cmax/EC50 of the long-acting drug	40	Short + Long-acting drugs	NA
5	18	0.5	Seasonality	High	Fitness cost	39	Short + Long-acting drugs	0.298064325593883
5	18	0.5	Seasonality	High	Fitness cost	38	Short + Long-acting drugs	0.301495766426741
5	18	0.5	Seasonality	High	Fitness cost	37	Short + Long-acting drugs	0.302315476835954
5	18	0.5	Seasonality	High	Fitness cost	36	Short + Long-acting drugs	0.306906189811952
5	18	0.5	Seasonality	High	Fitness cost	35	Short + Long-acting drugs	0.306383464503134
5	18	0.5	Seasonality	High	Fitness cost	34	Short + Long-acting drugs	0.306223823421257
5	18	0.5	Seasonality	High	Fitness cost	33	Short + Long-acting drugs	0.31031092122458
5	18	0.5	Seasonality	High	Fitness cost	32	Short + Long-acting drugs	0.307133844386966
5	18	0.5	Seasonality	High	Fitness cost	31	Short + Long-acting drugs	0.307407361322044
5	18	0.5	Seasonality	High	Fitness cost	30	Short + Long-acting drugs	0.310968637735349
5	18	0.5	Seasonality	High	Fitness cost	29	Short + Long-acting drugs	0.314777662186883
5	18	0.5	Seasonality	High	Fitness cost	28	Short + Long-acting drugs	0.312960735927098
5	18	0.5	Seasonality	High	Fitness cost	27	Short + Long-acting drugs	0.31545141584983
5	18	0.5	Seasonality	High	Fitness cost	26	Short + Long-acting drugs	0.31615657814569
5	18	0.5	Seasonality	High	Fitness cost	25	Short + Long-acting drugs	0.317752132601257
5	18	0.5	Seasonality	High	Fitness cost	24	Short + Long-acting drugs	0.317591253454709
5	18	0.5	Seasonality	High	Fitness cost	23	Short + Long-acting drugs	0.320049582412993
5	18	0.5	Seasonality	High	Fitness cost	22	Short + Long-acting drugs	0.319793825457334
5	18	0.5	Seasonality	High	Fitness cost	21	Short + Long-acting drugs	0.322268104707651
5	18	0.5	Seasonality	High	Fitness cost	20	Short + Long-acting drugs	0.32640463057783
5	18	0.5	Seasonality	High	Fitness cost	19	Short + Long-acting drugs	0.324842524076433
5	18	0.5	Seasonality	High	Fitness cost	18	Short + Long-acting drugs	0.325658138339076
5	18	0.5	Seasonality	High	Fitness cost	17	Short + Long-acting drugs	0.32765601681903
5	18	0.5	Seasonality	High	Fitness cost	16	Short + Long-acting drugs	0.332448169138265
5	18	0.5	Seasonality	High	Fitness cost	15	Short + Long-acting drugs	0.332957080620951
5	18	0.5	Seasonality	High	Fitness cost	14	Short + Long-acting drugs	0.331428128238591
5	18	0.5	Seasonality	High	Fitness cost	13	Short + Long-acting drugs	0.331259662632852
5	18	0.5	Seasonality	High	Fitness cost	12	Short + Long-acting drugs	0.331966785320845
5	18	0.5	Seasonality	High	Fitness cost	11	Short + Long-acting drugs	0.334732137395536
5	18	0.5	Seasonality	High	Fitness cost	10	Short + Long-acting drugs	0.335890140233151
5	18	0.5	Seasonality	High	Fitness cost	9	Short + Long-acting drugs	0.336588193641499
5	18	0.5	Seasonality	High	Fitness cost	8	Short + Long-acting drugs	0.336659919903594
5	18	0.5	Seasonality	High	Fitness cost	7	Short + Long-acting drugs	0.33515778159997
5	18	0.5	Seasonality	High	Fitness cost	6	Short + Long-acting drugs	0.341812376332287
5	18	0.5	Seasonality	High	Fitness cost	5	Short + Long-acting drugs	0.340744315029748
5	18	0.5	Seasonality	High	Fitness cost	4	Short + Long-acting drugs	0.341247286941835
5	18	0.5	Seasonality	High	Fitness cost	3	Short + Long-acting drugs	0.339763763753831
5	18	0.5	Seasonality	High	Fitness cost	2	Short + Long-acting drugs	0.342814353365349
5	18	0.5	Seasonality	High	Fitness cost	1	Short + Long-acting drugs	0.343375405054829
5	18	0.5	Seasonality	High	Fitness cost	0	Short + Long-acting drugs	NA
5	18	0.5	Seasonality	High	Half-life (days) of the long-acting drug	1	Short + Long-acting drugs	0.39462351588649
5	18	0.5	Seasonality	High	Half-life (days) of the long-acting drug	2	Short + Long-acting drugs	0.390223841236829
5	18	0.5	Seasonality	High	Half-life (days) of the long-acting drug	3	Short + Long-acting drugs	0.386913572505204
5	18	0.5	Seasonality	High	Half-life (days) of the long-acting drug	4	Short + Long-acting drugs	0.379305349098388
5	18	0.5	Seasonality	High	Half-life (days) of the long-acting drug	5	Short + Long-acting drugs	0.376265565619834
5	18	0.5	Seasonality	High	Half-life (days) of the long-acting drug	6	Short + Long-acting drugs	0.370488271645943
5	18	0.5	Seasonality	High	Half-life (days) of the long-acting drug	7	Short + Long-acting drugs	0.364766577439161
5	18	0.5	Seasonality	High	Half-life (days) of the long-acting drug	8	Short + Long-acting drugs	0.356924981131001
5	18	0.5	Seasonality	High	Half-life (days) of the long-acting drug	9	Short + Long-acting drugs	0.352499044773033
5	18	0.5	Seasonality	High	Half-life (days) of the long-acting drug	10	Short + Long-acting drugs	0.348264764231994
5	18	0.5	Seasonality	High	Half-life (days) of the long-acting drug	11	Short + Long-acting drugs	0.345977690920986
5	18	0.5	Seasonality	High	Half-life (days) of the long-acting drug	12	Short + Long-acting drugs	0.339533909920355
5	18	0.5	Seasonality	High	Half-life (days) of the long-acting drug	13	Short + Long-acting drugs	0.334048845506232
5	18	0.5	Seasonality	High	Half-life (days) of the long-acting drug	14	Short + Long-acting drugs	0.330617782380551
5	18	0.5	Seasonality	High	Half-life (days) of the long-acting drug	15	Short + Long-acting drugs	0.329406969728689
5	18	0.5	Seasonality	High	Half-life (days) of the long-acting drug	16	Short + Long-acting drugs	0.32420748228677
5	18	0.5	Seasonality	High	Half-life (days) of the long-acting drug	17	Short + Long-acting drugs	0.323464812492181
5	18	0.5	Seasonality	High	Half-life (days) of the long-acting drug	18	Short + Long-acting drugs	0.319055546044666
5	18	0.5	Seasonality	High	Half-life (days) of the long-acting drug	19	Short + Long-acting drugs	0.315970145396456
5	18	0.5	Seasonality	High	Half-life (days) of the long-acting drug	20	Short + Long-acting drugs	0.315684981995468
5	18	0.5	Seasonality	High	Half-life (days) of the long-acting drug	21	Short + Long-acting drugs	0.311837663088843
5	18	0.5	Seasonality	High	Half-life (days) of the long-acting drug	22	Short + Long-acting drugs	0.308057636384559
5	18	0.5	Seasonality	High	Half-life (days) of the long-acting drug	23	Short + Long-acting drugs	0.302567549662526
5	18	0.5	Seasonality	High	Half-life (days) of the long-acting drug	24	Short + Long-acting drugs	0.303878316404988
5	18	0.5	Seasonality	High	Half-life (days) of the long-acting drug	25	Short + Long-acting drugs	0.300461710951559
5	18	0.5	Seasonality	High	Half-life (days) of the long-acting drug	26	Short + Long-acting drugs	0.298622448474181
5	18	0.5	Seasonality	High	Half-life (days) of the long-acting drug	27	Short + Long-acting drugs	0.289145016052063
5	18	0.5	Seasonality	High	Half-life (days) of the long-acting drug	28	Short + Long-acting drugs	0.288239673036862
5	18	0.5	Seasonality	High	Half-life (days) of the long-acting drug	29	Short + Long-acting drugs	0.291598403131888
5	18	0.5	Seasonality	High	Half-life (days) of the long-acting drug	30	Short + Long-acting drugs	0.284599819730772
5	18	0.5	Seasonality	High	Half-life (days) of the long-acting drug	31	Short + Long-acting drugs	0.275944569395624
5	18	0.5	Seasonality	High	Half-life (days) of the long-acting drug	32	Short + Long-acting drugs	0.27522511359077
5	18	0.5	Seasonality	High	Half-life (days) of the long-acting drug	33	Short + Long-acting drugs	0.276812477494535
5	18	0.5	Seasonality	High	Half-life (days) of the long-acting drug	34	Short + Long-acting drugs	0.268774241711779
5	18	0.5	Seasonality	High	Half-life (days) of the long-acting drug	35	Short + Long-acting drugs	0.265056163443211
5	18	0.5	Seasonality	High	Half-life (days) of the long-acting drug	36	Short + Long-acting drugs	0.258845835464825
5	18	0.5	Seasonality	High	Half-life (days) of the long-acting drug	37	Short + Long-acting drugs	0.256763072894563
5	18	0.5	Seasonality	High	Half-life (days) of the long-acting drug	38	Short + Long-acting drugs	0.256818107080241
5	18	0.5	Seasonality	High	Half-life (days) of the long-acting drug	39	Short + Long-acting drugs	0.248211542885706
5	18	0.5	Seasonality	High	Half-life (days) of the long-acting drug	40	Short + Long-acting drugs	NA
5	18	0.5	Seasonality	High	Cmax/EC50 of the long-acting drug	1	Short + Long-acting drugs	0.409428985889519
5	18	0.5	Seasonality	High	Cmax/EC50 of the long-acting drug	2	Short + Long-acting drugs	0.403488506777855
5	18	0.5	Seasonality	High	Cmax/EC50 of the long-acting drug	3	Short + Long-acting drugs	0.39533080708061
5	18	0.5	Seasonality	High	Cmax/EC50 of the long-acting drug	4	Short + Long-acting drugs	0.386201249631954
5	18	0.5	Seasonality	High	Cmax/EC50 of the long-acting drug	5	Short + Long-acting drugs	0.376148008018895
5	18	0.5	Seasonality	High	Cmax/EC50 of the long-acting drug	6	Short + Long-acting drugs	0.365684926688253
5	18	0.5	Seasonality	High	Cmax/EC50 of the long-acting drug	7	Short + Long-acting drugs	0.354172254775079
5	18	0.5	Seasonality	High	Cmax/EC50 of the long-acting drug	8	Short + Long-acting drugs	0.342312438837391
5	18	0.5	Seasonality	High	Cmax/EC50 of the long-acting drug	9	Short + Long-acting drugs	0.331551240043476
5	18	0.5	Seasonality	High	Cmax/EC50 of the long-acting drug	10	Short + Long-acting drugs	0.318851176236113
5	18	0.5	Seasonality	High	Cmax/EC50 of the long-acting drug	11	Short + Long-acting drugs	0.306475939182815
5	18	0.5	Seasonality	High	Cmax/EC50 of the long-acting drug	12	Short + Long-acting drugs	0.292203537280195
5	18	0.5	Seasonality	High	Cmax/EC50 of the long-acting drug	13	Short + Long-acting drugs	0.28275570119573
5	18	0.5	Seasonality	High	Cmax/EC50 of the long-acting drug	14	Short + Long-acting drugs	0.266370821124001
5	18	0.5	Seasonality	High	Cmax/EC50 of the long-acting drug	15	Short + Long-acting drugs	0.252733105345365
5	18	0.5	Seasonality	High	Cmax/EC50 of the long-acting drug	16	Short + Long-acting drugs	0.234519301052166
5	18	0.5	Seasonality	High	Cmax/EC50 of the long-acting drug	17	Short + Long-acting drugs	0.217226389391253
5	18	0.5	Seasonality	High	Cmax/EC50 of the long-acting drug	18	Short + Long-acting drugs	0.199794957759433
5	18	0.5	Seasonality	High	Cmax/EC50 of the long-acting drug	19	Short + Long-acting drugs	0.18159689893598
5	18	0.5	Seasonality	High	Cmax/EC50 of the long-acting drug	20	Short + Long-acting drugs	0.162491004946494
5	18	0.5	Seasonality	High	Cmax/EC50 of the long-acting drug	21	Short + Long-acting drugs	0.142040116485475
5	18	0.5	Seasonality	High	Cmax/EC50 of the long-acting drug	22	Short + Long-acting drugs	0.122288794783235
5	18	0.5	Seasonality	High	Cmax/EC50 of the long-acting drug	23	Short + Long-acting drugs	0.100474876481913
5	18	0.5	Seasonality	High	Cmax/EC50 of the long-acting drug	24	Short + Long-acting drugs	0.0806850943395572
5	18	0.5	Seasonality	High	Cmax/EC50 of the long-acting drug	25	Short + Long-acting drugs	0.0602507045173599
5	18	0.5	Seasonality	High	Cmax/EC50 of the long-acting drug	26	Short + Long-acting drugs	0.0448466792432564
5	18	0.5	Seasonality	High	Cmax/EC50 of the long-acting drug	27	Short + Long-acting drugs	0.0280183931647841
5	18	0.5	Seasonality	High	Cmax/EC50 of the long-acting drug	28	Short + Long-acting drugs	0.0168038313271625
5	18	0.5	Seasonality	High	Cmax/EC50 of the long-acting drug	29	Short + Long-acting drugs	0.00558240890256037
5	18	0.5	Seasonality	High	Cmax/EC50 of the long-acting drug	30	Short + Long-acting drugs	-0.00394622398884392
5	18	0.5	Seasonality	High	Cmax/EC50 of the long-acting drug	31	Short + Long-acting drugs	-0.0107328568724269
5	18	0.5	Seasonality	High	Cmax/EC50 of the long-acting drug	32	Short + Long-acting drugs	-0.0160778227562881
5	18	0.5	Seasonality	High	Cmax/EC50 of the long-acting drug	33	Short + Long-acting drugs	-0.0179611889228361
5	18	0.5	Seasonality	High	Cmax/EC50 of the long-acting drug	34	Short + Long-acting drugs	-0.0216590494757449
5	18	0.5	Seasonality	High	Cmax/EC50 of the long-acting drug	35	Short + Long-acting drugs	-0.0236320786707425
5	18	0.5	Seasonality	High	Cmax/EC50 of the long-acting drug	36	Short + Long-acting drugs	-0.0227076185835281
5	18	0.5	Seasonality	High	Cmax/EC50 of the long-acting drug	37	Short + Long-acting drugs	-0.0237328914302662
5	18	0.5	Seasonality	High	Cmax/EC50 of the long-acting drug	38	Short + Long-acting drugs	-0.021607130463381
5	18	0.5	Seasonality	High	Cmax/EC50 of the long-acting drug	39	Short + Long-acting drugs	-0.0257799168362907
5	18	0.5	Seasonality	High	Cmax/EC50 of the long-acting drug	40	Short + Long-acting drugs	NA
500	18	0.5	Seasonality	High	Fitness cost	39	Short + Long-acting drugs	0.129054753243963
500	18	0.5	Seasonality	High	Fitness cost	38	Short + Long-acting drugs	0.12906055674171
500	18	0.5	Seasonality	High	Fitness cost	37	Short + Long-acting drugs	0.131059016111956
500	18	0.5	Seasonality	High	Fitness cost	36	Short + Long-acting drugs	0.132034093547962
500	18	0.5	Seasonality	High	Fitness cost	35	Short + Long-acting drugs	0.134602840708284
500	18	0.5	Seasonality	High	Fitness cost	34	Short + Long-acting drugs	0.140192743049221
500	18	0.5	Seasonality	High	Fitness cost	33	Short + Long-acting drugs	0.142894510185467
500	18	0.5	Seasonality	High	Fitness cost	32	Short + Long-acting drugs	0.144157157313253
500	18	0.5	Seasonality	High	Fitness cost	31	Short + Long-acting drugs	0.143187498416102
500	18	0.5	Seasonality	High	Fitness cost	30	Short + Long-acting drugs	0.146937084442441
500	18	0.5	Seasonality	High	Fitness cost	29	Short + Long-acting drugs	0.150701044690177
500	18	0.5	Seasonality	High	Fitness cost	28	Short + Long-acting drugs	0.15151699463927
500	18	0.5	Seasonality	High	Fitness cost	27	Short + Long-acting drugs	0.156145381486106
500	18	0.5	Seasonality	High	Fitness cost	26	Short + Long-acting drugs	0.156808329187618
500	18	0.5	Seasonality	High	Fitness cost	25	Short + Long-acting drugs	0.156860134916072
500	18	0.5	Seasonality	High	Fitness cost	24	Short + Long-acting drugs	0.157987053373616
500	18	0.5	Seasonality	High	Fitness cost	23	Short + Long-acting drugs	0.1635563097666
500	18	0.5	Seasonality	High	Fitness cost	22	Short + Long-acting drugs	0.163472868400507
500	18	0.5	Seasonality	High	Fitness cost	21	Short + Long-acting drugs	0.167391321288359
500	18	0.5	Seasonality	High	Fitness cost	20	Short + Long-acting drugs	0.169796976379193
500	18	0.5	Seasonality	High	Fitness cost	19	Short + Long-acting drugs	0.172484542461485
500	18	0.5	Seasonality	High	Fitness cost	18	Short + Long-acting drugs	0.174548129556707
500	18	0.5	Seasonality	High	Fitness cost	17	Short + Long-acting drugs	0.176098889933845
500	18	0.5	Seasonality	High	Fitness cost	16	Short + Long-acting drugs	0.181898377035609
500	18	0.5	Seasonality	High	Fitness cost	15	Short + Long-acting drugs	0.179339736379112
500	18	0.5	Seasonality	High	Fitness cost	14	Short + Long-acting drugs	0.183436781801445
500	18	0.5	Seasonality	High	Fitness cost	13	Short + Long-acting drugs	0.18481871047622
500	18	0.5	Seasonality	High	Fitness cost	12	Short + Long-acting drugs	0.187288131286074
500	18	0.5	Seasonality	High	Fitness cost	11	Short + Long-acting drugs	0.190301207082537
500	18	0.5	Seasonality	High	Fitness cost	10	Short + Long-acting drugs	0.191333096884386
500	18	0.5	Seasonality	High	Fitness cost	9	Short + Long-acting drugs	0.191351013659207
500	18	0.5	Seasonality	High	Fitness cost	8	Short + Long-acting drugs	0.194797505366025
500	18	0.5	Seasonality	High	Fitness cost	7	Short + Long-acting drugs	0.198119443434035
500	18	0.5	Seasonality	High	Fitness cost	6	Short + Long-acting drugs	0.198096340955983
500	18	0.5	Seasonality	High	Fitness cost	5	Short + Long-acting drugs	0.201304071921784
500	18	0.5	Seasonality	High	Fitness cost	4	Short + Long-acting drugs	0.202811802390173
500	18	0.5	Seasonality	High	Fitness cost	3	Short + Long-acting drugs	0.204568816583368
500	18	0.5	Seasonality	High	Fitness cost	2	Short + Long-acting drugs	0.203876675252669
500	18	0.5	Seasonality	High	Fitness cost	1	Short + Long-acting drugs	0.205630796593241
500	18	0.5	Seasonality	High	Fitness cost	0	Short + Long-acting drugs	NA
500	18	0.5	Seasonality	High	Half-life (days) of the long-acting drug	1	Short + Long-acting drugs	0.207915358493189
500	18	0.5	Seasonality	High	Half-life (days) of the long-acting drug	2	Short + Long-acting drugs	0.204619775155813
500	18	0.5	Seasonality	High	Half-life (days) of the long-acting drug	3	Short + Long-acting drugs	0.20306937658988
500	18	0.5	Seasonality	High	Half-life (days) of the long-acting drug	4	Short + Long-acting drugs	0.198587324090506
500	18	0.5	Seasonality	High	Half-life (days) of the long-acting drug	5	Short + Long-acting drugs	0.198841826533601
500	18	0.5	Seasonality	High	Half-life (days) of the long-acting drug	6	Short + Long-acting drugs	0.194371950025232
500	18	0.5	Seasonality	High	Half-life (days) of the long-acting drug	7	Short + Long-acting drugs	0.190512653481558
500	18	0.5	Seasonality	High	Half-life (days) of the long-acting drug	8	Short + Long-acting drugs	0.190139825898783
500	18	0.5	Seasonality	High	Half-life (days) of the long-acting drug	9	Short + Long-acting drugs	0.187394237143918
500	18	0.5	Seasonality	High	Half-life (days) of the long-acting drug	10	Short + Long-acting drugs	0.183401943421183
500	18	0.5	Seasonality	High	Half-life (days) of the long-acting drug	11	Short + Long-acting drugs	0.182045378273224
500	18	0.5	Seasonality	High	Half-life (days) of the long-acting drug	12	Short + Long-acting drugs	0.179368876709308
500	18	0.5	Seasonality	High	Half-life (days) of the long-acting drug	13	Short + Long-acting drugs	0.178912653122001
500	18	0.5	Seasonality	High	Half-life (days) of the long-acting drug	14	Short + Long-acting drugs	0.174641124096217
500	18	0.5	Seasonality	High	Half-life (days) of the long-acting drug	15	Short + Long-acting drugs	0.173363857035708
500	18	0.5	Seasonality	High	Half-life (days) of the long-acting drug	16	Short + Long-acting drugs	0.170355205249899
500	18	0.5	Seasonality	High	Half-life (days) of the long-acting drug	17	Short + Long-acting drugs	0.166850868511987
500	18	0.5	Seasonality	High	Half-life (days) of the long-acting drug	18	Short + Long-acting drugs	0.164687285358471
500	18	0.5	Seasonality	High	Half-life (days) of the long-acting drug	19	Short + Long-acting drugs	0.163203127210644
500	18	0.5	Seasonality	High	Half-life (days) of the long-acting drug	20	Short + Long-acting drugs	0.160738168997851
500	18	0.5	Seasonality	High	Half-life (days) of the long-acting drug	21	Short + Long-acting drugs	0.1595478184816
500	18	0.5	Seasonality	High	Half-life (days) of the long-acting drug	22	Short + Long-acting drugs	0.155479163576253
500	18	0.5	Seasonality	High	Half-life (days) of the long-acting drug	23	Short + Long-acting drugs	0.152818062109352
500	18	0.5	Seasonality	High	Half-life (days) of the long-acting drug	24	Short + Long-acting drugs	0.152715238799114
500	18	0.5	Seasonality	High	Half-life (days) of the long-acting drug	25	Short + Long-acting drugs	0.151350453524174
500	18	0.5	Seasonality	High	Half-life (days) of the long-acting drug	26	Short + Long-acting drugs	0.14966281278756
500	18	0.5	Seasonality	High	Half-life (days) of the long-acting drug	27	Short + Long-acting drugs	0.146448585856269
500	18	0.5	Seasonality	High	Half-life (days) of the long-acting drug	28	Short + Long-acting drugs	0.143448742358552
500	18	0.5	Seasonality	High	Half-life (days) of the long-acting drug	29	Short + Long-acting drugs	0.141287274202729
500	18	0.5	Seasonality	High	Half-life (days) of the long-acting drug	30	Short + Long-acting drugs	0.135906377902677
500	18	0.5	Seasonality	High	Half-life (days) of the long-acting drug	31	Short + Long-acting drugs	0.135750051175704
500	18	0.5	Seasonality	High	Half-life (days) of the long-acting drug	32	Short + Long-acting drugs	0.130564411214544
500	18	0.5	Seasonality	High	Half-life (days) of the long-acting drug	33	Short + Long-acting drugs	0.130700278861222
500	18	0.5	Seasonality	High	Half-life (days) of the long-acting drug	34	Short + Long-acting drugs	0.12710135396585
500	18	0.5	Seasonality	High	Half-life (days) of the long-acting drug	35	Short + Long-acting drugs	0.124487577774701
500	18	0.5	Seasonality	High	Half-life (days) of the long-acting drug	36	Short + Long-acting drugs	0.12517523490693
500	18	0.5	Seasonality	High	Half-life (days) of the long-acting drug	37	Short + Long-acting drugs	0.117523760724106
500	18	0.5	Seasonality	High	Half-life (days) of the long-acting drug	38	Short + Long-acting drugs	0.116620749543197
500	18	0.5	Seasonality	High	Half-life (days) of the long-acting drug	39	Short + Long-acting drugs	0.115801546728672
500	18	0.5	Seasonality	High	Half-life (days) of the long-acting drug	40	Short + Long-acting drugs	NA
500	18	0.5	Seasonality	High	Cmax/EC50 of the long-acting drug	1	Short + Long-acting drugs	0.22030741143809
500	18	0.5	Seasonality	High	Cmax/EC50 of the long-acting drug	2	Short + Long-acting drugs	0.218008700255336
500	18	0.5	Seasonality	High	Cmax/EC50 of the long-acting drug	3	Short + Long-acting drugs	0.213196186574837
500	18	0.5	Seasonality	High	Cmax/EC50 of the long-acting drug	4	Short + Long-acting drugs	0.209843823100649
500	18	0.5	Seasonality	High	Cmax/EC50 of the long-acting drug	5	Short + Long-acting drugs	0.202976107135248
500	18	0.5	Seasonality	High	Cmax/EC50 of the long-acting drug	6	Short + Long-acting drugs	0.195969397187135
500	18	0.5	Seasonality	High	Cmax/EC50 of the long-acting drug	7	Short + Long-acting drugs	0.189310786289995
500	18	0.5	Seasonality	High	Cmax/EC50 of the long-acting drug	8	Short + Long-acting drugs	0.182048696456545
500	18	0.5	Seasonality	High	Cmax/EC50 of the long-acting drug	9	Short + Long-acting drugs	0.175594422285055
500	18	0.5	Seasonality	High	Cmax/EC50 of the long-acting drug	10	Short + Long-acting drugs	0.168378635770411
500	18	0.5	Seasonality	High	Cmax/EC50 of the long-acting drug	11	Short + Long-acting drugs	0.162251381108196
500	18	0.5	Seasonality	High	Cmax/EC50 of the long-acting drug	12	Short + Long-acting drugs	0.156230484753651
500	18	0.5	Seasonality	High	Cmax/EC50 of the long-acting drug	13	Short + Long-acting drugs	0.149224252739986
500	18	0.5	Seasonality	High	Cmax/EC50 of the long-acting drug	14	Short + Long-acting drugs	0.137100487718921
500	18	0.5	Seasonality	High	Cmax/EC50 of the long-acting drug	15	Short + Long-acting drugs	0.127659433839305
500	18	0.5	Seasonality	High	Cmax/EC50 of the long-acting drug	16	Short + Long-acting drugs	0.112898422280132
500	18	0.5	Seasonality	High	Cmax/EC50 of the long-acting drug	17	Short + Long-acting drugs	0.100279648174331
500	18	0.5	Seasonality	High	Cmax/EC50 of the long-acting drug	18	Short + Long-acting drugs	0.0850866801938632
500	18	0.5	Seasonality	High	Cmax/EC50 of the long-acting drug	19	Short + Long-acting drugs	0.0673727653753154
500	18	0.5	Seasonality	High	Cmax/EC50 of the long-acting drug	20	Short + Long-acting drugs	0.0529140084635678
500	18	0.5	Seasonality	High	Cmax/EC50 of the long-acting drug	21	Short + Long-acting drugs	0.0401979286505088
500	18	0.5	Seasonality	High	Cmax/EC50 of the long-acting drug	22	Short + Long-acting drugs	0.0282186764699491
500	18	0.5	Seasonality	High	Cmax/EC50 of the long-acting drug	23	Short + Long-acting drugs	0.0165963051822314
500	18	0.5	Seasonality	High	Cmax/EC50 of the long-acting drug	24	Short + Long-acting drugs	0.011761592184367
500	18	0.5	Seasonality	High	Cmax/EC50 of the long-acting drug	25	Short + Long-acting drugs	0.00127676117413697
500	18	0.5	Seasonality	High	Cmax/EC50 of the long-acting drug	26	Short + Long-acting drugs	-0.00661986262379285
500	18	0.5	Seasonality	High	Cmax/EC50 of the long-acting drug	27	Short + Long-acting drugs	-0.0150407954630523
500	18	0.5	Seasonality	High	Cmax/EC50 of the long-acting drug	28	Short + Long-acting drugs	-0.0193733396626343
500	18	0.5	Seasonality	High	Cmax/EC50 of the long-acting drug	29	Short + Long-acting drugs	-0.0260893443234049
500	18	0.5	Seasonality	High	Cmax/EC50 of the long-acting drug	30	Short + Long-acting drugs	-0.0272872283134962
500	18	0.5	Seasonality	High	Cmax/EC50 of the long-acting drug	31	Short + Long-acting drugs	-0.0305769358234271
500	18	0.5	Seasonality	High	Cmax/EC50 of the long-acting drug	32	Short + Long-acting drugs	-0.0346662707556015
500	18	0.5	Seasonality	High	Cmax/EC50 of the long-acting drug	33	Short + Long-acting drugs	-0.0362051287634758
500	18	0.5	Seasonality	High	Cmax/EC50 of the long-acting drug	34	Short + Long-acting drugs	-0.0383628968317027
500	18	0.5	Seasonality	High	Cmax/EC50 of the long-acting drug	35	Short + Long-acting drugs	-0.039208673179912
500	18	0.5	Seasonality	High	Cmax/EC50 of the long-acting drug	36	Short + Long-acting drugs	-0.0380262848113972
500	18	0.5	Seasonality	High	Cmax/EC50 of the long-acting drug	37	Short + Long-acting drugs	-0.0396041187116493
500	18	0.5	Seasonality	High	Cmax/EC50 of the long-acting drug	38	Short + Long-acting drugs	-0.0404166591269249
500	18	0.5	Seasonality	High	Cmax/EC50 of the long-acting drug	39	Short + Long-acting drugs	-0.035788137400335
500	18	0.5	Seasonality	High	Cmax/EC50 of the long-acting drug	40	Short + Long-acting drugs	NA
5	7	0.5	No seasonality	Low	Fitness cost	39	Short-acting drug	0.188229644353591
5	7	0.5	No seasonality	Low	Fitness cost	38	Short-acting drug	0.187287069883915
5	7	0.5	No seasonality	Low	Fitness cost	37	Short-acting drug	0.189963795482438
5	7	0.5	No seasonality	Low	Fitness cost	36	Short-acting drug	0.188889402961209
5	7	0.5	No seasonality	Low	Fitness cost	35	Short-acting drug	0.19141912702749
5	7	0.5	No seasonality	Low	Fitness cost	34	Short-acting drug	0.193999988023874
5	7	0.5	No seasonality	Low	Fitness cost	33	Short-acting drug	0.197724859470641
5	7	0.5	No seasonality	Low	Fitness cost	32	Short-acting drug	0.201518311311626
5	7	0.5	No seasonality	Low	Fitness cost	31	Short-acting drug	0.196477655526116
5	7	0.5	No seasonality	Low	Fitness cost	30	Short-acting drug	0.201876733355851
5	7	0.5	No seasonality	Low	Fitness cost	29	Short-acting drug	0.201840353830612
5	7	0.5	No seasonality	Low	Fitness cost	28	Short-acting drug	0.206582877403869
5	7	0.5	No seasonality	Low	Fitness cost	27	Short-acting drug	0.208139936913626
5	7	0.5	No seasonality	Low	Fitness cost	26	Short-acting drug	0.208077033396548
5	7	0.5	No seasonality	Low	Fitness cost	25	Short-acting drug	0.207024598225111
5	7	0.5	No seasonality	Low	Fitness cost	24	Short-acting drug	0.211125943399157
5	7	0.5	No seasonality	Low	Fitness cost	23	Short-acting drug	0.215002613475569
5	7	0.5	No seasonality	Low	Fitness cost	22	Short-acting drug	0.215070127594928
5	7	0.5	No seasonality	Low	Fitness cost	21	Short-acting drug	0.216937058316889
5	7	0.5	No seasonality	Low	Fitness cost	20	Short-acting drug	0.214231200228938
5	7	0.5	No seasonality	Low	Fitness cost	19	Short-acting drug	0.219746513300751
5	7	0.5	No seasonality	Low	Fitness cost	18	Short-acting drug	0.215134107744221
5	7	0.5	No seasonality	Low	Fitness cost	17	Short-acting drug	0.219698954874902
5	7	0.5	No seasonality	Low	Fitness cost	16	Short-acting drug	0.218082155883788
5	7	0.5	No seasonality	Low	Fitness cost	15	Short-acting drug	0.223686089372274
5	7	0.5	No seasonality	Low	Fitness cost	14	Short-acting drug	0.23031416520013
5	7	0.5	No seasonality	Low	Fitness cost	13	Short-acting drug	0.23013006687927
5	7	0.5	No seasonality	Low	Fitness cost	12	Short-acting drug	0.230318840566974
5	7	0.5	No seasonality	Low	Fitness cost	11	Short-acting drug	0.231814866723977
5	7	0.5	No seasonality	Low	Fitness cost	10	Short-acting drug	0.229161656182836
5	7	0.5	No seasonality	Low	Fitness cost	9	Short-acting drug	0.234492842552678
5	7	0.5	No seasonality	Low	Fitness cost	8	Short-acting drug	0.236073668635187
5	7	0.5	No seasonality	Low	Fitness cost	7	Short-acting drug	0.235747098440226
5	7	0.5	No seasonality	Low	Fitness cost	6	Short-acting drug	0.23518505699982
5	7	0.5	No seasonality	Low	Fitness cost	5	Short-acting drug	0.237933780295932
5	7	0.5	No seasonality	Low	Fitness cost	4	Short-acting drug	0.239346319396131
5	7	0.5	No seasonality	Low	Fitness cost	3	Short-acting drug	0.241259995168724
5	7	0.5	No seasonality	Low	Fitness cost	2	Short-acting drug	0.242701809007255
5	7	0.5	No seasonality	Low	Fitness cost	1	Short-acting drug	0.243584136447733
5	7	0.5	No seasonality	Low	Fitness cost	0	Short-acting drug	NA
5	7	0.5	No seasonality	Low	Cmax/EC50 of the short-acting drug	39	Short-acting drug	0.18688420270234
5	7	0.5	No seasonality	Low	Cmax/EC50 of the short-acting drug	38	Short-acting drug	0.190153417859534
5	7	0.5	No seasonality	Low	Cmax/EC50 of the short-acting drug	37	Short-acting drug	0.188709654767341
5	7	0.5	No seasonality	Low	Cmax/EC50 of the short-acting drug	36	Short-acting drug	0.191896686232034
5	7	0.5	No seasonality	Low	Cmax/EC50 of the short-acting drug	35	Short-acting drug	0.196558745140975
5	7	0.5	No seasonality	Low	Cmax/EC50 of the short-acting drug	34	Short-acting drug	0.195977863406314
5	7	0.5	No seasonality	Low	Cmax/EC50 of the short-acting drug	33	Short-acting drug	0.198167236470191
5	7	0.5	No seasonality	Low	Cmax/EC50 of the short-acting drug	32	Short-acting drug	0.200007956431056
5	7	0.5	No seasonality	Low	Cmax/EC50 of the short-acting drug	31	Short-acting drug	0.200850893936275
5	7	0.5	No seasonality	Low	Cmax/EC50 of the short-acting drug	30	Short-acting drug	0.2047526256733
5	7	0.5	No seasonality	Low	Cmax/EC50 of the short-acting drug	29	Short-acting drug	0.203908238181196
5	7	0.5	No seasonality	Low	Cmax/EC50 of the short-acting drug	28	Short-acting drug	0.206016944431513
5	7	0.5	No seasonality	Low	Cmax/EC50 of the short-acting drug	27	Short-acting drug	0.20629508202086
5	7	0.5	No seasonality	Low	Cmax/EC50 of the short-acting drug	26	Short-acting drug	0.210911073663735
5	7	0.5	No seasonality	Low	Cmax/EC50 of the short-acting drug	25	Short-acting drug	0.211074296357172
5	7	0.5	No seasonality	Low	Cmax/EC50 of the short-acting drug	24	Short-acting drug	0.217283891613385
5	7	0.5	No seasonality	Low	Cmax/EC50 of the short-acting drug	23	Short-acting drug	0.215511271513193
5	7	0.5	No seasonality	Low	Cmax/EC50 of the short-acting drug	22	Short-acting drug	0.215539028740393
5	7	0.5	No seasonality	Low	Cmax/EC50 of the short-acting drug	21	Short-acting drug	0.218876758404937
5	7	0.5	No seasonality	Low	Cmax/EC50 of the short-acting drug	20	Short-acting drug	0.217972886972334
5	7	0.5	No seasonality	Low	Cmax/EC50 of the short-acting drug	19	Short-acting drug	0.219260717384522
5	7	0.5	No seasonality	Low	Cmax/EC50 of the short-acting drug	18	Short-acting drug	0.222647812976706
5	7	0.5	No seasonality	Low	Cmax/EC50 of the short-acting drug	17	Short-acting drug	0.223800864870043
5	7	0.5	No seasonality	Low	Cmax/EC50 of the short-acting drug	16	Short-acting drug	0.224338454760239
5	7	0.5	No seasonality	Low	Cmax/EC50 of the short-acting drug	15	Short-acting drug	0.223790365056137
5	7	0.5	No seasonality	Low	Cmax/EC50 of the short-acting drug	14	Short-acting drug	0.226763997744962
5	7	0.5	No seasonality	Low	Cmax/EC50 of the short-acting drug	13	Short-acting drug	0.228231840494478
5	7	0.5	No seasonality	Low	Cmax/EC50 of the short-acting drug	12	Short-acting drug	0.228094665766886
5	7	0.5	No seasonality	Low	Cmax/EC50 of the short-acting drug	11	Short-acting drug	0.232715291804344
5	7	0.5	No seasonality	Low	Cmax/EC50 of the short-acting drug	10	Short-acting drug	0.231463882791103
5	7	0.5	No seasonality	Low	Cmax/EC50 of the short-acting drug	9	Short-acting drug	0.231457584942031
5	7	0.5	No seasonality	Low	Cmax/EC50 of the short-acting drug	8	Short-acting drug	0.235448658813886
5	7	0.5	No seasonality	Low	Cmax/EC50 of the short-acting drug	7	Short-acting drug	0.233591834008245
5	7	0.5	No seasonality	Low	Cmax/EC50 of the short-acting drug	6	Short-acting drug	0.238373550118422
5	7	0.5	No seasonality	Low	Cmax/EC50 of the short-acting drug	5	Short-acting drug	0.237856121772571
5	7	0.5	No seasonality	Low	Cmax/EC50 of the short-acting drug	4	Short-acting drug	0.239261896655652
5	7	0.5	No seasonality	Low	Cmax/EC50 of the short-acting drug	3	Short-acting drug	0.239679738639855
5	7	0.5	No seasonality	Low	Cmax/EC50 of the short-acting drug	2	Short-acting drug	0.242751934714542
5	7	0.5	No seasonality	Low	Cmax/EC50 of the short-acting drug	1	Short-acting drug	0.237266737248066
[truncated: 3,761 more rows]
