# Supplementary material for: The influence of biological, epidemiological, and treatment factors on the establishment and spread of drug-resistant Plasmodium falciparum
Source: eLife. 2022 Jul 7;11:e77634. doi: 10.7554/eLife.77634 (PMC9262398; doi:10.7554/eLife.77634)
Supplement: Figure 3—figure supplement 2—source data 1. [file elife-77634-fig3-figsupp2-data1.csv]

EIR	Resistance_level	Access_treatment	Seasonality_pattern	Adherence_treatment	Factor_name	Interval	Drug_type	Median_selection_ceofficient
5	7	0.04	No seasonality	Low	Fitness cost	39	Short + Long-acting drugs	-0.0462541929798276
5	7	0.04	No seasonality	Low	Fitness cost	38	Short + Long-acting drugs	-0.0443705523323995
5	7	0.04	No seasonality	Low	Fitness cost	37	Short + Long-acting drugs	-0.0424468989274807
5	7	0.04	No seasonality	Low	Fitness cost	36	Short + Long-acting drugs	-0.0405389809233905
5	7	0.04	No seasonality	Low	Fitness cost	35	Short + Long-acting drugs	-0.0385157089142177
5	7	0.04	No seasonality	Low	Fitness cost	34	Short + Long-acting drugs	-0.0366311630152393
5	7	0.04	No seasonality	Low	Fitness cost	33	Short + Long-acting drugs	-0.0345860383728209
5	7	0.04	No seasonality	Low	Fitness cost	32	Short + Long-acting drugs	-0.0326064862519725
5	7	0.04	No seasonality	Low	Fitness cost	31	Short + Long-acting drugs	-0.0306759781654208
5	7	0.04	No seasonality	Low	Fitness cost	30	Short + Long-acting drugs	-0.0287406581621858
5	7	0.04	No seasonality	Low	Fitness cost	29	Short + Long-acting drugs	-0.0268374966027416
5	7	0.04	No seasonality	Low	Fitness cost	28	Short + Long-acting drugs	-0.0248366764022727
5	7	0.04	No seasonality	Low	Fitness cost	27	Short + Long-acting drugs	-0.0229580850900031
5	7	0.04	No seasonality	Low	Fitness cost	26	Short + Long-acting drugs	-0.0210519365123297
5	7	0.04	No seasonality	Low	Fitness cost	25	Short + Long-acting drugs	-0.019190134062943
5	7	0.04	No seasonality	Low	Fitness cost	24	Short + Long-acting drugs	-0.0172957151289573
5	7	0.04	No seasonality	Low	Fitness cost	23	Short + Long-acting drugs	-0.0154638278867676
5	7	0.04	No seasonality	Low	Fitness cost	22	Short + Long-acting drugs	-0.0135046085969424
5	7	0.04	No seasonality	Low	Fitness cost	21	Short + Long-acting drugs	-0.0116710459039605
5	7	0.04	No seasonality	Low	Fitness cost	20	Short + Long-acting drugs	-0.00980606780457099
5	7	0.04	No seasonality	Low	Fitness cost	19	Short + Long-acting drugs	-0.00785909831520889
5	7	0.04	No seasonality	Low	Fitness cost	18	Short + Long-acting drugs	-0.00598457064087015
5	7	0.04	No seasonality	Low	Fitness cost	17	Short + Long-acting drugs	-0.00398255817577561
5	7	0.04	No seasonality	Low	Fitness cost	16	Short + Long-acting drugs	-0.00203270466673238
5	7	0.04	No seasonality	Low	Fitness cost	15	Short + Long-acting drugs	-5.27324690194654e-05
5	7	0.04	No seasonality	Low	Fitness cost	14	Short + Long-acting drugs	0.00187871201528575
5	7	0.04	No seasonality	Low	Fitness cost	13	Short + Long-acting drugs	0.00386939474066234
5	7	0.04	No seasonality	Low	Fitness cost	12	Short + Long-acting drugs	0.00586172116855511
5	7	0.04	No seasonality	Low	Fitness cost	11	Short + Long-acting drugs	0.0077898701802056
5	7	0.04	No seasonality	Low	Fitness cost	10	Short + Long-acting drugs	0.00981189758466182
5	7	0.04	No seasonality	Low	Fitness cost	9	Short + Long-acting drugs	0.0117170935667291
5	7	0.04	No seasonality	Low	Fitness cost	8	Short + Long-acting drugs	0.0136382131537913
5	7	0.04	No seasonality	Low	Fitness cost	7	Short + Long-acting drugs	0.0155541462892287
5	7	0.04	No seasonality	Low	Fitness cost	6	Short + Long-acting drugs	0.0172964326832959
5	7	0.04	No seasonality	Low	Fitness cost	5	Short + Long-acting drugs	0.0192788273857296
5	7	0.04	No seasonality	Low	Fitness cost	4	Short + Long-acting drugs	0.0209413413555736
5	7	0.04	No seasonality	Low	Fitness cost	3	Short + Long-acting drugs	0.0225633760793962
5	7	0.04	No seasonality	Low	Fitness cost	2	Short + Long-acting drugs	0.0241870663541989
5	7	0.04	No seasonality	Low	Fitness cost	1	Short + Long-acting drugs	0.0256738721930633
5	7	0.04	No seasonality	Low	Fitness cost	0	Short + Long-acting drugs	NA
5	7	0.04	No seasonality	Low	Half-life (days) of the long-acting drug	1	Short + Long-acting drugs	-0.00950594285741257
5	7	0.04	No seasonality	Low	Half-life (days) of the long-acting drug	2	Short + Long-acting drugs	-0.0095206898525103
5	7	0.04	No seasonality	Low	Half-life (days) of the long-acting drug	3	Short + Long-acting drugs	-0.00944666078175425
5	7	0.04	No seasonality	Low	Half-life (days) of the long-acting drug	4	Short + Long-acting drugs	-0.00923533071663339
5	7	0.04	No seasonality	Low	Half-life (days) of the long-acting drug	5	Short + Long-acting drugs	-0.00999095341552532
5	7	0.04	No seasonality	Low	Half-life (days) of the long-acting drug	6	Short + Long-acting drugs	-0.00959134236157597
5	7	0.04	No seasonality	Low	Half-life (days) of the long-acting drug	7	Short + Long-acting drugs	-0.00833214031746763
5	7	0.04	No seasonality	Low	Half-life (days) of the long-acting drug	8	Short + Long-acting drugs	-0.00963937165430335
5	7	0.04	No seasonality	Low	Half-life (days) of the long-acting drug	9	Short + Long-acting drugs	-0.010036799193653
5	7	0.04	No seasonality	Low	Half-life (days) of the long-acting drug	10	Short + Long-acting drugs	-0.00989318001288193
5	7	0.04	No seasonality	Low	Half-life (days) of the long-acting drug	11	Short + Long-acting drugs	-0.00931796912650157
5	7	0.04	No seasonality	Low	Half-life (days) of the long-acting drug	12	Short + Long-acting drugs	-0.00990626632626882
5	7	0.04	No seasonality	Low	Half-life (days) of the long-acting drug	13	Short + Long-acting drugs	-0.00978966299244659
5	7	0.04	No seasonality	Low	Half-life (days) of the long-acting drug	14	Short + Long-acting drugs	-0.00900648227863354
5	7	0.04	No seasonality	Low	Half-life (days) of the long-acting drug	15	Short + Long-acting drugs	-0.00994870479103872
5	7	0.04	No seasonality	Low	Half-life (days) of the long-acting drug	16	Short + Long-acting drugs	-0.0110770754330838
5	7	0.04	No seasonality	Low	Half-life (days) of the long-acting drug	17	Short + Long-acting drugs	-0.0106964483517666
5	7	0.04	No seasonality	Low	Half-life (days) of the long-acting drug	18	Short + Long-acting drugs	-0.00926275603625035
5	7	0.04	No seasonality	Low	Half-life (days) of the long-acting drug	19	Short + Long-acting drugs	-0.0104158950084595
5	7	0.04	No seasonality	Low	Half-life (days) of the long-acting drug	20	Short + Long-acting drugs	-0.0102497530689793
5	7	0.04	No seasonality	Low	Half-life (days) of the long-acting drug	21	Short + Long-acting drugs	-0.0112177867585443
5	7	0.04	No seasonality	Low	Half-life (days) of the long-acting drug	22	Short + Long-acting drugs	-0.0111262104807787
5	7	0.04	No seasonality	Low	Half-life (days) of the long-acting drug	23	Short + Long-acting drugs	-0.0100725040402173
5	7	0.04	No seasonality	Low	Half-life (days) of the long-acting drug	24	Short + Long-acting drugs	-0.0118106808190629
5	7	0.04	No seasonality	Low	Half-life (days) of the long-acting drug	25	Short + Long-acting drugs	-0.0113190219569806
5	7	0.04	No seasonality	Low	Half-life (days) of the long-acting drug	26	Short + Long-acting drugs	-0.0105328739553474
5	7	0.04	No seasonality	Low	Half-life (days) of the long-acting drug	27	Short + Long-acting drugs	-0.0106214838513763
5	7	0.04	No seasonality	Low	Half-life (days) of the long-acting drug	28	Short + Long-acting drugs	-0.0099314846850225
5	7	0.04	No seasonality	Low	Half-life (days) of the long-acting drug	29	Short + Long-acting drugs	-0.0113549327086232
5	7	0.04	No seasonality	Low	Half-life (days) of the long-acting drug	30	Short + Long-acting drugs	-0.0108316739308674
5	7	0.04	No seasonality	Low	Half-life (days) of the long-acting drug	31	Short + Long-acting drugs	-0.0100911948646435
5	7	0.04	No seasonality	Low	Half-life (days) of the long-acting drug	32	Short + Long-acting drugs	-0.0110291168111344
5	7	0.04	No seasonality	Low	Half-life (days) of the long-acting drug	33	Short + Long-acting drugs	-0.01186293514926
5	7	0.04	No seasonality	Low	Half-life (days) of the long-acting drug	34	Short + Long-acting drugs	-0.0106550459271057
5	7	0.04	No seasonality	Low	Half-life (days) of the long-acting drug	35	Short + Long-acting drugs	-0.0107263419191686
5	7	0.04	No seasonality	Low	Half-life (days) of the long-acting drug	36	Short + Long-acting drugs	-0.0114020061797242
5	7	0.04	No seasonality	Low	Half-life (days) of the long-acting drug	37	Short + Long-acting drugs	-0.0103958663864207
5	7	0.04	No seasonality	Low	Half-life (days) of the long-acting drug	38	Short + Long-acting drugs	-0.0114483642011841
5	7	0.04	No seasonality	Low	Half-life (days) of the long-acting drug	39	Short + Long-acting drugs	-0.0101317318330335
5	7	0.04	No seasonality	Low	Half-life (days) of the long-acting drug	40	Short + Long-acting drugs	NA
5	7	0.04	No seasonality	Low	Cmax/EC50 of the long-acting drug	1	Short + Long-acting drugs	-0.0101923276688508
5	7	0.04	No seasonality	Low	Cmax/EC50 of the long-acting drug	2	Short + Long-acting drugs	-0.00990542519773105
5	7	0.04	No seasonality	Low	Cmax/EC50 of the long-acting drug	3	Short + Long-acting drugs	-0.00970907549319285
5	7	0.04	No seasonality	Low	Cmax/EC50 of the long-acting drug	4	Short + Long-acting drugs	-0.00990441371258156
5	7	0.04	No seasonality	Low	Cmax/EC50 of the long-acting drug	5	Short + Long-acting drugs	-0.00948475295467167
5	7	0.04	No seasonality	Low	Cmax/EC50 of the long-acting drug	6	Short + Long-acting drugs	-0.00970607842147784
5	7	0.04	No seasonality	Low	Cmax/EC50 of the long-acting drug	7	Short + Long-acting drugs	-0.00884232153941176
5	7	0.04	No seasonality	Low	Cmax/EC50 of the long-acting drug	8	Short + Long-acting drugs	-0.00902135735231347
5	7	0.04	No seasonality	Low	Cmax/EC50 of the long-acting drug	9	Short + Long-acting drugs	-0.00818591354810266
5	7	0.04	No seasonality	Low	Cmax/EC50 of the long-acting drug	10	Short + Long-acting drugs	-0.00890658623905529
5	7	0.04	No seasonality	Low	Cmax/EC50 of the long-acting drug	11	Short + Long-acting drugs	-0.00955213604492663
5	7	0.04	No seasonality	Low	Cmax/EC50 of the long-acting drug	12	Short + Long-acting drugs	-0.00899929583685562
5	7	0.04	No seasonality	Low	Cmax/EC50 of the long-acting drug	13	Short + Long-acting drugs	-0.00930517626190631
5	7	0.04	No seasonality	Low	Cmax/EC50 of the long-acting drug	14	Short + Long-acting drugs	-0.00964147447337545
5	7	0.04	No seasonality	Low	Cmax/EC50 of the long-acting drug	15	Short + Long-acting drugs	-0.00854909026559673
5	7	0.04	No seasonality	Low	Cmax/EC50 of the long-acting drug	16	Short + Long-acting drugs	-0.00977883291638401
5	7	0.04	No seasonality	Low	Cmax/EC50 of the long-acting drug	17	Short + Long-acting drugs	-0.0104195511725506
5	7	0.04	No seasonality	Low	Cmax/EC50 of the long-acting drug	18	Short + Long-acting drugs	-0.00971732555756791
5	7	0.04	No seasonality	Low	Cmax/EC50 of the long-acting drug	19	Short + Long-acting drugs	-0.00979563614588804
5	7	0.04	No seasonality	Low	Cmax/EC50 of the long-acting drug	20	Short + Long-acting drugs	-0.0100260186831751
5	7	0.04	No seasonality	Low	Cmax/EC50 of the long-acting drug	21	Short + Long-acting drugs	-0.0115036569103838
5	7	0.04	No seasonality	Low	Cmax/EC50 of the long-acting drug	22	Short + Long-acting drugs	-0.0112193784984106
5	7	0.04	No seasonality	Low	Cmax/EC50 of the long-acting drug	23	Short + Long-acting drugs	-0.0118939380948023
5	7	0.04	No seasonality	Low	Cmax/EC50 of the long-acting drug	24	Short + Long-acting drugs	-0.0118083970952343
5	7	0.04	No seasonality	Low	Cmax/EC50 of the long-acting drug	25	Short + Long-acting drugs	-0.0124307043580715
5	7	0.04	No seasonality	Low	Cmax/EC50 of the long-acting drug	26	Short + Long-acting drugs	-0.0124750248493129
5	7	0.04	No seasonality	Low	Cmax/EC50 of the long-acting drug	27	Short + Long-acting drugs	-0.0145738900860625
5	7	0.04	No seasonality	Low	Cmax/EC50 of the long-acting drug	28	Short + Long-acting drugs	-0.0133865857076283
5	7	0.04	No seasonality	Low	Cmax/EC50 of the long-acting drug	29	Short + Long-acting drugs	-0.0149629012726202
5	7	0.04	No seasonality	Low	Cmax/EC50 of the long-acting drug	30	Short + Long-acting drugs	-0.0158329013371039
5	7	0.04	No seasonality	Low	Cmax/EC50 of the long-acting drug	31	Short + Long-acting drugs	-0.0182169130289882
5	7	0.04	No seasonality	Low	Cmax/EC50 of the long-acting drug	32	Short + Long-acting drugs	-0.0179297991635915
5	7	0.04	No seasonality	Low	Cmax/EC50 of the long-acting drug	33	Short + Long-acting drugs	-0.0204178397576653
5	7	0.04	No seasonality	Low	Cmax/EC50 of the long-acting drug	34	Short + Long-acting drugs	-0.0197006265739083
5	7	0.04	No seasonality	Low	Cmax/EC50 of the long-acting drug	35	Short + Long-acting drugs	-0.0184748850240095
5	7	0.04	No seasonality	Low	Cmax/EC50 of the long-acting drug	36	Short + Long-acting drugs	-0.021262356680983
5	7	0.04	No seasonality	Low	Cmax/EC50 of the long-acting drug	37	Short + Long-acting drugs	-0.0228189012319648
5	7	0.04	No seasonality	Low	Cmax/EC50 of the long-acting drug	38	Short + Long-acting drugs	-0.0239500514750125
5	7	0.04	No seasonality	Low	Cmax/EC50 of the long-acting drug	39	Short + Long-acting drugs	-0.0231720416292671
5	7	0.04	No seasonality	Low	Cmax/EC50 of the long-acting drug	40	Short + Long-acting drugs	NA
500	7	0.04	No seasonality	Low	Fitness cost	39	Short + Long-acting drugs	-0.0812286529791868
500	7	0.04	No seasonality	Low	Fitness cost	38	Short + Long-acting drugs	-0.0794049904526913
500	7	0.04	No seasonality	Low	Fitness cost	37	Short + Long-acting drugs	-0.0773522105345758
500	7	0.04	No seasonality	Low	Fitness cost	36	Short + Long-acting drugs	-0.0750698477142242
500	7	0.04	No seasonality	Low	Fitness cost	35	Short + Long-acting drugs	-0.0726123802878374
500	7	0.04	No seasonality	Low	Fitness cost	34	Short + Long-acting drugs	-0.069970338206822
500	7	0.04	No seasonality	Low	Fitness cost	33	Short + Long-acting drugs	-0.0672595301493937
500	7	0.04	No seasonality	Low	Fitness cost	32	Short + Long-acting drugs	-0.0644140048614952
500	7	0.04	No seasonality	Low	Fitness cost	31	Short + Long-acting drugs	-0.0614384031246996
500	7	0.04	No seasonality	Low	Fitness cost	30	Short + Long-acting drugs	-0.0585854232845357
500	7	0.04	No seasonality	Low	Fitness cost	29	Short + Long-acting drugs	-0.055776827811206
500	7	0.04	No seasonality	Low	Fitness cost	28	Short + Long-acting drugs	-0.0529550329985658
500	7	0.04	No seasonality	Low	Fitness cost	27	Short + Long-acting drugs	-0.050161338911606
500	7	0.04	No seasonality	Low	Fitness cost	26	Short + Long-acting drugs	-0.047454818022605
500	7	0.04	No seasonality	Low	Fitness cost	25	Short + Long-acting drugs	-0.0447598327896832
500	7	0.04	No seasonality	Low	Fitness cost	24	Short + Long-acting drugs	-0.042137974531204
500	7	0.04	No seasonality	Low	Fitness cost	23	Short + Long-acting drugs	-0.0395600143871827
500	7	0.04	No seasonality	Low	Fitness cost	22	Short + Long-acting drugs	-0.0369489137071666
500	7	0.04	No seasonality	Low	Fitness cost	21	Short + Long-acting drugs	-0.0343525592141947
500	7	0.04	No seasonality	Low	Fitness cost	20	Short + Long-acting drugs	-0.0315914265710438
500	7	0.04	No seasonality	Low	Fitness cost	19	Short + Long-acting drugs	-0.0288734788488683
500	7	0.04	No seasonality	Low	Fitness cost	18	Short + Long-acting drugs	-0.0262244423715601
500	7	0.04	No seasonality	Low	Fitness cost	17	Short + Long-acting drugs	-0.0233150614804719
500	7	0.04	No seasonality	Low	Fitness cost	16	Short + Long-acting drugs	-0.0204923052941346
500	7	0.04	No seasonality	Low	Fitness cost	15	Short + Long-acting drugs	-0.0177124869185767
500	7	0.04	No seasonality	Low	Fitness cost	14	Short + Long-acting drugs	-0.0149202581649363
500	7	0.04	No seasonality	Low	Fitness cost	13	Short + Long-acting drugs	-0.0122165637567233
500	7	0.04	No seasonality	Low	Fitness cost	12	Short + Long-acting drugs	-0.0094144554190203
500	7	0.04	No seasonality	Low	Fitness cost	11	Short + Long-acting drugs	-0.00675307790775058
500	7	0.04	No seasonality	Low	Fitness cost	10	Short + Long-acting drugs	-0.00391882944656202
500	7	0.04	No seasonality	Low	Fitness cost	9	Short + Long-acting drugs	-0.00118416224801328
500	7	0.04	No seasonality	Low	Fitness cost	8	Short + Long-acting drugs	0.00152981063836501
500	7	0.04	No seasonality	Low	Fitness cost	7	Short + Long-acting drugs	0.00426551038436993
500	7	0.04	No seasonality	Low	Fitness cost	6	Short + Long-acting drugs	0.00693377421054949
500	7	0.04	No seasonality	Low	Fitness cost	5	Short + Long-acting drugs	0.00959980248643341
500	7	0.04	No seasonality	Low	Fitness cost	4	Short + Long-acting drugs	0.0122321547088119
500	7	0.04	No seasonality	Low	Fitness cost	3	Short + Long-acting drugs	0.0145211235004253
500	7	0.04	No seasonality	Low	Fitness cost	2	Short + Long-acting drugs	0.0167602307320026
500	7	0.04	No seasonality	Low	Fitness cost	1	Short + Long-acting drugs	0.0188112467808318
500	7	0.04	No seasonality	Low	Fitness cost	0	Short + Long-acting drugs	NA
500	7	0.04	No seasonality	Low	Half-life (days) of the long-acting drug	1	Short + Long-acting drugs	-0.0313010833570665
500	7	0.04	No seasonality	Low	Half-life (days) of the long-acting drug	2	Short + Long-acting drugs	-0.0325641637034424
500	7	0.04	No seasonality	Low	Half-life (days) of the long-acting drug	3	Short + Long-acting drugs	-0.032576365800426
500	7	0.04	No seasonality	Low	Half-life (days) of the long-acting drug	4	Short + Long-acting drugs	-0.0321299947099224
500	7	0.04	No seasonality	Low	Half-life (days) of the long-acting drug	5	Short + Long-acting drugs	-0.0318421360248583
500	7	0.04	No seasonality	Low	Half-life (days) of the long-acting drug	6	Short + Long-acting drugs	-0.0327864359741616
500	7	0.04	No seasonality	Low	Half-life (days) of the long-acting drug	7	Short + Long-acting drugs	-0.0325583665901533
500	7	0.04	No seasonality	Low	Half-life (days) of the long-acting drug	8	Short + Long-acting drugs	-0.0302012205667963
500	7	0.04	No seasonality	Low	Half-life (days) of the long-acting drug	9	Short + Long-acting drugs	-0.0313868926968501
500	7	0.04	No seasonality	Low	Half-life (days) of the long-acting drug	10	Short + Long-acting drugs	-0.0314724986986708
500	7	0.04	No seasonality	Low	Half-life (days) of the long-acting drug	11	Short + Long-acting drugs	-0.0313861088555071
500	7	0.04	No seasonality	Low	Half-life (days) of the long-acting drug	12	Short + Long-acting drugs	-0.0322900871213023
500	7	0.04	No seasonality	Low	Half-life (days) of the long-acting drug	13	Short + Long-acting drugs	-0.0310257668546592
500	7	0.04	No seasonality	Low	Half-life (days) of the long-acting drug	14	Short + Long-acting drugs	-0.0305997097311622
500	7	0.04	No seasonality	Low	Half-life (days) of the long-acting drug	15	Short + Long-acting drugs	-0.0311927582958036
500	7	0.04	No seasonality	Low	Half-life (days) of the long-acting drug	16	Short + Long-acting drugs	-0.0326323465882923
500	7	0.04	No seasonality	Low	Half-life (days) of the long-acting drug	17	Short + Long-acting drugs	-0.0314031865633896
500	7	0.04	No seasonality	Low	Half-life (days) of the long-acting drug	18	Short + Long-acting drugs	-0.0311934100287908
500	7	0.04	No seasonality	Low	Half-life (days) of the long-acting drug	19	Short + Long-acting drugs	-0.0312527194523186
500	7	0.04	No seasonality	Low	Half-life (days) of the long-acting drug	20	Short + Long-acting drugs	-0.0325790477142824
500	7	0.04	No seasonality	Low	Half-life (days) of the long-acting drug	21	Short + Long-acting drugs	-0.0325769881422151
500	7	0.04	No seasonality	Low	Half-life (days) of the long-acting drug	22	Short + Long-acting drugs	-0.0321383837703368
500	7	0.04	No seasonality	Low	Half-life (days) of the long-acting drug	23	Short + Long-acting drugs	-0.0320830684116423
500	7	0.04	No seasonality	Low	Half-life (days) of the long-acting drug	24	Short + Long-acting drugs	-0.0313502516435989
500	7	0.04	No seasonality	Low	Half-life (days) of the long-acting drug	25	Short + Long-acting drugs	-0.0314306809513452
500	7	0.04	No seasonality	Low	Half-life (days) of the long-acting drug	26	Short + Long-acting drugs	-0.0318319229639864
500	7	0.04	No seasonality	Low	Half-life (days) of the long-acting drug	27	Short + Long-acting drugs	-0.0317161716682912
500	7	0.04	No seasonality	Low	Half-life (days) of the long-acting drug	28	Short + Long-acting drugs	-0.0299122039298528
500	7	0.04	No seasonality	Low	Half-life (days) of the long-acting drug	29	Short + Long-acting drugs	-0.031347965931516
500	7	0.04	No seasonality	Low	Half-life (days) of the long-acting drug	30	Short + Long-acting drugs	-0.0311721002423897
500	7	0.04	No seasonality	Low	Half-life (days) of the long-acting drug	31	Short + Long-acting drugs	-0.0324052666708871
500	7	0.04	No seasonality	Low	Half-life (days) of the long-acting drug	32	Short + Long-acting drugs	-0.031590774283228
500	7	0.04	No seasonality	Low	Half-life (days) of the long-acting drug	33	Short + Long-acting drugs	-0.0318118833921685
500	7	0.04	No seasonality	Low	Half-life (days) of the long-acting drug	34	Short + Long-acting drugs	-0.0322729848264151
500	7	0.04	No seasonality	Low	Half-life (days) of the long-acting drug	35	Short + Long-acting drugs	-0.0322474150348373
500	7	0.04	No seasonality	Low	Half-life (days) of the long-acting drug	36	Short + Long-acting drugs	-0.0331023274322195
500	7	0.04	No seasonality	Low	Half-life (days) of the long-acting drug	37	Short + Long-acting drugs	-0.0322854363037614
500	7	0.04	No seasonality	Low	Half-life (days) of the long-acting drug	38	Short + Long-acting drugs	-0.0309246019797935
500	7	0.04	No seasonality	Low	Half-life (days) of the long-acting drug	39	Short + Long-acting drugs	-0.0337367812195605
500	7	0.04	No seasonality	Low	Half-life (days) of the long-acting drug	40	Short + Long-acting drugs	NA
500	7	0.04	No seasonality	Low	Cmax/EC50 of the long-acting drug	1	Short + Long-acting drugs	-0.0321939399255264
500	7	0.04	No seasonality	Low	Cmax/EC50 of the long-acting drug	2	Short + Long-acting drugs	-0.0303584855470678
500	7	0.04	No seasonality	Low	Cmax/EC50 of the long-acting drug	3	Short + Long-acting drugs	-0.0307105523557192
500	7	0.04	No seasonality	Low	Cmax/EC50 of the long-acting drug	4	Short + Long-acting drugs	-0.0314371372854301
500	7	0.04	No seasonality	Low	Cmax/EC50 of the long-acting drug	5	Short + Long-acting drugs	-0.0307455770404571
500	7	0.04	No seasonality	Low	Cmax/EC50 of the long-acting drug	6	Short + Long-acting drugs	-0.0307588297451695
500	7	0.04	No seasonality	Low	Cmax/EC50 of the long-acting drug	7	Short + Long-acting drugs	-0.0303078313484987
500	7	0.04	No seasonality	Low	Cmax/EC50 of the long-acting drug	8	Short + Long-acting drugs	-0.0302615352415714
500	7	0.04	No seasonality	Low	Cmax/EC50 of the long-acting drug	9	Short + Long-acting drugs	-0.0306247979204415
500	7	0.04	No seasonality	Low	Cmax/EC50 of the long-acting drug	10	Short + Long-acting drugs	-0.0314009111229991
500	7	0.04	No seasonality	Low	Cmax/EC50 of the long-acting drug	11	Short + Long-acting drugs	-0.0308770582587519
500	7	0.04	No seasonality	Low	Cmax/EC50 of the long-acting drug	12	Short + Long-acting drugs	-0.0312605266223955
500	7	0.04	No seasonality	Low	Cmax/EC50 of the long-acting drug	13	Short + Long-acting drugs	-0.0317840437032345
500	7	0.04	No seasonality	Low	Cmax/EC50 of the long-acting drug	14	Short + Long-acting drugs	-0.031106719030975
500	7	0.04	No seasonality	Low	Cmax/EC50 of the long-acting drug	15	Short + Long-acting drugs	-0.0309595065757566
500	7	0.04	No seasonality	Low	Cmax/EC50 of the long-acting drug	16	Short + Long-acting drugs	-0.032669841568344
500	7	0.04	No seasonality	Low	Cmax/EC50 of the long-acting drug	17	Short + Long-acting drugs	-0.03325022299166
500	7	0.04	No seasonality	Low	Cmax/EC50 of the long-acting drug	18	Short + Long-acting drugs	-0.0322578443269149
500	7	0.04	No seasonality	Low	Cmax/EC50 of the long-acting drug	19	Short + Long-acting drugs	-0.0314113434254762
500	7	0.04	No seasonality	Low	Cmax/EC50 of the long-acting drug	20	Short + Long-acting drugs	-0.0325977111543827
500	7	0.04	No seasonality	Low	Cmax/EC50 of the long-acting drug	21	Short + Long-acting drugs	-0.0331495035088252
500	7	0.04	No seasonality	Low	Cmax/EC50 of the long-acting drug	22	Short + Long-acting drugs	-0.0342161424431281
500	7	0.04	No seasonality	Low	Cmax/EC50 of the long-acting drug	23	Short + Long-acting drugs	-0.0324216725003223
500	7	0.04	No seasonality	Low	Cmax/EC50 of the long-acting drug	24	Short + Long-acting drugs	-0.0331783321949489
500	7	0.04	No seasonality	Low	Cmax/EC50 of the long-acting drug	25	Short + Long-acting drugs	-0.0332998577072704
500	7	0.04	No seasonality	Low	Cmax/EC50 of the long-acting drug	26	Short + Long-acting drugs	-0.0325581623182352
500	7	0.04	No seasonality	Low	Cmax/EC50 of the long-acting drug	27	Short + Long-acting drugs	-0.0337450698002929
500	7	0.04	No seasonality	Low	Cmax/EC50 of the long-acting drug	28	Short + Long-acting drugs	-0.0352851984644485
500	7	0.04	No seasonality	Low	Cmax/EC50 of the long-acting drug	29	Short + Long-acting drugs	-0.0349950542705844
500	7	0.04	No seasonality	Low	Cmax/EC50 of the long-acting drug	30	Short + Long-acting drugs	-0.0362240110418357
500	7	0.04	No seasonality	Low	Cmax/EC50 of the long-acting drug	31	Short + Long-acting drugs	-0.0369248902125894
500	7	0.04	No seasonality	Low	Cmax/EC50 of the long-acting drug	32	Short + Long-acting drugs	-0.0389754432278839
500	7	0.04	No seasonality	Low	Cmax/EC50 of the long-acting drug	33	Short + Long-acting drugs	-0.0348223873085184
500	7	0.04	No seasonality	Low	Cmax/EC50 of the long-acting drug	34	Short + Long-acting drugs	-0.0361355576547385
500	7	0.04	No seasonality	Low	Cmax/EC50 of the long-acting drug	35	Short + Long-acting drugs	-0.0377296128431531
500	7	0.04	No seasonality	Low	Cmax/EC50 of the long-acting drug	36	Short + Long-acting drugs	-0.0372151909408891
500	7	0.04	No seasonality	Low	Cmax/EC50 of the long-acting drug	37	Short + Long-acting drugs	-0.0400776970834011
500	7	0.04	No seasonality	Low	Cmax/EC50 of the long-acting drug	38	Short + Long-acting drugs	-0.0399627329754897
500	7	0.04	No seasonality	Low	Cmax/EC50 of the long-acting drug	39	Short + Long-acting drugs	-0.0415033043824995
500	7	0.04	No seasonality	Low	Cmax/EC50 of the long-acting drug	40	Short + Long-acting drugs	NA
5	18	0.04	No seasonality	Low	Fitness cost	39	Short + Long-acting drugs	-0.043316901063097
5	18	0.04	No seasonality	Low	Fitness cost	38	Short + Long-acting drugs	-0.0414655687035886
5	18	0.04	No seasonality	Low	Fitness cost	37	Short + Long-acting drugs	-0.0396330706592801
5	18	0.04	No seasonality	Low	Fitness cost	36	Short + Long-acting drugs	-0.0376839400755937
5	18	0.04	No seasonality	Low	Fitness cost	35	Short + Long-acting drugs	-0.035794190809506
5	18	0.04	No seasonality	Low	Fitness cost	34	Short + Long-acting drugs	-0.0339429783718908
5	18	0.04	No seasonality	Low	Fitness cost	33	Short + Long-acting drugs	-0.0318171262398876
5	18	0.04	No seasonality	Low	Fitness cost	32	Short + Long-acting drugs	-0.0298002592917311
5	18	0.04	No seasonality	Low	Fitness cost	31	Short + Long-acting drugs	-0.0279190030705883
5	18	0.04	No seasonality	Low	Fitness cost	30	Short + Long-acting drugs	-0.0259418492918343
5	18	0.04	No seasonality	Low	Fitness cost	29	Short + Long-acting drugs	-0.024042872818858
5	18	0.04	No seasonality	Low	Fitness cost	28	Short + Long-acting drugs	-0.0222308699507066
5	18	0.04	No seasonality	Low	Fitness cost	27	Short + Long-acting drugs	-0.0204926962737426
5	18	0.04	No seasonality	Low	Fitness cost	26	Short + Long-acting drugs	-0.0184450985566352
5	18	0.04	No seasonality	Low	Fitness cost	25	Short + Long-acting drugs	-0.0166566869100085
5	18	0.04	No seasonality	Low	Fitness cost	24	Short + Long-acting drugs	-0.0147645611687476
5	18	0.04	No seasonality	Low	Fitness cost	23	Short + Long-acting drugs	-0.0129993493973311
5	18	0.04	No seasonality	Low	Fitness cost	22	Short + Long-acting drugs	-0.011126858760897
5	18	0.04	No seasonality	Low	Fitness cost	21	Short + Long-acting drugs	-0.00931261264988859
5	18	0.04	No seasonality	Low	Fitness cost	20	Short + Long-acting drugs	-0.00734835037193174
5	18	0.04	No seasonality	Low	Fitness cost	19	Short + Long-acting drugs	-0.00536324895346148
5	18	0.04	No seasonality	Low	Fitness cost	18	Short + Long-acting drugs	-0.00338766403759446
5	18	0.04	No seasonality	Low	Fitness cost	17	Short + Long-acting drugs	-0.00143026655512596
5	18	0.04	No seasonality	Low	Fitness cost	16	Short + Long-acting drugs	0.00074008327759427
5	18	0.04	No seasonality	Low	Fitness cost	15	Short + Long-acting drugs	0.00276159301477466
5	18	0.04	No seasonality	Low	Fitness cost	14	Short + Long-acting drugs	0.00492374822660743
5	18	0.04	No seasonality	Low	Fitness cost	13	Short + Long-acting drugs	0.00691224602086744
5	18	0.04	No seasonality	Low	Fitness cost	12	Short + Long-acting drugs	0.00910806994075136
5	18	0.04	No seasonality	Low	Fitness cost	11	Short + Long-acting drugs	0.0110853610717775
5	18	0.04	No seasonality	Low	Fitness cost	10	Short + Long-acting drugs	0.0131948580521223
5	18	0.04	No seasonality	Low	Fitness cost	9	Short + Long-acting drugs	0.0152676503712385
5	18	0.04	No seasonality	Low	Fitness cost	8	Short + Long-acting drugs	0.0172449236691138
5	18	0.04	No seasonality	Low	Fitness cost	7	Short + Long-acting drugs	0.0190211322959242
5	18	0.04	No seasonality	Low	Fitness cost	6	Short + Long-acting drugs	0.020924635447995
5	18	0.04	No seasonality	Low	Fitness cost	5	Short + Long-acting drugs	0.0226692007635087
5	18	0.04	No seasonality	Low	Fitness cost	4	Short + Long-acting drugs	0.0243431711727564
5	18	0.04	No seasonality	Low	Fitness cost	3	Short + Long-acting drugs	0.025786244100835
5	18	0.04	No seasonality	Low	Fitness cost	2	Short + Long-acting drugs	0.0272201959893879
5	18	0.04	No seasonality	Low	Fitness cost	1	Short + Long-acting drugs	0.0285873393965713
5	18	0.04	No seasonality	Low	Fitness cost	0	Short + Long-acting drugs	NA
5	18	0.04	No seasonality	Low	Half-life (days) of the long-acting drug	1	Short + Long-acting drugs	-0.00759526369083038
5	18	0.04	No seasonality	Low	Half-life (days) of the long-acting drug	2	Short + Long-acting drugs	-0.00707313987448942
5	18	0.04	No seasonality	Low	Half-life (days) of the long-acting drug	3	Short + Long-acting drugs	-0.00701279496192324
5	18	0.04	No seasonality	Low	Half-life (days) of the long-acting drug	4	Short + Long-acting drugs	-0.00814333938537643
5	18	0.04	No seasonality	Low	Half-life (days) of the long-acting drug	5	Short + Long-acting drugs	-0.00650500061529397
5	18	0.04	No seasonality	Low	Half-life (days) of the long-acting drug	6	Short + Long-acting drugs	-0.00694320903065345
5	18	0.04	No seasonality	Low	Half-life (days) of the long-acting drug	7	Short + Long-acting drugs	-0.00625762238242158
5	18	0.04	No seasonality	Low	Half-life (days) of the long-acting drug	8	Short + Long-acting drugs	-0.00654793725791668
5	18	0.04	No seasonality	Low	Half-life (days) of the long-acting drug	9	Short + Long-acting drugs	-0.00732520921410424
5	18	0.04	No seasonality	Low	Half-life (days) of the long-acting drug	10	Short + Long-acting drugs	-0.00737410364398691
5	18	0.04	No seasonality	Low	Half-life (days) of the long-acting drug	11	Short + Long-acting drugs	-0.00683125704192732
5	18	0.04	No seasonality	Low	Half-life (days) of the long-acting drug	12	Short + Long-acting drugs	-0.00613706333897283
5	18	0.04	No seasonality	Low	Half-life (days) of the long-acting drug	13	Short + Long-acting drugs	-0.00681271416344632
5	18	0.04	No seasonality	Low	Half-life (days) of the long-acting drug	14	Short + Long-acting drugs	-0.00660918811357847
5	18	0.04	No seasonality	Low	Half-life (days) of the long-acting drug	15	Short + Long-acting drugs	-0.00661464989599919
5	18	0.04	No seasonality	Low	Half-life (days) of the long-acting drug	16	Short + Long-acting drugs	-0.00617572613773805
5	18	0.04	No seasonality	Low	Half-life (days) of the long-acting drug	17	Short + Long-acting drugs	-0.00647828401978776
5	18	0.04	No seasonality	Low	Half-life (days) of the long-acting drug	18	Short + Long-acting drugs	-0.00761066725949037
5	18	0.04	No seasonality	Low	Half-life (days) of the long-acting drug	19	Short + Long-acting drugs	-0.00757682998799052
5	18	0.04	No seasonality	Low	Half-life (days) of the long-acting drug	20	Short + Long-acting drugs	-0.00620810528891522
5	18	0.04	No seasonality	Low	Half-life (days) of the long-acting drug	21	Short + Long-acting drugs	-0.0071958812281888
5	18	0.04	No seasonality	Low	Half-life (days) of the long-acting drug	22	Short + Long-acting drugs	-0.00714032927778208
5	18	0.04	No seasonality	Low	Half-life (days) of the long-acting drug	23	Short + Long-acting drugs	-0.0070365736177752
5	18	0.04	No seasonality	Low	Half-life (days) of the long-acting drug	24	Short + Long-acting drugs	-0.00705051065475704
5	18	0.04	No seasonality	Low	Half-life (days) of the long-acting drug	25	Short + Long-acting drugs	-0.00774560362717259
5	18	0.04	No seasonality	Low	Half-life (days) of the long-acting drug	26	Short + Long-acting drugs	-0.00689255836242519
5	18	0.04	No seasonality	Low	Half-life (days) of the long-acting drug	27	Short + Long-acting drugs	-0.00693541764248462
5	18	0.04	No seasonality	Low	Half-life (days) of the long-acting drug	28	Short + Long-acting drugs	-0.00765064964554484
5	18	0.04	No seasonality	Low	Half-life (days) of the long-acting drug	29	Short + Long-acting drugs	-0.00877456584459677
5	18	0.04	No seasonality	Low	Half-life (days) of the long-acting drug	30	Short + Long-acting drugs	-0.00875389445340485
5	18	0.04	No seasonality	Low	Half-life (days) of the long-acting drug	31	Short + Long-acting drugs	-0.00794543242785468
5	18	0.04	No seasonality	Low	Half-life (days) of the long-acting drug	32	Short + Long-acting drugs	-0.0082019960496701
5	18	0.04	No seasonality	Low	Half-life (days) of the long-acting drug	33	Short + Long-acting drugs	-0.00903575358327813
5	18	0.04	No seasonality	Low	Half-life (days) of the long-acting drug	34	Short + Long-acting drugs	-0.00878403634452923
5	18	0.04	No seasonality	Low	Half-life (days) of the long-acting drug	35	Short + Long-acting drugs	-0.00942598441470593
5	18	0.04	No seasonality	Low	Half-life (days) of the long-acting drug	36	Short + Long-acting drugs	-0.00910084257037594
5	18	0.04	No seasonality	Low	Half-life (days) of the long-acting drug	37	Short + Long-acting drugs	-0.0101069816663403
5	18	0.04	No seasonality	Low	Half-life (days) of the long-acting drug	38	Short + Long-acting drugs	-0.00908429512115548
5	18	0.04	No seasonality	Low	Half-life (days) of the long-acting drug	39	Short + Long-acting drugs	-0.0105903434744262
5	18	0.04	No seasonality	Low	Half-life (days) of the long-acting drug	40	Short + Long-acting drugs	NA
5	18	0.04	No seasonality	Low	Cmax/EC50 of the long-acting drug	1	Short + Long-acting drugs	-0.0044715224239365
5	18	0.04	No seasonality	Low	Cmax/EC50 of the long-acting drug	2	Short + Long-acting drugs	-0.00499389933867229
5	18	0.04	No seasonality	Low	Cmax/EC50 of the long-acting drug	3	Short + Long-acting drugs	-0.0049839685852546
5	18	0.04	No seasonality	Low	Cmax/EC50 of the long-acting drug	4	Short + Long-acting drugs	-0.00512838849549366
5	18	0.04	No seasonality	Low	Cmax/EC50 of the long-acting drug	5	Short + Long-acting drugs	-0.0055344201071235
5	18	0.04	No seasonality	Low	Cmax/EC50 of the long-acting drug	6	Short + Long-acting drugs	-0.00540370035908587
5	18	0.04	No seasonality	Low	Cmax/EC50 of the long-acting drug	7	Short + Long-acting drugs	-0.00590000496454527
5	18	0.04	No seasonality	Low	Cmax/EC50 of the long-acting drug	8	Short + Long-acting drugs	-0.00647314825825314
5	18	0.04	No seasonality	Low	Cmax/EC50 of the long-acting drug	9	Short + Long-acting drugs	-0.00591028677137783
5	18	0.04	No seasonality	Low	Cmax/EC50 of the long-acting drug	10	Short + Long-acting drugs	-0.00633743506467788
5	18	0.04	No seasonality	Low	Cmax/EC50 of the long-acting drug	11	Short + Long-acting drugs	-0.00752935053843162
5	18	0.04	No seasonality	Low	Cmax/EC50 of the long-acting drug	12	Short + Long-acting drugs	-0.0072527909868356
5	18	0.04	No seasonality	Low	Cmax/EC50 of the long-acting drug	13	Short + Long-acting drugs	-0.00662896216051242
5	18	0.04	No seasonality	Low	Cmax/EC50 of the long-acting drug	14	Short + Long-acting drugs	-0.0081790320998926
5	18	0.04	No seasonality	Low	Cmax/EC50 of the long-acting drug	15	Short + Long-acting drugs	-0.00874311772295525
5	18	0.04	No seasonality	Low	Cmax/EC50 of the long-acting drug	16	Short + Long-acting drugs	-0.00820629706807368
5	18	0.04	No seasonality	Low	Cmax/EC50 of the long-acting drug	17	Short + Long-acting drugs	-0.00917664008095857
5	18	0.04	No seasonality	Low	Cmax/EC50 of the long-acting drug	18	Short + Long-acting drugs	-0.00906543732085215
5	18	0.04	No seasonality	Low	Cmax/EC50 of the long-acting drug	19	Short + Long-acting drugs	-0.0101964980517399
5	18	0.04	No seasonality	Low	Cmax/EC50 of the long-acting drug	20	Short + Long-acting drugs	-0.0102285792124723
5	18	0.04	No seasonality	Low	Cmax/EC50 of the long-acting drug	21	Short + Long-acting drugs	-0.00899578045291388
5	18	0.04	No seasonality	Low	Cmax/EC50 of the long-acting drug	22	Short + Long-acting drugs	-0.0105582792224385
5	18	0.04	No seasonality	Low	Cmax/EC50 of the long-acting drug	23	Short + Long-acting drugs	-0.00972125141619925
5	18	0.04	No seasonality	Low	Cmax/EC50 of the long-acting drug	24	Short + Long-acting drugs	-0.0107789227669811
5	18	0.04	No seasonality	Low	Cmax/EC50 of the long-acting drug	25	Short + Long-acting drugs	-0.0107890272677644
5	18	0.04	No seasonality	Low	Cmax/EC50 of the long-acting drug	26	Short + Long-acting drugs	-0.0125818513359486
5	18	0.04	No seasonality	Low	Cmax/EC50 of the long-acting drug	27	Short + Long-acting drugs	-0.0131394435341526
5	18	0.04	No seasonality	Low	Cmax/EC50 of the long-acting drug	28	Short + Long-acting drugs	-0.0132797579211938
5	18	0.04	No seasonality	Low	Cmax/EC50 of the long-acting drug	29	Short + Long-acting drugs	-0.0136812348826903
5	18	0.04	No seasonality	Low	Cmax/EC50 of the long-acting drug	30	Short + Long-acting drugs	-0.0120368851228614
5	18	0.04	No seasonality	Low	Cmax/EC50 of the long-acting drug	31	Short + Long-acting drugs	-0.0135609100598011
5	18	0.04	No seasonality	Low	Cmax/EC50 of the long-acting drug	32	Short + Long-acting drugs	-0.0149663474233887
5	18	0.04	No seasonality	Low	Cmax/EC50 of the long-acting drug	33	Short + Long-acting drugs	-0.014986597209076
5	18	0.04	No seasonality	Low	Cmax/EC50 of the long-acting drug	34	Short + Long-acting drugs	-0.0150484820885448
5	18	0.04	No seasonality	Low	Cmax/EC50 of the long-acting drug	35	Short + Long-acting drugs	-0.016837094855997
5	18	0.04	No seasonality	Low	Cmax/EC50 of the long-acting drug	36	Short + Long-acting drugs	-0.0140840792197549
5	18	0.04	No seasonality	Low	Cmax/EC50 of the long-acting drug	37	Short + Long-acting drugs	-0.0157454526793683
5	18	0.04	No seasonality	Low	Cmax/EC50 of the long-acting drug	38	Short + Long-acting drugs	-0.0155287268627624
5	18	0.04	No seasonality	Low	Cmax/EC50 of the long-acting drug	39	Short + Long-acting drugs	-0.0180667946803548
5	18	0.04	No seasonality	Low	Cmax/EC50 of the long-acting drug	40	Short + Long-acting drugs	NA
500	18	0.04	No seasonality	Low	Fitness cost	39	Short + Long-acting drugs	-0.0766943896508323
500	18	0.04	No seasonality	Low	Fitness cost	38	Short + Long-acting drugs	-0.0745594843253781
500	18	0.04	No seasonality	Low	Fitness cost	37	Short + Long-acting drugs	-0.0725488100956407
500	18	0.04	No seasonality	Low	Fitness cost	36	Short + Long-acting drugs	-0.0701899066801476
500	18	0.04	No seasonality	Low	Fitness cost	35	Short + Long-acting drugs	-0.0678768150501055
500	18	0.04	No seasonality	Low	Fitness cost	34	Short + Long-acting drugs	-0.0654202223347572
500	18	0.04	No seasonality	Low	Fitness cost	33	Short + Long-acting drugs	-0.0628392587579772
500	18	0.04	No seasonality	Low	Fitness cost	32	Short + Long-acting drugs	-0.0603106269014082
500	18	0.04	No seasonality	Low	Fitness cost	31	Short + Long-acting drugs	-0.0577002099964835
500	18	0.04	No seasonality	Low	Fitness cost	30	Short + Long-acting drugs	-0.0550333736348857
500	18	0.04	No seasonality	Low	Fitness cost	29	Short + Long-acting drugs	-0.052361307017397
500	18	0.04	No seasonality	Low	Fitness cost	28	Short + Long-acting drugs	-0.0497385940607418
500	18	0.04	No seasonality	Low	Fitness cost	27	Short + Long-acting drugs	-0.0469928109966447
500	18	0.04	No seasonality	Low	Fitness cost	26	Short + Long-acting drugs	-0.0441342255028982
500	18	0.04	No seasonality	Low	Fitness cost	25	Short + Long-acting drugs	-0.0416359830932568
500	18	0.04	No seasonality	Low	Fitness cost	24	Short + Long-acting drugs	-0.0387737096384693
500	18	0.04	No seasonality	Low	Fitness cost	23	Short + Long-acting drugs	-0.0359458046306236
500	18	0.04	No seasonality	Low	Fitness cost	22	Short + Long-acting drugs	-0.0332238498735581
500	18	0.04	No seasonality	Low	Fitness cost	21	Short + Long-acting drugs	-0.0304710035245614
500	18	0.04	No seasonality	Low	Fitness cost	20	Short + Long-acting drugs	-0.0276455578251062
500	18	0.04	No seasonality	Low	Fitness cost	19	Short + Long-acting drugs	-0.0248842302013516
500	18	0.04	No seasonality	Low	Fitness cost	18	Short + Long-acting drugs	-0.0221452588882547
500	18	0.04	No seasonality	Low	Fitness cost	17	Short + Long-acting drugs	-0.0193006671560419
500	18	0.04	No seasonality	Low	Fitness cost	16	Short + Long-acting drugs	-0.0165935609432278
500	18	0.04	No seasonality	Low	Fitness cost	15	Short + Long-acting drugs	-0.0138184447251362
500	18	0.04	No seasonality	Low	Fitness cost	14	Short + Long-acting drugs	-0.0110070380888523
500	18	0.04	No seasonality	Low	Fitness cost	13	Short + Long-acting drugs	-0.00814965544394427
500	18	0.04	No seasonality	Low	Fitness cost	12	Short + Long-acting drugs	-0.00537111073074339
500	18	0.04	No seasonality	Low	Fitness cost	11	Short + Long-acting drugs	-0.00269725101643422
500	18	0.04	No seasonality	Low	Fitness cost	10	Short + Long-acting drugs	-1.03409849447136e-05
500	18	0.04	No seasonality	Low	Fitness cost	9	Short + Long-acting drugs	0.00254747348250794
500	18	0.04	No seasonality	Low	Fitness cost	8	Short + Long-acting drugs	0.0050921758545575
500	18	0.04	No seasonality	Low	Fitness cost	7	Short + Long-acting drugs	0.0075082979828203
500	18	0.04	No seasonality	Low	Fitness cost	6	Short + Long-acting drugs	0.00997121649119669
500	18	0.04	No seasonality	Low	Fitness cost	5	Short + Long-acting drugs	0.0124061328526846
500	18	0.04	No seasonality	Low	Fitness cost	4	Short + Long-acting drugs	0.0144327271346077
500	18	0.04	No seasonality	Low	Fitness cost	3	Short + Long-acting drugs	0.0166472564084525
500	18	0.04	No seasonality	Low	Fitness cost	2	Short + Long-acting drugs	0.0185925927535038
500	18	0.04	No seasonality	Low	Fitness cost	1	Short + Long-acting drugs	0.0202881041473619
500	18	0.04	No seasonality	Low	Fitness cost	0	Short + Long-acting drugs	NA
500	18	0.04	No seasonality	Low	Half-life (days) of the long-acting drug	1	Short + Long-acting drugs	-0.0260787903592091
500	18	0.04	No seasonality	Low	Half-life (days) of the long-acting drug	2	Short + Long-acting drugs	-0.0268598277517202
500	18	0.04	No seasonality	Low	Half-life (days) of the long-acting drug	3	Short + Long-acting drugs	-0.0277435562778167
500	18	0.04	No seasonality	Low	Half-life (days) of the long-acting drug	4	Short + Long-acting drugs	-0.027519381822048
500	18	0.04	No seasonality	Low	Half-life (days) of the long-acting drug	5	Short + Long-acting drugs	-0.0274681928073004
500	18	0.04	No seasonality	Low	Half-life (days) of the long-acting drug	6	Short + Long-acting drugs	-0.0259876060498337
500	18	0.04	No seasonality	Low	Half-life (days) of the long-acting drug	7	Short + Long-acting drugs	-0.0266289244403845
500	18	0.04	No seasonality	Low	Half-life (days) of the long-acting drug	8	Short + Long-acting drugs	-0.0279087966114741
500	18	0.04	No seasonality	Low	Half-life (days) of the long-acting drug	9	Short + Long-acting drugs	-0.0269464391037183
500	18	0.04	No seasonality	Low	Half-life (days) of the long-acting drug	10	Short + Long-acting drugs	-0.0266404898359217
500	18	0.04	No seasonality	Low	Half-life (days) of the long-acting drug	11	Short + Long-acting drugs	-0.0275885265093806
500	18	0.04	No seasonality	Low	Half-life (days) of the long-acting drug	12	Short + Long-acting drugs	-0.0270915656322975
500	18	0.04	No seasonality	Low	Half-life (days) of the long-acting drug	13	Short + Long-acting drugs	-0.0292645594215576
500	18	0.04	No seasonality	Low	Half-life (days) of the long-acting drug	14	Short + Long-acting drugs	-0.0277615515494221
500	18	0.04	No seasonality	Low	Half-life (days) of the long-acting drug	15	Short + Long-acting drugs	-0.0276100844190565
500	18	0.04	No seasonality	Low	Half-life (days) of the long-acting drug	16	Short + Long-acting drugs	-0.0277880701042598
500	18	0.04	No seasonality	Low	Half-life (days) of the long-acting drug	17	Short + Long-acting drugs	-0.0282730699856403
500	18	0.04	No seasonality	Low	Half-life (days) of the long-acting drug	18	Short + Long-acting drugs	-0.027576891116383
500	18	0.04	No seasonality	Low	Half-life (days) of the long-acting drug	19	Short + Long-acting drugs	-0.0268958156155387
500	18	0.04	No seasonality	Low	Half-life (days) of the long-acting drug	20	Short + Long-acting drugs	-0.0270201417643371
500	18	0.04	No seasonality	Low	Half-life (days) of the long-acting drug	21	Short + Long-acting drugs	-0.0291243083807995
500	18	0.04	No seasonality	Low	Half-life (days) of the long-acting drug	22	Short + Long-acting drugs	-0.0266737248005382
500	18	0.04	No seasonality	Low	Half-life (days) of the long-acting drug	23	Short + Long-acting drugs	-0.0292438484887251
500	18	0.04	No seasonality	Low	Half-life (days) of the long-acting drug	24	Short + Long-acting drugs	-0.0281114243431137
500	18	0.04	No seasonality	Low	Half-life (days) of the long-acting drug	25	Short + Long-acting drugs	-0.0272223613627978
500	18	0.04	No seasonality	Low	Half-life (days) of the long-acting drug	26	Short + Long-acting drugs	-0.0282520792934481
500	18	0.04	No seasonality	Low	Half-life (days) of the long-acting drug	27	Short + Long-acting drugs	-0.0284720045018581
500	18	0.04	No seasonality	Low	Half-life (days) of the long-acting drug	28	Short + Long-acting drugs	-0.0284744856813677
500	18	0.04	No seasonality	Low	Half-life (days) of the long-acting drug	29	Short + Long-acting drugs	-0.0289132363616994
500	18	0.04	No seasonality	Low	Half-life (days) of the long-acting drug	30	Short + Long-acting drugs	-0.0295345102455628
500	18	0.04	No seasonality	Low	Half-life (days) of the long-acting drug	31	Short + Long-acting drugs	-0.0291072803503544
500	18	0.04	No seasonality	Low	Half-life (days) of the long-acting drug	32	Short + Long-acting drugs	-0.0305411007172511
500	18	0.04	No seasonality	Low	Half-life (days) of the long-acting drug	33	Short + Long-acting drugs	-0.0289601021864298
500	18	0.04	No seasonality	Low	Half-life (days) of the long-acting drug	34	Short + Long-acting drugs	-0.02973533844216
500	18	0.04	No seasonality	Low	Half-life (days) of the long-acting drug	35	Short + Long-acting drugs	-0.0294378129804851
500	18	0.04	No seasonality	Low	Half-life (days) of the long-acting drug	36	Short + Long-acting drugs	-0.0305075146615589
500	18	0.04	No seasonality	Low	Half-life (days) of the long-acting drug	37	Short + Long-acting drugs	-0.0294327622190534
500	18	0.04	No seasonality	Low	Half-life (days) of the long-acting drug	38	Short + Long-acting drugs	-0.0310677958011908
500	18	0.04	No seasonality	Low	Half-life (days) of the long-acting drug	39	Short + Long-acting drugs	-0.0299677016076407
500	18	0.04	No seasonality	Low	Half-life (days) of the long-acting drug	40	Short + Long-acting drugs	NA
500	18	0.04	No seasonality	Low	Cmax/EC50 of the long-acting drug	1	Short + Long-acting drugs	-0.0243168452621442
500	18	0.04	No seasonality	Low	Cmax/EC50 of the long-acting drug	2	Short + Long-acting drugs	-0.0261041045037784
500	18	0.04	No seasonality	Low	Cmax/EC50 of the long-acting drug	3	Short + Long-acting drugs	-0.0260927819399991
500	18	0.04	No seasonality	Low	Cmax/EC50 of the long-acting drug	4	Short + Long-acting drugs	-0.0260799243833009
500	18	0.04	No seasonality	Low	Cmax/EC50 of the long-acting drug	5	Short + Long-acting drugs	-0.0268349629851659
500	18	0.04	No seasonality	Low	Cmax/EC50 of the long-acting drug	6	Short + Long-acting drugs	-0.0263712455491934
500	18	0.04	No seasonality	Low	Cmax/EC50 of the long-acting drug	7	Short + Long-acting drugs	-0.0263717711095634
500	18	0.04	No seasonality	Low	Cmax/EC50 of the long-acting drug	8	Short + Long-acting drugs	-0.0267966791327752
500	18	0.04	No seasonality	Low	Cmax/EC50 of the long-acting drug	9	Short + Long-acting drugs	-0.0262339462009328
500	18	0.04	No seasonality	Low	Cmax/EC50 of the long-acting drug	10	Short + Long-acting drugs	-0.0261300937818283
500	18	0.04	No seasonality	Low	Cmax/EC50 of the long-acting drug	11	Short + Long-acting drugs	-0.0264146071924081
500	18	0.04	No seasonality	Low	Cmax/EC50 of the long-acting drug	12	Short + Long-acting drugs	-0.0276455342926627
500	18	0.04	No seasonality	Low	Cmax/EC50 of the long-acting drug	13	Short + Long-acting drugs	-0.0294223300542293
500	18	0.04	No seasonality	Low	Cmax/EC50 of the long-acting drug	14	Short + Long-acting drugs	-0.028712000509262
500	18	0.04	No seasonality	Low	Cmax/EC50 of the long-acting drug	15	Short + Long-acting drugs	-0.0279152130462693
500	18	0.04	No seasonality	Low	Cmax/EC50 of the long-acting drug	16	Short + Long-acting drugs	-0.0288871018851563
500	18	0.04	No seasonality	Low	Cmax/EC50 of the long-acting drug	17	Short + Long-acting drugs	-0.029160020341542
500	18	0.04	No seasonality	Low	Cmax/EC50 of the long-acting drug	18	Short + Long-acting drugs	-0.0302452031497731
500	18	0.04	No seasonality	Low	Cmax/EC50 of the long-acting drug	19	Short + Long-acting drugs	-0.0311002178822678
500	18	0.04	No seasonality	Low	Cmax/EC50 of the long-acting drug	20	Short + Long-acting drugs	-0.029486020580085
500	18	0.04	No seasonality	Low	Cmax/EC50 of the long-acting drug	21	Short + Long-acting drugs	-0.0298359417564858
500	18	0.04	No seasonality	Low	Cmax/EC50 of the long-acting drug	22	Short + Long-acting drugs	-0.0309363939658069
500	18	0.04	No seasonality	Low	Cmax/EC50 of the long-acting drug	23	Short + Long-acting drugs	-0.0324318223845788
500	18	0.04	No seasonality	Low	Cmax/EC50 of the long-acting drug	24	Short + Long-acting drugs	-0.0311026756265243
500	18	0.04	No seasonality	Low	Cmax/EC50 of the long-acting drug	25	Short + Long-acting drugs	-0.0330780694014052
500	18	0.04	No seasonality	Low	Cmax/EC50 of the long-acting drug	26	Short + Long-acting drugs	-0.0320326307279814
500	18	0.04	No seasonality	Low	Cmax/EC50 of the long-acting drug	27	Short + Long-acting drugs	-0.031444941683262
500	18	0.04	No seasonality	Low	Cmax/EC50 of the long-acting drug	28	Short + Long-acting drugs	-0.0338036306425711
500	18	0.04	No seasonality	Low	Cmax/EC50 of the long-acting drug	29	Short + Long-acting drugs	-0.0327728767097391
500	18	0.04	No seasonality	Low	Cmax/EC50 of the long-acting drug	30	Short + Long-acting drugs	-0.0324414152275656
500	18	0.04	No seasonality	Low	Cmax/EC50 of the long-acting drug	31	Short + Long-acting drugs	-0.0358036604813794
500	18	0.04	No seasonality	Low	Cmax/EC50 of the long-acting drug	32	Short + Long-acting drugs	-0.0325497182972101
500	18	0.04	No seasonality	Low	Cmax/EC50 of the long-acting drug	33	Short + Long-acting drugs	-0.0353874856707619
500	18	0.04	No seasonality	Low	Cmax/EC50 of the long-acting drug	34	Short + Long-acting drugs	-0.0351073431927998
500	18	0.04	No seasonality	Low	Cmax/EC50 of the long-acting drug	35	Short + Long-acting drugs	-0.0354982687649985
500	18	0.04	No seasonality	Low	Cmax/EC50 of the long-acting drug	36	Short + Long-acting drugs	-0.0342723081446414
500	18	0.04	No seasonality	Low	Cmax/EC50 of the long-acting drug	37	Short + Long-acting drugs	-0.034075211797922
500	18	0.04	No seasonality	Low	Cmax/EC50 of the long-acting drug	38	Short + Long-acting drugs	-0.0359895615533258
500	18	0.04	No seasonality	Low	Cmax/EC50 of the long-acting drug	39	Short + Long-acting drugs	-0.0297092606053781
500	18	0.04	No seasonality	Low	Cmax/EC50 of the long-acting drug	40	Short + Long-acting drugs	NA
5	7	0.04	No seasonality	High	Fitness cost	39	Short + Long-acting drugs	-0.0491891794474116
5	7	0.04	No seasonality	High	Fitness cost	38	Short + Long-acting drugs	-0.0475574320413634
5	7	0.04	No seasonality	High	Fitness cost	37	Short + Long-acting drugs	-0.0461270538362353
5	7	0.04	No seasonality	High	Fitness cost	36	Short + Long-acting drugs	-0.0443509660810073
5	7	0.04	No seasonality	High	Fitness cost	35	Short + Long-acting drugs	-0.042252322233152
5	7	0.04	No seasonality	High	Fitness cost	34	Short + Long-acting drugs	-0.0404218043153587
5	7	0.04	No seasonality	High	Fitness cost	33	Short + Long-acting drugs	-0.0386483546560092
5	7	0.04	No seasonality	High	Fitness cost	32	Short + Long-acting drugs	-0.0367240409593066
5	7	0.04	No seasonality	High	Fitness cost	31	Short + Long-acting drugs	-0.035002697451026
5	7	0.04	No seasonality	High	Fitness cost	30	Short + Long-acting drugs	-0.0328517153509809
5	7	0.04	No seasonality	High	Fitness cost	29	Short + Long-acting drugs	-0.0310794541404844
5	7	0.04	No seasonality	High	Fitness cost	28	Short + Long-acting drugs	-0.0289317197274066
5	7	0.04	No seasonality	High	Fitness cost	27	Short + Long-acting drugs	-0.0273422194647048
5	7	0.04	No seasonality	High	Fitness cost	26	Short + Long-acting drugs	-0.024943303759568
5	7	0.04	No seasonality	High	Fitness cost	25	Short + Long-acting drugs	-0.0230534751587124
5	7	0.04	No seasonality	High	Fitness cost	24	Short + Long-acting drugs	-0.0211825997845669
5	7	0.04	No seasonality	High	Fitness cost	23	Short + Long-acting drugs	-0.0192062463942592
5	7	0.04	No seasonality	High	Fitness cost	22	Short + Long-acting drugs	-0.0170664610003895
5	7	0.04	No seasonality	High	Fitness cost	21	Short + Long-acting drugs	-0.0150924555276471
5	7	0.04	No seasonality	High	Fitness cost	20	Short + Long-acting drugs	-0.013421717984047
5	7	0.04	No seasonality	High	Fitness cost	19	Short + Long-acting drugs	-0.0111977901955515
5	7	0.04	No seasonality	High	Fitness cost	18	Short + Long-acting drugs	-0.0093522680534447
5	7	0.04	No seasonality	High	Fitness cost	17	Short + Long-acting drugs	-0.00740997600925184
5	7	0.04	No seasonality	High	Fitness cost	16	Short + Long-acting drugs	-0.00533006759800045
5	7	0.04	No seasonality	High	Fitness cost	15	Short + Long-acting drugs	-0.00353503644563497
5	7	0.04	No seasonality	High	Fitness cost	14	Short + Long-acting drugs	-0.00112577989189659
5	7	0.04	No seasonality	High	Fitness cost	13	Short + Long-acting drugs	0.000643536038388303
5	7	0.04	No seasonality	High	Fitness cost	12	Short + Long-acting drugs	0.00276128635589193
5	7	0.04	No seasonality	High	Fitness cost	11	Short + Long-acting drugs	0.00478371504467199
5	7	0.04	No seasonality	High	Fitness cost	10	Short + Long-acting drugs	0.00675608097650567
5	7	0.04	No seasonality	High	Fitness cost	9	Short + Long-acting drugs	0.00839708553051923
5	7	0.04	No seasonality	High	Fitness cost	8	Short + Long-acting drugs	0.0105736429177914
5	7	0.04	No seasonality	High	Fitness cost	7	Short + Long-acting drugs	0.012298624136549
5	7	0.04	No seasonality	High	Fitness cost	6	Short + Long-acting drugs	0.0139878060483163
5	7	0.04	No seasonality	High	Fitness cost	5	Short + Long-acting drugs	0.016061764782738
5	7	0.04	No seasonality	High	Fitness cost	4	Short + Long-acting drugs	0.0177850911624256
5	7	0.04	No seasonality	High	Fitness cost	3	Short + Long-acting drugs	0.0193046801495508
5	7	0.04	No seasonality	High	Fitness cost	2	Short + Long-acting drugs	0.0208066617242005
5	7	0.04	No seasonality	High	Fitness cost	1	Short + Long-acting drugs	0.0225630910001998
5	7	0.04	No seasonality	High	Fitness cost	0	Short + Long-acting drugs	NA
5	7	0.04	No seasonality	High	Half-life (days) of the long-acting drug	1	Short + Long-acting drugs	-0.0147740997317125
5	7	0.04	No seasonality	High	Half-life (days) of the long-acting drug	2	Short + Long-acting drugs	-0.0137617992330438
5	7	0.04	No seasonality	High	Half-life (days) of the long-acting drug	3	Short + Long-acting drugs	-0.0151263493680374
5	7	0.04	No seasonality	High	Half-life (days) of the long-acting drug	4	Short + Long-acting drugs	-0.0145946282556681
5	7	0.04	No seasonality	High	Half-life (days) of the long-acting drug	5	Short + Long-acting drugs	-0.0146257129059211
5	7	0.04	No seasonality	High	Half-life (days) of the long-acting drug	6	Short + Long-acting drugs	-0.0142742796571235
5	7	0.04	No seasonality	High	Half-life (days) of the long-acting drug	7	Short + Long-acting drugs	-0.0158543162821732
5	7	0.04	No seasonality	High	Half-life (days) of the long-acting drug	8	Short + Long-acting drugs	-0.0153645764473526
5	7	0.04	No seasonality	High	Half-life (days) of the long-acting drug	9	Short + Long-acting drugs	-0.0160046762082934
5	7	0.04	No seasonality	High	Half-life (days) of the long-acting drug	10	Short + Long-acting drugs	-0.0155515436066366
5	7	0.04	No seasonality	High	Half-life (days) of the long-acting drug	11	Short + Long-acting drugs	-0.0166279122853172
5	7	0.04	No seasonality	High	Half-life (days) of the long-acting drug	12	Short + Long-acting drugs	-0.0161076203595781
5	7	0.04	No seasonality	High	Half-life (days) of the long-acting drug	13	Short + Long-acting drugs	-0.015489243770446
5	7	0.04	No seasonality	High	Half-life (days) of the long-acting drug	14	Short + Long-acting drugs	-0.0162536770456707
5	7	0.04	No seasonality	High	Half-life (days) of the long-acting drug	15	Short + Long-acting drugs	-0.0170635981701796
5	7	0.04	No seasonality	High	Half-life (days) of the long-acting drug	16	Short + Long-acting drugs	-0.0172935113174646
5	7	0.04	No seasonality	High	Half-life (days) of the long-acting drug	17	Short + Long-acting drugs	-0.0177434186666126
5	7	0.04	No seasonality	High	Half-life (days) of the long-acting drug	18	Short + Long-acting drugs	-0.0173341784903447
5	7	0.04	No seasonality	High	Half-life (days) of the long-acting drug	19	Short + Long-acting drugs	-0.0174255982393606
5	7	0.04	No seasonality	High	Half-life (days) of the long-acting drug	20	Short + Long-acting drugs	-0.0184017795195641
5	7	0.04	No seasonality	High	Half-life (days) of the long-acting drug	21	Short + Long-acting drugs	-0.018132790829497
5	7	0.04	No seasonality	High	Half-life (days) of the long-acting drug	22	Short + Long-acting drugs	-0.0184443369532031
5	7	0.04	No seasonality	High	Half-life (days) of the long-acting drug	23	Short + Long-acting drugs	-0.0187655874961738
5	7	0.04	No seasonality	High	Half-life (days) of the long-acting drug	24	Short + Long-acting drugs	-0.0182735930007531
5	7	0.04	No seasonality	High	Half-life (days) of the long-acting drug	25	Short + Long-acting drugs	-0.0185173601164427
5	7	0.04	No seasonality	High	Half-life (days) of the long-acting drug	26	Short + Long-acting drugs	-0.0187911579475919
5	7	0.04	No seasonality	High	Half-life (days) of the long-acting drug	27	Short + Long-acting drugs	-0.019446063775638
5	7	0.04	No seasonality	High	Half-life (days) of the long-acting drug	28	Short + Long-acting drugs	-0.0190686292821003
5	7	0.04	No seasonality	High	Half-life (days) of the long-acting drug	29	Short + Long-acting drugs	-0.0191181574813337
5	7	0.04	No seasonality	High	Half-life (days) of the long-acting drug	30	Short + Long-acting drugs	-0.0190882910349305
5	7	0.04	No seasonality	High	Half-life (days) of the long-acting drug	31	Short + Long-acting drugs	-0.0194296388410242
5	7	0.04	No seasonality	High	Half-life (days) of the long-acting drug	32	Short + Long-acting drugs	-0.0196662273020691
5	7	0.04	No seasonality	High	Half-life (days) of the long-acting drug	33	Short + Long-acting drugs	-0.0199055667341935
5	7	0.04	No seasonality	High	Half-life (days) of the long-acting drug	34	Short + Long-acting drugs	-0.0204944542108932
5	7	0.04	No seasonality	High	Half-life (days) of the long-acting drug	35	Short + Long-acting drugs	-0.0191817232721778
5	7	0.04	No seasonality	High	Half-life (days) of the long-acting drug	36	Short + Long-acting drugs	-0.0212655553770122
5	7	0.04	No seasonality	High	Half-life (days) of the long-acting drug	37	Short + Long-acting drugs	-0.0206771863409181
5	7	0.04	No seasonality	High	Half-life (days) of the long-acting drug	38	Short + Long-acting drugs	-0.0210450460131985
5	7	0.04	No seasonality	High	Half-life (days) of the long-acting drug	39	Short + Long-acting drugs	-0.0217562896230055
5	7	0.04	No seasonality	High	Half-life (days) of the long-acting drug	40	Short + Long-acting drugs	NA
5	7	0.04	No seasonality	High	Cmax/EC50 of the long-acting drug	1	Short + Long-acting drugs	-0.0106196359813485
5	7	0.04	No seasonality	High	Cmax/EC50 of the long-acting drug	2	Short + Long-acting drugs	-0.00963110155806011
5	7	0.04	No seasonality	High	Cmax/EC50 of the long-acting drug	3	Short + Long-acting drugs	-0.00976298546803211
5	7	0.04	No seasonality	High	Cmax/EC50 of the long-acting drug	4	Short + Long-acting drugs	-0.00961960795811986
5	7	0.04	No seasonality	High	Cmax/EC50 of the long-acting drug	5	Short + Long-acting drugs	-0.00989872976596873
5	7	0.04	No seasonality	High	Cmax/EC50 of the long-acting drug	6	Short + Long-acting drugs	-0.0101237402274553
5	7	0.04	No seasonality	High	Cmax/EC50 of the long-acting drug	7	Short + Long-acting drugs	-0.0102120987455676
5	7	0.04	No seasonality	High	Cmax/EC50 of the long-acting drug	8	Short + Long-acting drugs	-0.0109161026275231
5	7	0.04	No seasonality	High	Cmax/EC50 of the long-acting drug	9	Short + Long-acting drugs	-0.0115612216384535
5	7	0.04	No seasonality	High	Cmax/EC50 of the long-acting drug	10	Short + Long-acting drugs	-0.012529790152611
5	7	0.04	No seasonality	High	Cmax/EC50 of the long-acting drug	11	Short + Long-acting drugs	-0.0128840514610879
5	7	0.04	No seasonality	High	Cmax/EC50 of the long-acting drug	12	Short + Long-acting drugs	-0.0134140586441436
5	7	0.04	No seasonality	High	Cmax/EC50 of the long-acting drug	13	Short + Long-acting drugs	-0.0156326952886962
5	7	0.04	No seasonality	High	Cmax/EC50 of the long-acting drug	14	Short + Long-acting drugs	-0.0172083900088325
5	7	0.04	No seasonality	High	Cmax/EC50 of the long-acting drug	15	Short + Long-acting drugs	-0.0172450918850441
5	7	0.04	No seasonality	High	Cmax/EC50 of the long-acting drug	16	Short + Long-acting drugs	-0.0188403090234803
5	7	0.04	No seasonality	High	Cmax/EC50 of the long-acting drug	17	Short + Long-acting drugs	-0.021826807501159
5	7	0.04	No seasonality	High	Cmax/EC50 of the long-acting drug	18	Short + Long-acting drugs	-0.0226687868774079
5	7	0.04	No seasonality	High	Cmax/EC50 of the long-acting drug	19	Short + Long-acting drugs	-0.0254670074187255
5	7	0.04	No seasonality	High	Cmax/EC50 of the long-acting drug	20	Short + Long-acting drugs	-0.0264028840307841
5	7	0.04	No seasonality	High	Cmax/EC50 of the long-acting drug	21	Short + Long-acting drugs	-0.0290019374847953
5	7	0.04	No seasonality	High	Cmax/EC50 of the long-acting drug	22	Short + Long-acting drugs	-0.0303625991902423
5	7	0.04	No seasonality	High	Cmax/EC50 of the long-acting drug	23	Short + Long-acting drugs	-0.0313150572990228
5	7	0.04	No seasonality	High	Cmax/EC50 of the long-acting drug	24	Short + Long-acting drugs	-0.0343575154924611
5	7	0.04	No seasonality	High	Cmax/EC50 of the long-acting drug	25	Short + Long-acting drugs	-0.0324506652310215
5	7	0.04	No seasonality	High	Cmax/EC50 of the long-acting drug	26	Short + Long-acting drugs	-0.0351173191518809
5	7	0.04	No seasonality	High	Cmax/EC50 of the long-acting drug	27	Short + Long-acting drugs	-0.0354234045511591
5	7	0.04	No seasonality	High	Cmax/EC50 of the long-acting drug	28	Short + Long-acting drugs	-0.0350078496525078
5	7	0.04	No seasonality	High	Cmax/EC50 of the long-acting drug	29	Short + Long-acting drugs	-0.0351645306874351
5	7	0.04	No seasonality	High	Cmax/EC50 of the long-acting drug	30	Short + Long-acting drugs	-0.0364685614914041
5	7	0.04	No seasonality	High	Cmax/EC50 of the long-acting drug	31	Short + Long-acting drugs	-0.0361297321066038
5	7	0.04	No seasonality	High	Cmax/EC50 of the long-acting drug	32	Short + Long-acting drugs	-0.0374997349699075
5	7	0.04	No seasonality	High	Cmax/EC50 of the long-acting drug	33	Short + Long-acting drugs	-0.0360917240054145
5	7	0.04	No seasonality	High	Cmax/EC50 of the long-acting drug	34	Short + Long-acting drugs	-0.0359736015534001
5	7	0.04	No seasonality	High	Cmax/EC50 of the long-acting drug	35	Short + Long-acting drugs	-0.0356157915626558
5	7	0.04	No seasonality	High	Cmax/EC50 of the long-acting drug	36	Short + Long-acting drugs	-0.0361902616416914
5	7	0.04	No seasonality	High	Cmax/EC50 of the long-acting drug	37	Short + Long-acting drugs	-0.035716944841999
5	7	0.04	No seasonality	High	Cmax/EC50 of the long-acting drug	38	Short + Long-acting drugs	-0.0367127332181892
5	7	0.04	No seasonality	High	Cmax/EC50 of the long-acting drug	39	Short + Long-acting drugs	-0.0340674605851183
5	7	0.04	No seasonality	High	Cmax/EC50 of the long-acting drug	40	Short + Long-acting drugs	NA
500	7	0.04	No seasonality	High	Fitness cost	39	Short + Long-acting drugs	-0.0880075321138674
500	7	0.04	No seasonality	High	Fitness cost	38	Short + Long-acting drugs	-0.0863947373707217
500	7	0.04	No seasonality	High	Fitness cost	37	Short + Long-acting drugs	-0.0843866266813826
500	7	0.04	No seasonality	High	Fitness cost	36	Short + Long-acting drugs	-0.0822648598642857
500	7	0.04	No seasonality	High	Fitness cost	35	Short + Long-acting drugs	-0.0796658781627492
500	7	0.04	No seasonality	High	Fitness cost	34	Short + Long-acting drugs	-0.0773607442005043
500	7	0.04	No seasonality	High	Fitness cost	33	Short + Long-acting drugs	-0.0747742971558104
500	7	0.04	No seasonality	High	Fitness cost	32	Short + Long-acting drugs	-0.0719719715351281
500	7	0.04	No seasonality	High	Fitness cost	31	Short + Long-acting drugs	-0.0694063883853786
500	7	0.04	No seasonality	High	Fitness cost	30	Short + Long-acting drugs	-0.0664894023904712
500	7	0.04	No seasonality	High	Fitness cost	29	Short + Long-acting drugs	-0.0636618773272871
500	7	0.04	No seasonality	High	Fitness cost	28	Short + Long-acting drugs	-0.0609469201841376
500	7	0.04	No seasonality	High	Fitness cost	27	Short + Long-acting drugs	-0.0580851890057218
500	7	0.04	No seasonality	High	Fitness cost	26	Short + Long-acting drugs	-0.0551131919999343
500	7	0.04	No seasonality	High	Fitness cost	25	Short + Long-acting drugs	-0.0521231758395047
500	7	0.04	No seasonality	High	Fitness cost	24	Short + Long-acting drugs	-0.0492350456965735
500	7	0.04	No seasonality	High	Fitness cost	23	Short + Long-acting drugs	-0.0462219498450163
500	7	0.04	No seasonality	High	Fitness cost	22	Short + Long-acting drugs	-0.043464586216188
500	7	0.04	No seasonality	High	Fitness cost	21	Short + Long-acting drugs	-0.0407022029532901
500	7	0.04	No seasonality	High	Fitness cost	20	Short + Long-acting drugs	-0.037870078078891
500	7	0.04	No seasonality	High	Fitness cost	19	Short + Long-acting drugs	-0.0351517074238224
500	7	0.04	No seasonality	High	Fitness cost	18	Short + Long-acting drugs	-0.0323794485220141
500	7	0.04	No seasonality	High	Fitness cost	17	Short + Long-acting drugs	-0.0301815927885825
500	7	0.04	No seasonality	High	Fitness cost	16	Short + Long-acting drugs	-0.0274584572179938
500	7	0.04	No seasonality	High	Fitness cost	15	Short + Long-acting drugs	-0.0248420952788034
500	7	0.04	No seasonality	High	Fitness cost	14	Short + Long-acting drugs	-0.022450212513353
500	7	0.04	No seasonality	High	Fitness cost	13	Short + Long-acting drugs	-0.0197986452147585
500	7	0.04	No seasonality	High	Fitness cost	12	Short + Long-acting drugs	-0.0173790765693466
500	7	0.04	No seasonality	High	Fitness cost	11	Short + Long-acting drugs	-0.0144739625053867
500	7	0.04	No seasonality	High	Fitness cost	10	Short + Long-acting drugs	-0.0115958728031026
500	7	0.04	No seasonality	High	Fitness cost	9	Short + Long-acting drugs	-0.00908902181622561
500	7	0.04	No seasonality	High	Fitness cost	8	Short + Long-acting drugs	-0.00588305927313282
500	7	0.04	No seasonality	High	Fitness cost	7	Short + Long-acting drugs	-0.00310745640981533
500	7	0.04	No seasonality	High	Fitness cost	6	Short + Long-acting drugs	-0.00017743122126733
500	7	0.04	No seasonality	High	Fitness cost	5	Short + Long-acting drugs	0.00301570665298428
500	7	0.04	No seasonality	High	Fitness cost	4	Short + Long-acting drugs	0.00602107205138161
500	7	0.04	No seasonality	High	Fitness cost	3	Short + Long-acting drugs	0.00834997514186652
500	7	0.04	No seasonality	High	Fitness cost	2	Short + Long-acting drugs	0.0110006593868369
500	7	0.04	No seasonality	High	Fitness cost	1	Short + Long-acting drugs	0.0135015491226599
500	7	0.04	No seasonality	High	Fitness cost	0	Short + Long-acting drugs	NA
500	7	0.04	No seasonality	High	Half-life (days) of the long-acting drug	1	Short + Long-acting drugs	-0.0380932920466544
500	7	0.04	No seasonality	High	Half-life (days) of the long-acting drug	2	Short + Long-acting drugs	-0.0388099459935201
500	7	0.04	No seasonality	High	Half-life (days) of the long-acting drug	3	Short + Long-acting drugs	-0.0382962588849941
500	7	0.04	No seasonality	High	Half-life (days) of the long-acting drug	4	Short + Long-acting drugs	-0.0379328061237442
500	7	0.04	No seasonality	High	Half-life (days) of the long-acting drug	5	Short + Long-acting drugs	-0.0383998783959887
500	7	0.04	No seasonality	High	Half-life (days) of the long-acting drug	6	Short + Long-acting drugs	-0.039273311281862
500	7	0.04	No seasonality	High	Half-life (days) of the long-acting drug	7	Short + Long-acting drugs	-0.0392457818715903
500	7	0.04	No seasonality	High	Half-life (days) of the long-acting drug	8	Short + Long-acting drugs	-0.0383786203250603
500	7	0.04	No seasonality	High	Half-life (days) of the long-acting drug	9	Short + Long-acting drugs	-0.0389281451234531
500	7	0.04	No seasonality	High	Half-life (days) of the long-acting drug	10	Short + Long-acting drugs	-0.039862670001077
500	7	0.04	No seasonality	High	Half-life (days) of the long-acting drug	11	Short + Long-acting drugs	-0.0379200510205825
500	7	0.04	No seasonality	High	Half-life (days) of the long-acting drug	12	Short + Long-acting drugs	-0.0389056536844527
500	7	0.04	No seasonality	High	Half-life (days) of the long-acting drug	13	Short + Long-acting drugs	-0.0386925250043093
500	7	0.04	No seasonality	High	Half-life (days) of the long-acting drug	14	Short + Long-acting drugs	-0.0400022778348694
500	7	0.04	No seasonality	High	Half-life (days) of the long-acting drug	15	Short + Long-acting drugs	-0.0402076845147968
500	7	0.04	No seasonality	High	Half-life (days) of the long-acting drug	16	Short + Long-acting drugs	-0.0394515352740497
500	7	0.04	No seasonality	High	Half-life (days) of the long-acting drug	17	Short + Long-acting drugs	-0.0386272884617011
500	7	0.04	No seasonality	High	Half-life (days) of the long-acting drug	18	Short + Long-acting drugs	-0.0400075404224599
500	7	0.04	No seasonality	High	Half-life (days) of the long-acting drug	19	Short + Long-acting drugs	-0.0395074354395796
500	7	0.04	No seasonality	High	Half-life (days) of the long-acting drug	20	Short + Long-acting drugs	-0.0411590576104516
500	7	0.04	No seasonality	High	Half-life (days) of the long-acting drug	21	Short + Long-acting drugs	-0.0414427213267588
500	7	0.04	No seasonality	High	Half-life (days) of the long-acting drug	22	Short + Long-acting drugs	-0.0408240539059629
500	7	0.04	No seasonality	High	Half-life (days) of the long-acting drug	23	Short + Long-acting drugs	-0.0412654484411102
500	7	0.04	No seasonality	High	Half-life (days) of the long-acting drug	24	Short + Long-acting drugs	-0.0415339602168652
500	7	0.04	No seasonality	High	Half-life (days) of the long-acting drug	25	Short + Long-acting drugs	-0.0425894134804186
500	7	0.04	No seasonality	High	Half-life (days) of the long-acting drug	26	Short + Long-acting drugs	-0.0421385920638372
500	7	0.04	No seasonality	High	Half-life (days) of the long-acting drug	27	Short + Long-acting drugs	-0.0414763984712561
500	7	0.04	No seasonality	High	Half-life (days) of the long-acting drug	28	Short + Long-acting drugs	-0.0414793561013296
500	7	0.04	No seasonality	High	Half-life (days) of the long-acting drug	29	Short + Long-acting drugs	-0.0418556305705396
500	7	0.04	No seasonality	High	Half-life (days) of the long-acting drug	30	Short + Long-acting drugs	-0.0416887166137811
500	7	0.04	No seasonality	High	Half-life (days) of the long-acting drug	31	Short + Long-acting drugs	-0.0416083390147844
500	7	0.04	No seasonality	High	Half-life (days) of the long-acting drug	32	Short + Long-acting drugs	-0.0418426408687806
500	7	0.04	No seasonality	High	Half-life (days) of the long-acting drug	33	Short + Long-acting drugs	-0.0425762133855319
500	7	0.04	No seasonality	High	Half-life (days) of the long-acting drug	34	Short + Long-acting drugs	-0.0420943036912304
500	7	0.04	No seasonality	High	Half-life (days) of the long-acting drug	35	Short + Long-acting drugs	-0.042410877547432
500	7	0.04	No seasonality	High	Half-life (days) of the long-acting drug	36	Short + Long-acting drugs	-0.042150962174586
500	7	0.04	No seasonality	High	Half-life (days) of the long-acting drug	37	Short + Long-acting drugs	-0.0430564142957015
500	7	0.04	No seasonality	High	Half-life (days) of the long-acting drug	38	Short + Long-acting drugs	-0.0423972959019103
500	7	0.04	No seasonality	High	Half-life (days) of the long-acting drug	39	Short + Long-acting drugs	-0.042753986217084
500	7	0.04	No seasonality	High	Half-life (days) of the long-acting drug	40	Short + Long-acting drugs	NA
500	7	0.04	No seasonality	High	Cmax/EC50 of the long-acting drug	1	Short + Long-acting drugs	-0.034644575106529
500	7	0.04	No seasonality	High	Cmax/EC50 of the long-acting drug	2	Short + Long-acting drugs	-0.0337133449339862
500	7	0.04	No seasonality	High	Cmax/EC50 of the long-acting drug	3	Short + Long-acting drugs	-0.0340431565132234
500	7	0.04	No seasonality	High	Cmax/EC50 of the long-acting drug	4	Short + Long-acting drugs	-0.0346486025678939
500	7	0.04	No seasonality	High	Cmax/EC50 of the long-acting drug	5	Short + Long-acting drugs	-0.0337685923221394
500	7	0.04	No seasonality	High	Cmax/EC50 of the long-acting drug	6	Short + Long-acting drugs	-0.0339785069218406
500	7	0.04	No seasonality	High	Cmax/EC50 of the long-acting drug	7	Short + Long-acting drugs	-0.0349397981162038
500	7	0.04	No seasonality	High	Cmax/EC50 of the long-acting drug	8	Short + Long-acting drugs	-0.0356216899041348
500	7	0.04	No seasonality	High	Cmax/EC50 of the long-acting drug	9	Short + Long-acting drugs	-0.0358611435774443
500	7	0.04	No seasonality	High	Cmax/EC50 of the long-acting drug	10	Short + Long-acting drugs	-0.0363699486146857
500	7	0.04	No seasonality	High	Cmax/EC50 of the long-acting drug	11	Short + Long-acting drugs	-0.0385262981112225
500	7	0.04	No seasonality	High	Cmax/EC50 of the long-acting drug	12	Short + Long-acting drugs	-0.0377099404227118
500	7	0.04	No seasonality	High	Cmax/EC50 of the long-acting drug	13	Short + Long-acting drugs	-0.0386287508668249
500	7	0.04	No seasonality	High	Cmax/EC50 of the long-acting drug	14	Short + Long-acting drugs	-0.0400184963570162
500	7	0.04	No seasonality	High	Cmax/EC50 of the long-acting drug	15	Short + Long-acting drugs	-0.0426341330694724
500	7	0.04	No seasonality	High	Cmax/EC50 of the long-acting drug	16	Short + Long-acting drugs	-0.0426303824725037
500	7	0.04	No seasonality	High	Cmax/EC50 of the long-acting drug	17	Short + Long-acting drugs	-0.0435434247589661
500	7	0.04	No seasonality	High	Cmax/EC50 of the long-acting drug	18	Short + Long-acting drugs	-0.0452867780482415
500	7	0.04	No seasonality	High	Cmax/EC50 of the long-acting drug	19	Short + Long-acting drugs	-0.0458140891091176
500	7	0.04	No seasonality	High	Cmax/EC50 of the long-acting drug	20	Short + Long-acting drugs	-0.0475448390225911
500	7	0.04	No seasonality	High	Cmax/EC50 of the long-acting drug	21	Short + Long-acting drugs	-0.0480614629785535
500	7	0.04	No seasonality	High	Cmax/EC50 of the long-acting drug	22	Short + Long-acting drugs	-0.0489191833163442
500	7	0.04	No seasonality	High	Cmax/EC50 of the long-acting drug	23	Short + Long-acting drugs	-0.0505003370351065
500	7	0.04	No seasonality	High	Cmax/EC50 of the long-acting drug	24	Short + Long-acting drugs	-0.050812909679033
500	7	0.04	No seasonality	High	Cmax/EC50 of the long-acting drug	25	Short + Long-acting drugs	-0.0531152378793062
500	7	0.04	No seasonality	High	Cmax/EC50 of the long-acting drug	26	Short + Long-acting drugs	-0.0530192845840812
500	7	0.04	No seasonality	High	Cmax/EC50 of the long-acting drug	27	Short + Long-acting drugs	-0.0540189399503485
500	7	0.04	No seasonality	High	Cmax/EC50 of the long-acting drug	28	Short + Long-acting drugs	-0.0541040690855563
500	7	0.04	No seasonality	High	Cmax/EC50 of the long-acting drug	29	Short + Long-acting drugs	-0.0548164157068626
500	7	0.04	No seasonality	High	Cmax/EC50 of the long-acting drug	30	Short + Long-acting drugs	-0.0554301433094373
500	7	0.04	No seasonality	High	Cmax/EC50 of the long-acting drug	31	Short + Long-acting drugs	-0.0568617858933084
500	7	0.04	No seasonality	High	Cmax/EC50 of the long-acting drug	32	Short + Long-acting drugs	-0.0591417491177172
500	7	0.04	No seasonality	High	Cmax/EC50 of the long-acting drug	33	Short + Long-acting drugs	-0.0602681482323895
500	7	0.04	No seasonality	High	Cmax/EC50 of the long-acting drug	34	Short + Long-acting drugs	-0.0561059245590409
500	7	0.04	No seasonality	High	Cmax/EC50 of the long-acting drug	35	Short + Long-acting drugs	-0.0611458910418004
500	7	0.04	No seasonality	High	Cmax/EC50 of the long-acting drug	36	Short + Long-acting drugs	-0.0599383419656165
500	7	0.04	No seasonality	High	Cmax/EC50 of the long-acting drug	37	Short + Long-acting drugs	-0.0611693965795658
500	7	0.04	No seasonality	High	Cmax/EC50 of the long-acting drug	38	Short + Long-acting drugs	-0.0549219126910363
500	7	0.04	No seasonality	High	Cmax/EC50 of the long-acting drug	39	Short + Long-acting drugs	-0.0509988871789594
500	7	0.04	No seasonality	High	Cmax/EC50 of the long-acting drug	40	Short + Long-acting drugs	NA
5	18	0.04	No seasonality	High	Fitness cost	39	Short + Long-acting drugs	-0.0465672049777043
5	18	0.04	No seasonality	High	Fitness cost	38	Short + Long-acting drugs	-0.0448004339887472
5	18	0.04	No seasonality	High	Fitness cost	37	Short + Long-acting drugs	-0.043128116235373
5	18	0.04	No seasonality	High	Fitness cost	36	Short + Long-acting drugs	-0.0413429441957369
5	18	0.04	No seasonality	High	Fitness cost	35	Short + Long-acting drugs	-0.0396805327300158
5	18	0.04	No seasonality	High	Fitness cost	34	Short + Long-acting drugs	-0.0377164489860415
5	18	0.04	No seasonality	High	Fitness cost	33	Short + Long-acting drugs	-0.0360688284563935
5	18	0.04	No seasonality	High	Fitness cost	32	Short + Long-acting drugs	-0.0340107911476954
5	18	0.04	No seasonality	High	Fitness cost	31	Short + Long-acting drugs	-0.0321177972054036
5	18	0.04	No seasonality	High	Fitness cost	30	Short + Long-acting drugs	-0.0301084945471395
5	18	0.04	No seasonality	High	Fitness cost	29	Short + Long-acting drugs	-0.0280287122943571
5	18	0.04	No seasonality	High	Fitness cost	28	Short + Long-acting drugs	-0.0261778065951975
5	18	0.04	No seasonality	High	Fitness cost	27	Short + Long-acting drugs	-0.0241127406663981
5	18	0.04	No seasonality	High	Fitness cost	26	Short + Long-acting drugs	-0.0220554902750756
5	18	0.04	No seasonality	High	Fitness cost	25	Short + Long-acting drugs	-0.0200608335676878
5	18	0.04	No seasonality	High	Fitness cost	24	Short + Long-acting drugs	-0.0181647363851119
5	18	0.04	No seasonality	High	Fitness cost	23	Short + Long-acting drugs	-0.016091109040255
5	18	0.04	No seasonality	High	Fitness cost	22	Short + Long-acting drugs	-0.0140209020448931
5	18	0.04	No seasonality	High	Fitness cost	21	Short + Long-acting drugs	-0.0120093629814148
5	18	0.04	No seasonality	High	Fitness cost	20	Short + Long-acting drugs	-0.0100078272909446
5	18	0.04	No seasonality	High	Fitness cost	19	Short + Long-acting drugs	-0.00791983488060266
5	18	0.04	No seasonality	High	Fitness cost	18	Short + Long-acting drugs	-0.00599826295480678
5	18	0.04	No seasonality	High	Fitness cost	17	Short + Long-acting drugs	-0.00390430081478722
5	18	0.04	No seasonality	High	Fitness cost	16	Short + Long-acting drugs	-0.00203425710509419
5	18	0.04	No seasonality	High	Fitness cost	15	Short + Long-acting drugs	0.000193037231778409
5	18	0.04	No seasonality	High	Fitness cost	14	Short + Long-acting drugs	0.002114578676106
5	18	0.04	No seasonality	High	Fitness cost	13	Short + Long-acting drugs	0.00423592439742649
5	18	0.04	No seasonality	High	Fitness cost	12	Short + Long-acting drugs	0.00613949643704365
5	18	0.04	No seasonality	High	Fitness cost	11	Short + Long-acting drugs	0.0080435022118059
5	18	0.04	No seasonality	High	Fitness cost	10	Short + Long-acting drugs	0.010098874870494
5	18	0.04	No seasonality	High	Fitness cost	9	Short + Long-acting drugs	0.0117917437912014
5	18	0.04	No seasonality	High	Fitness cost	8	Short + Long-acting drugs	0.0136558698081685
5	18	0.04	No seasonality	High	Fitness cost	7	Short + Long-acting drugs	0.0156685881447701
5	18	0.04	No seasonality	High	Fitness cost	6	Short + Long-acting drugs	0.0172578746314203
5	18	0.04	No seasonality	High	Fitness cost	5	Short + Long-acting drugs	0.0190245593937412
5	18	0.04	No seasonality	High	Fitness cost	4	Short + Long-acting drugs	0.0204348934860069
5	18	0.04	No seasonality	High	Fitness cost	3	Short + Long-acting drugs	0.0219774726361673
5	18	0.04	No seasonality	High	Fitness cost	2	Short + Long-acting drugs	0.0235163142793199
5	18	0.04	No seasonality	High	Fitness cost	1	Short + Long-acting drugs	0.0248500964608422
5	18	0.04	No seasonality	High	Fitness cost	0	Short + Long-acting drugs	NA
5	18	0.04	No seasonality	High	Half-life (days) of the long-acting drug	1	Short + Long-acting drugs	-0.00991061243732266
5	18	0.04	No seasonality	High	Half-life (days) of the long-acting drug	2	Short + Long-acting drugs	-0.00999617719723776
5	18	0.04	No seasonality	High	Half-life (days) of the long-acting drug	3	Short + Long-acting drugs	-0.0105472471546916
5	18	0.04	No seasonality	High	Half-life (days) of the long-acting drug	4	Short + Long-acting drugs	-0.00988058127930972
5	18	0.04	No seasonality	High	Half-life (days) of the long-acting drug	5	Short + Long-acting drugs	-0.00993376357535319
5	18	0.04	No seasonality	High	Half-life (days) of the long-acting drug	6	Short + Long-acting drugs	-0.00984643872254562
5	18	0.04	No seasonality	High	Half-life (days) of the long-acting drug	7	Short + Long-acting drugs	-0.0113149954873937
5	18	0.04	No seasonality	High	Half-life (days) of the long-acting drug	8	Short + Long-acting drugs	-0.0112541214601408
5	18	0.04	No seasonality	High	Half-life (days) of the long-acting drug	9	Short + Long-acting drugs	-0.0110039363604666
5	18	0.04	No seasonality	High	Half-life (days) of the long-acting drug	10	Short + Long-acting drugs	-0.0116979037742549
5	18	0.04	No seasonality	High	Half-life (days) of the long-acting drug	11	Short + Long-acting drugs	-0.011659088129107
5	18	0.04	No seasonality	High	Half-life (days) of the long-acting drug	12	Short + Long-acting drugs	-0.0123065366932742
5	18	0.04	No seasonality	High	Half-life (days) of the long-acting drug	13	Short + Long-acting drugs	-0.0121483952108445
5	18	0.04	No seasonality	High	Half-life (days) of the long-acting drug	14	Short + Long-acting drugs	-0.0114855861206175
5	18	0.04	No seasonality	High	Half-life (days) of the long-acting drug	15	Short + Long-acting drugs	-0.0128782200126896
5	18	0.04	No seasonality	High	Half-life (days) of the long-acting drug	16	Short + Long-acting drugs	-0.0135626291607727
5	18	0.04	No seasonality	High	Half-life (days) of the long-acting drug	17	Short + Long-acting drugs	-0.0126120161380301
5	18	0.04	No seasonality	High	Half-life (days) of the long-acting drug	18	Short + Long-acting drugs	-0.0138019217073874
5	18	0.04	No seasonality	High	Half-life (days) of the long-acting drug	19	Short + Long-acting drugs	-0.0136561524913259
5	18	0.04	No seasonality	High	Half-life (days) of the long-acting drug	20	Short + Long-acting drugs	-0.0138706611875583
5	18	0.04	No seasonality	High	Half-life (days) of the long-acting drug	21	Short + Long-acting drugs	-0.0140567388735483
5	18	0.04	No seasonality	High	Half-life (days) of the long-acting drug	22	Short + Long-acting drugs	-0.0142569349739214
5	18	0.04	No seasonality	High	Half-life (days) of the long-acting drug	23	Short + Long-acting drugs	-0.0156276093851912
5	18	0.04	No seasonality	High	Half-life (days) of the long-acting drug	24	Short + Long-acting drugs	-0.014198133504183
5	18	0.04	No seasonality	High	Half-life (days) of the long-acting drug	25	Short + Long-acting drugs	-0.014364834853323
5	18	0.04	No seasonality	High	Half-life (days) of the long-acting drug	26	Short + Long-acting drugs	-0.0149408985209312
5	18	0.04	No seasonality	High	Half-life (days) of the long-acting drug	27	Short + Long-acting drugs	-0.015884113681182
5	18	0.04	No seasonality	High	Half-life (days) of the long-acting drug	28	Short + Long-acting drugs	-0.0144166568929874
5	18	0.04	No seasonality	High	Half-life (days) of the long-acting drug	29	Short + Long-acting drugs	-0.0155536815663507
5	18	0.04	No seasonality	High	Half-life (days) of the long-acting drug	30	Short + Long-acting drugs	-0.0161824528598824
5	18	0.04	No seasonality	High	Half-life (days) of the long-acting drug	31	Short + Long-acting drugs	-0.0160635065315335
5	18	0.04	No seasonality	High	Half-life (days) of the long-acting drug	32	Short + Long-acting drugs	-0.0166163018565156
5	18	0.04	No seasonality	High	Half-life (days) of the long-acting drug	33	Short + Long-acting drugs	-0.0164066028418079
5	18	0.04	No seasonality	High	Half-life (days) of the long-acting drug	34	Short + Long-acting drugs	-0.0178880687016186
5	18	0.04	No seasonality	High	Half-life (days) of the long-acting drug	35	Short + Long-acting drugs	-0.0161725526722653
5	18	0.04	No seasonality	High	Half-life (days) of the long-acting drug	36	Short + Long-acting drugs	-0.0160795303062403
5	18	0.04	No seasonality	High	Half-life (days) of the long-acting drug	37	Short + Long-acting drugs	-0.0161254122560844
5	18	0.04	No seasonality	High	Half-life (days) of the long-acting drug	38	Short + Long-acting drugs	-0.0164361702165745
5	18	0.04	No seasonality	High	Half-life (days) of the long-acting drug	39	Short + Long-acting drugs	-0.0165608002604394
5	18	0.04	No seasonality	High	Half-life (days) of the long-acting drug	40	Short + Long-acting drugs	NA
5	18	0.04	No seasonality	High	Cmax/EC50 of the long-acting drug	1	Short + Long-acting drugs	-0.00727773937734241
5	18	0.04	No seasonality	High	Cmax/EC50 of the long-acting drug	2	Short + Long-acting drugs	-0.00702877064911881
5	18	0.04	No seasonality	High	Cmax/EC50 of the long-acting drug	3	Short + Long-acting drugs	-0.00790677955964105
5	18	0.04	No seasonality	High	Cmax/EC50 of the long-acting drug	4	Short + Long-acting drugs	-0.00816096276114521
5	18	0.04	No seasonality	High	Cmax/EC50 of the long-acting drug	5	Short + Long-acting drugs	-0.00852030659877304
5	18	0.04	No seasonality	High	Cmax/EC50 of the long-acting drug	6	Short + Long-acting drugs	-0.00795950234237208
5	18	0.04	No seasonality	High	Cmax/EC50 of the long-acting drug	7	Short + Long-acting drugs	-0.00868367204410143
5	18	0.04	No seasonality	High	Cmax/EC50 of the long-acting drug	8	Short + Long-acting drugs	-0.00914626205424212
5	18	0.04	No seasonality	High	Cmax/EC50 of the long-acting drug	9	Short + Long-acting drugs	-0.00928160201630854
5	18	0.04	No seasonality	High	Cmax/EC50 of the long-acting drug	10	Short + Long-acting drugs	-0.00996369800148084
5	18	0.04	No seasonality	High	Cmax/EC50 of the long-acting drug	11	Short + Long-acting drugs	-0.00882619225622856
5	18	0.04	No seasonality	High	Cmax/EC50 of the long-acting drug	12	Short + Long-acting drugs	-0.010192754390009
5	18	0.04	No seasonality	High	Cmax/EC50 of the long-acting drug	13	Short + Long-acting drugs	-0.0112289114749092
5	18	0.04	No seasonality	High	Cmax/EC50 of the long-acting drug	14	Short + Long-acting drugs	-0.0119172929063481
5	18	0.04	No seasonality	High	Cmax/EC50 of the long-acting drug	15	Short + Long-acting drugs	-0.0129182981914933
5	18	0.04	No seasonality	High	Cmax/EC50 of the long-acting drug	16	Short + Long-acting drugs	-0.0133089182261188
5	18	0.04	No seasonality	High	Cmax/EC50 of the long-acting drug	17	Short + Long-acting drugs	-0.014814123824335
5	18	0.04	No seasonality	High	Cmax/EC50 of the long-acting drug	18	Short + Long-acting drugs	-0.0151265527586275
5	18	0.04	No seasonality	High	Cmax/EC50 of the long-acting drug	19	Short + Long-acting drugs	-0.0175059292868236
5	18	0.04	No seasonality	High	Cmax/EC50 of the long-acting drug	20	Short + Long-acting drugs	-0.0176759776734756
5	18	0.04	No seasonality	High	Cmax/EC50 of the long-acting drug	21	Short + Long-acting drugs	-0.0200627598069406
5	18	0.04	No seasonality	High	Cmax/EC50 of the long-acting drug	22	Short + Long-acting drugs	-0.0208231423749379
5	18	0.04	No seasonality	High	Cmax/EC50 of the long-acting drug	23	Short + Long-acting drugs	-0.0222537509393896
5	18	0.04	No seasonality	High	Cmax/EC50 of the long-acting drug	24	Short + Long-acting drugs	-0.0243380354342674
5	18	0.04	No seasonality	High	Cmax/EC50 of the long-acting drug	25	Short + Long-acting drugs	-0.0256014793178565
5	18	0.04	No seasonality	High	Cmax/EC50 of the long-acting drug	26	Short + Long-acting drugs	-0.0276209121021491
5	18	0.04	No seasonality	High	Cmax/EC50 of the long-acting drug	27	Short + Long-acting drugs	-0.0278519761686276
5	18	0.04	No seasonality	High	Cmax/EC50 of the long-acting drug	28	Short + Long-acting drugs	-0.0308914602716751
5	18	0.04	No seasonality	High	Cmax/EC50 of the long-acting drug	29	Short + Long-acting drugs	-0.0316458899693752
5	18	0.04	No seasonality	High	Cmax/EC50 of the long-acting drug	30	Short + Long-acting drugs	-0.0338786903433449
5	18	0.04	No seasonality	High	Cmax/EC50 of the long-acting drug	31	Short + Long-acting drugs	-0.0343001665929888
5	18	0.04	No seasonality	High	Cmax/EC50 of the long-acting drug	32	Short + Long-acting drugs	-0.0382814170820736
5	18	0.04	No seasonality	High	Cmax/EC50 of the long-acting drug	33	Short + Long-acting drugs	-0.0378762177498306
5	18	0.04	No seasonality	High	Cmax/EC50 of the long-acting drug	34	Short + Long-acting drugs	-0.0394894193150026
5	18	0.04	No seasonality	High	Cmax/EC50 of the long-acting drug	35	Short + Long-acting drugs	-0.0414027401265652
5	18	0.04	No seasonality	High	Cmax/EC50 of the long-acting drug	36	Short + Long-acting drugs	-0.0443066610682477
5	18	0.04	No seasonality	High	Cmax/EC50 of the long-acting drug	37	Short + Long-acting drugs	-0.0435008255362053
5	18	0.04	No seasonality	High	Cmax/EC50 of the long-acting drug	38	Short + Long-acting drugs	-0.0480716878172409
5	18	0.04	No seasonality	High	Cmax/EC50 of the long-acting drug	39	Short + Long-acting drugs	-0.0456193593191648
5	18	0.04	No seasonality	High	Cmax/EC50 of the long-acting drug	40	Short + Long-acting drugs	NA
500	18	0.04	No seasonality	High	Fitness cost	39	Short + Long-acting drugs	-0.0822166334059753
500	18	0.04	No seasonality	High	Fitness cost	38	Short + Long-acting drugs	-0.0796395455462382
500	18	0.04	No seasonality	High	Fitness cost	37	Short + Long-acting drugs	-0.0773240313836074
500	18	0.04	No seasonality	High	Fitness cost	36	Short + Long-acting drugs	-0.0746409979080794
500	18	0.04	No seasonality	High	Fitness cost	35	Short + Long-acting drugs	-0.0720184776199598
500	18	0.04	No seasonality	High	Fitness cost	34	Short + Long-acting drugs	-0.0691988295922807
500	18	0.04	No seasonality	High	Fitness cost	33	Short + Long-acting drugs	-0.0665913148198242
500	18	0.04	No seasonality	High	Fitness cost	32	Short + Long-acting drugs	-0.0639284815559987
500	18	0.04	No seasonality	High	Fitness cost	31	Short + Long-acting drugs	-0.0610583125564227
500	18	0.04	No seasonality	High	Fitness cost	30	Short + Long-acting drugs	-0.0583118315607699
500	18	0.04	No seasonality	High	Fitness cost	29	Short + Long-acting drugs	-0.0556887128458242
500	18	0.04	No seasonality	High	Fitness cost	28	Short + Long-acting drugs	-0.0528859387490492
500	18	0.04	No seasonality	High	Fitness cost	27	Short + Long-acting drugs	-0.0502209991333444
500	18	0.04	No seasonality	High	Fitness cost	26	Short + Long-acting drugs	-0.0475452661463746
500	18	0.04	No seasonality	High	Fitness cost	25	Short + Long-acting drugs	-0.0449049370291354
500	18	0.04	No seasonality	High	Fitness cost	24	Short + Long-acting drugs	-0.0421030994097703
500	18	0.04	No seasonality	High	Fitness cost	23	Short + Long-acting drugs	-0.0393726831503405
500	18	0.04	No seasonality	High	Fitness cost	22	Short + Long-acting drugs	-0.0369781108095157
500	18	0.04	No seasonality	High	Fitness cost	21	Short + Long-acting drugs	-0.0343772642857193
500	18	0.04	No seasonality	High	Fitness cost	20	Short + Long-acting drugs	-0.0315909872793415
500	18	0.04	No seasonality	High	Fitness cost	19	Short + Long-acting drugs	-0.028996185923003
500	18	0.04	No seasonality	High	Fitness cost	18	Short + Long-acting drugs	-0.0263546673120935
500	18	0.04	No seasonality	High	Fitness cost	17	Short + Long-acting drugs	-0.0234729845521435
500	18	0.04	No seasonality	High	Fitness cost	16	Short + Long-acting drugs	-0.0208812935914295
500	18	0.04	No seasonality	High	Fitness cost	15	Short + Long-acting drugs	-0.0180270969600754
500	18	0.04	No seasonality	High	Fitness cost	14	Short + Long-acting drugs	-0.015294016537287
500	18	0.04	No seasonality	High	Fitness cost	13	Short + Long-acting drugs	-0.0124772233504359
500	18	0.04	No seasonality	High	Fitness cost	12	Short + Long-acting drugs	-0.00953090009852158
500	18	0.04	No seasonality	High	Fitness cost	11	Short + Long-acting drugs	-0.00688330215532669
500	18	0.04	No seasonality	High	Fitness cost	10	Short + Long-acting drugs	-0.0040144490500496
500	18	0.04	No seasonality	High	Fitness cost	9	Short + Long-acting drugs	-0.00133285094125783
500	18	0.04	No seasonality	High	Fitness cost	8	Short + Long-acting drugs	0.0013341572011201
500	18	0.04	No seasonality	High	Fitness cost	7	Short + Long-acting drugs	0.0040100000259512
500	18	0.04	No seasonality	High	Fitness cost	6	Short + Long-acting drugs	0.00660995689995037
500	18	0.04	No seasonality	High	Fitness cost	5	Short + Long-acting drugs	0.00905927514816608
500	18	0.04	No seasonality	High	Fitness cost	4	Short + Long-acting drugs	0.0115146050851866
500	18	0.04	No seasonality	High	Fitness cost	3	Short + Long-acting drugs	0.0137743001168528
500	18	0.04	No seasonality	High	Fitness cost	2	Short + Long-acting drugs	0.0159798604167535
500	18	0.04	No seasonality	High	Fitness cost	1	Short + Long-acting drugs	0.0181506516628001
500	18	0.04	No seasonality	High	Fitness cost	0	Short + Long-acting drugs	NA
500	18	0.04	No seasonality	High	Half-life (days) of the long-acting drug	1	Short + Long-acting drugs	-0.0327234302933811
500	18	0.04	No seasonality	High	Half-life (days) of the long-acting drug	2	Short + Long-acting drugs	-0.0323664788091614
500	18	0.04	No seasonality	High	Half-life (days) of the long-acting drug	3	Short + Long-acting drugs	-0.0329074986404935
500	18	0.04	No seasonality	High	Half-life (days) of the long-acting drug	4	Short + Long-acting drugs	-0.033226833878139
500	18	0.04	No seasonality	High	Half-life (days) of the long-acting drug	5	Short + Long-acting drugs	-0.0326446858570459
500	18	0.04	No seasonality	High	Half-life (days) of the long-acting drug	6	Short + Long-acting drugs	-0.0330741120392138
500	18	0.04	No seasonality	High	Half-life (days) of the long-acting drug	7	Short + Long-acting drugs	-0.0337588920144098
500	18	0.04	No seasonality	High	Half-life (days) of the long-acting drug	8	Short + Long-acting drugs	-0.0340074824545147
500	18	0.04	No seasonality	High	Half-life (days) of the long-acting drug	9	Short + Long-acting drugs	-0.0318792825386766
500	18	0.04	No seasonality	High	Half-life (days) of the long-acting drug	10	Short + Long-acting drugs	-0.0330403410499793
500	18	0.04	No seasonality	High	Half-life (days) of the long-acting drug	11	Short + Long-acting drugs	-0.0313310601026766
500	18	0.04	No seasonality	High	Half-life (days) of the long-acting drug	12	Short + Long-acting drugs	-0.0329166535891195
500	18	0.04	No seasonality	High	Half-life (days) of the long-acting drug	13	Short + Long-acting drugs	-0.0325093865150399
500	18	0.04	No seasonality	High	Half-life (days) of the long-acting drug	14	Short + Long-acting drugs	-0.0350347046850558
500	18	0.04	No seasonality	High	Half-life (days) of the long-acting drug	15	Short + Long-acting drugs	-0.032549126717552
500	18	0.04	No seasonality	High	Half-life (days) of the long-acting drug	16	Short + Long-acting drugs	-0.0333451446692631
500	18	0.04	No seasonality	High	Half-life (days) of the long-acting drug	17	Short + Long-acting drugs	-0.0335716698759161
500	18	0.04	No seasonality	High	Half-life (days) of the long-acting drug	18	Short + Long-acting drugs	-0.0340809665026793
500	18	0.04	No seasonality	High	Half-life (days) of the long-acting drug	19	Short + Long-acting drugs	-0.0346550920727194
500	18	0.04	No seasonality	High	Half-life (days) of the long-acting drug	20	Short + Long-acting drugs	-0.0350325996232762
500	18	0.04	No seasonality	High	Half-life (days) of the long-acting drug	21	Short + Long-acting drugs	-0.0350002130477023
500	18	0.04	No seasonality	High	Half-life (days) of the long-acting drug	22	Short + Long-acting drugs	-0.0352060260226858
500	18	0.04	No seasonality	High	Half-life (days) of the long-acting drug	23	Short + Long-acting drugs	-0.0359282210320056
500	18	0.04	No seasonality	High	Half-life (days) of the long-acting drug	24	Short + Long-acting drugs	-0.0366738955703804
500	18	0.04	No seasonality	High	Half-life (days) of the long-acting drug	25	Short + Long-acting drugs	-0.0358779450705711
500	18	0.04	No seasonality	High	Half-life (days) of the long-acting drug	26	Short + Long-acting drugs	-0.0356158754140729
500	18	0.04	No seasonality	High	Half-life (days) of the long-acting drug	27	Short + Long-acting drugs	-0.0367598152563474
500	18	0.04	No seasonality	High	Half-life (days) of the long-acting drug	28	Short + Long-acting drugs	-0.0375278072186331
500	18	0.04	No seasonality	High	Half-life (days) of the long-acting drug	29	Short + Long-acting drugs	-0.0353032928169408
500	18	0.04	No seasonality	High	Half-life (days) of the long-acting drug	30	Short + Long-acting drugs	-0.0369392782758248
500	18	0.04	No seasonality	High	Half-life (days) of the long-acting drug	31	Short + Long-acting drugs	-0.036189002535638
500	18	0.04	No seasonality	High	Half-life (days) of the long-acting drug	32	Short + Long-acting drugs	-0.0362364829754222
500	18	0.04	No seasonality	High	Half-life (days) of the long-acting drug	33	Short + Long-acting drugs	-0.0375309047917666
500	18	0.04	No seasonality	High	Half-life (days) of the long-acting drug	34	Short + Long-acting drugs	-0.0375318096493296
500	18	0.04	No seasonality	High	Half-life (days) of the long-acting drug	35	Short + Long-acting drugs	-0.0369465363745065
500	18	0.04	No seasonality	High	Half-life (days) of the long-acting drug	36	Short + Long-acting drugs	-0.0365185324439264
500	18	0.04	No seasonality	High	Half-life (days) of the long-acting drug	37	Short + Long-acting drugs	-0.0378752781892576
500	18	0.04	No seasonality	High	Half-life (days) of the long-acting drug	38	Short + Long-acting drugs	-0.0379945949704097
500	18	0.04	No seasonality	High	Half-life (days) of the long-acting drug	39	Short + Long-acting drugs	-0.03646711636471
500	18	0.04	No seasonality	High	Half-life (days) of the long-acting drug	40	Short + Long-acting drugs	NA
500	18	0.04	No seasonality	High	Cmax/EC50 of the long-acting drug	1	Short + Long-acting drugs	-0.0293513019517014
500	18	0.04	No seasonality	High	Cmax/EC50 of the long-acting drug	2	Short + Long-acting drugs	-0.0280970611110949
500	18	0.04	No seasonality	High	Cmax/EC50 of the long-acting drug	3	Short + Long-acting drugs	-0.0289907243030429
500	18	0.04	No seasonality	High	Cmax/EC50 of the long-acting drug	4	Short + Long-acting drugs	-0.0289487919516295
500	18	0.04	No seasonality	High	Cmax/EC50 of the long-acting drug	5	Short + Long-acting drugs	-0.028694038819422
500	18	0.04	No seasonality	High	Cmax/EC50 of the long-acting drug	6	Short + Long-acting drugs	-0.0298627411543861
500	18	0.04	No seasonality	High	Cmax/EC50 of the long-acting drug	7	Short + Long-acting drugs	-0.0295031469801941
500	18	0.04	No seasonality	High	Cmax/EC50 of the long-acting drug	8	Short + Long-acting drugs	-0.0309252304929891
500	18	0.04	No seasonality	High	Cmax/EC50 of the long-acting drug	9	Short + Long-acting drugs	-0.0304005436813214
500	18	0.04	No seasonality	High	Cmax/EC50 of the long-acting drug	10	Short + Long-acting drugs	-0.0322324197782436
500	18	0.04	No seasonality	High	Cmax/EC50 of the long-acting drug	11	Short + Long-acting drugs	-0.0320469530247544
500	18	0.04	No seasonality	High	Cmax/EC50 of the long-acting drug	12	Short + Long-acting drugs	-0.03277760406804
500	18	0.04	No seasonality	High	Cmax/EC50 of the long-acting drug	13	Short + Long-acting drugs	-0.033305440181677
500	18	0.04	No seasonality	High	Cmax/EC50 of the long-acting drug	14	Short + Long-acting drugs	-0.0337555385907718
500	18	0.04	No seasonality	High	Cmax/EC50 of the long-acting drug	15	Short + Long-acting drugs	-0.0340743905097604
500	18	0.04	No seasonality	High	Cmax/EC50 of the long-acting drug	16	Short + Long-acting drugs	-0.0369333582384074
500	18	0.04	No seasonality	High	Cmax/EC50 of the long-acting drug	17	Short + Long-acting drugs	-0.0361608237825158
500	18	0.04	No seasonality	High	Cmax/EC50 of the long-acting drug	18	Short + Long-acting drugs	-0.0368572451114139
500	18	0.04	No seasonality	High	Cmax/EC50 of the long-acting drug	19	Short + Long-acting drugs	-0.0378688263809325
500	18	0.04	No seasonality	High	Cmax/EC50 of the long-acting drug	20	Short + Long-acting drugs	-0.0407224348518583
500	18	0.04	No seasonality	High	Cmax/EC50 of the long-acting drug	21	Short + Long-acting drugs	-0.0426978496677659
500	18	0.04	No seasonality	High	Cmax/EC50 of the long-acting drug	22	Short + Long-acting drugs	-0.0415014295614579
500	18	0.04	No seasonality	High	Cmax/EC50 of the long-acting drug	23	Short + Long-acting drugs	-0.0434285295510334
500	18	0.04	No seasonality	High	Cmax/EC50 of the long-acting drug	24	Short + Long-acting drugs	-0.0453028801090962
500	18	0.04	No seasonality	High	Cmax/EC50 of the long-acting drug	25	Short + Long-acting drugs	-0.0458316795873391
500	18	0.04	No seasonality	High	Cmax/EC50 of the long-acting drug	26	Short + Long-acting drugs	-0.0473354435060841
500	18	0.04	No seasonality	High	Cmax/EC50 of the long-acting drug	27	Short + Long-acting drugs	-0.0498525186311499
500	18	0.04	No seasonality	High	Cmax/EC50 of the long-acting drug	28	Short + Long-acting drugs	-0.0483305839553443
500	18	0.04	No seasonality	High	Cmax/EC50 of the long-acting drug	29	Short + Long-acting drugs	-0.0521560916221445
500	18	0.04	No seasonality	High	Cmax/EC50 of the long-acting drug	30	Short + Long-acting drugs	-0.0515910400364402
500	18	0.04	No seasonality	High	Cmax/EC50 of the long-acting drug	31	Short + Long-acting drugs	-0.0539808764525892
500	18	0.04	No seasonality	High	Cmax/EC50 of the long-acting drug	32	Short + Long-acting drugs	-0.052432185230808
500	18	0.04	No seasonality	High	Cmax/EC50 of the long-acting drug	33	Short + Long-acting drugs	-0.0542350954040521
500	18	0.04	No seasonality	High	Cmax/EC50 of the long-acting drug	34	Short + Long-acting drugs	-0.0548143310091825
500	18	0.04	No seasonality	High	Cmax/EC50 of the long-acting drug	35	Short + Long-acting drugs	-0.0581904160230819
500	18	0.04	No seasonality	High	Cmax/EC50 of the long-acting drug	36	Short + Long-acting drugs	-0.0628386259762786
500	18	0.04	No seasonality	High	Cmax/EC50 of the long-acting drug	37	Short + Long-acting drugs	-0.0588482241508798
500	18	0.04	No seasonality	High	Cmax/EC50 of the long-acting drug	38	Short + Long-acting drugs	-0.0627107348452881
500	18	0.04	No seasonality	High	Cmax/EC50 of the long-acting drug	39	Short + Long-acting drugs	-0.0638274164480819
500	18	0.04	No seasonality	High	Cmax/EC50 of the long-acting drug	40	Short + Long-acting drugs	NA
5	7	0.04	Seasonality	Low	Fitness cost	39	Short + Long-acting drugs	-0.0289991252880099
5	7	0.04	Seasonality	Low	Fitness cost	38	Short + Long-acting drugs	-0.027504440216772
5	7	0.04	Seasonality	Low	Fitness cost	37	Short + Long-acting drugs	-0.0258625482008715
5	7	0.04	Seasonality	Low	Fitness cost	36	Short + Long-acting drugs	-0.024200797455463
5	7	0.04	Seasonality	Low	Fitness cost	35	Short + Long-acting drugs	-0.0224304873329151
5	7	0.04	Seasonality	Low	Fitness cost	34	Short + Long-acting drugs	-0.0208833367790345
5	7	0.04	Seasonality	Low	Fitness cost	33	Short + Long-acting drugs	-0.0191053536815316
5	7	0.04	Seasonality	Low	Fitness cost	32	Short + Long-acting drugs	-0.0174275789501935
5	7	0.04	Seasonality	Low	Fitness cost	31	Short + Long-acting drugs	-0.0156513120302266
5	7	0.04	Seasonality	Low	Fitness cost	30	Short + Long-acting drugs	-0.0139693141144303
5	7	0.04	Seasonality	Low	Fitness cost	29	Short + Long-acting drugs	-0.0121994487769592
5	7	0.04	Seasonality	Low	Fitness cost	28	Short + Long-acting drugs	-0.0104548046843438
5	7	0.04	Seasonality	Low	Fitness cost	27	Short + Long-acting drugs	-0.00880883961329374
5	7	0.04	Seasonality	Low	Fitness cost	26	Short + Long-acting drugs	-0.00703610584066648
5	7	0.04	Seasonality	Low	Fitness cost	25	Short + Long-acting drugs	-0.00530714557334432
5	7	0.04	Seasonality	Low	Fitness cost	24	Short + Long-acting drugs	-0.00354689019798039
5	7	0.04	Seasonality	Low	Fitness cost	23	Short + Long-acting drugs	-0.00191595095264752
5	7	0.04	Seasonality	Low	Fitness cost	22	Short + Long-acting drugs	-0.000269470456949892
5	7	0.04	Seasonality	Low	Fitness cost	21	Short + Long-acting drugs	0.00157183980763403
5	7	0.04	Seasonality	Low	Fitness cost	20	Short + Long-acting drugs	0.00321469638708324
5	7	0.04	Seasonality	Low	Fitness cost	19	Short + Long-acting drugs	0.00488703814770172
5	7	0.04	Seasonality	Low	Fitness cost	18	Short + Long-acting drugs	0.00662719969533851
5	7	0.04	Seasonality	Low	Fitness cost	17	Short + Long-acting drugs	0.00835863211863875
5	7	0.04	Seasonality	Low	Fitness cost	16	Short + Long-acting drugs	0.0100215735868961
5	7	0.04	Seasonality	Low	Fitness cost	15	Short + Long-acting drugs	0.0117327477107275
5	7	0.04	Seasonality	Low	Fitness cost	14	Short + Long-acting drugs	0.0134800969658567
5	7	0.04	Seasonality	Low	Fitness cost	13	Short + Long-acting drugs	0.0152231470736968
5	7	0.04	Seasonality	Low	Fitness cost	12	Short + Long-acting drugs	0.0169174764969165
5	7	0.04	Seasonality	Low	Fitness cost	11	Short + Long-acting drugs	0.0187255171299237
5	7	0.04	Seasonality	Low	Fitness cost	10	Short + Long-acting drugs	0.0204158190770617
5	7	0.04	Seasonality	Low	Fitness cost	9	Short + Long-acting drugs	0.0221070439460988
5	7	0.04	Seasonality	Low	Fitness cost	8	Short + Long-acting drugs	0.0239543274305632
5	7	0.04	Seasonality	Low	Fitness cost	7	Short + Long-acting drugs	0.0256270538591942
5	7	0.04	Seasonality	Low	Fitness cost	6	Short + Long-acting drugs	0.0273848900422436
5	7	0.04	Seasonality	Low	Fitness cost	5	Short + Long-acting drugs	0.0290495245256879
5	7	0.04	Seasonality	Low	Fitness cost	4	Short + Long-acting drugs	0.0308736292786
5	7	0.04	Seasonality	Low	Fitness cost	3	Short + Long-acting drugs	0.0325298144654075
5	7	0.04	Seasonality	Low	Fitness cost	2	Short + Long-acting drugs	0.0340745709660903
5	7	0.04	Seasonality	Low	Fitness cost	1	Short + Long-acting drugs	0.0356021906002509
5	7	0.04	Seasonality	Low	Fitness cost	0	Short + Long-acting drugs	NA
5	7	0.04	Seasonality	Low	Half-life (days) of the long-acting drug	1	Short + Long-acting drugs	0.00141838771611111
5	7	0.04	Seasonality	Low	Half-life (days) of the long-acting drug	2	Short + Long-acting drugs	0.00132309865044424
5	7	0.04	Seasonality	Low	Half-life (days) of the long-acting drug	3	Short + Long-acting drugs	0.00172915953827549
5	7	0.04	Seasonality	Low	Half-life (days) of the long-acting drug	4	Short + Long-acting drugs	0.00230880427354485
5	7	0.04	Seasonality	Low	Half-life (days) of the long-acting drug	5	Short + Long-acting drugs	0.00199533385740878
5	7	0.04	Seasonality	Low	Half-life (days) of the long-acting drug	6	Short + Long-acting drugs	0.00195646109788321
5	7	0.04	Seasonality	Low	Half-life (days) of the long-acting drug	7	Short + Long-acting drugs	0.000932398758946384
5	7	0.04	Seasonality	Low	Half-life (days) of the long-acting drug	8	Short + Long-acting drugs	0.00215797136249309
5	7	0.04	Seasonality	Low	Half-life (days) of the long-acting drug	9	Short + Long-acting drugs	0.00217188436497565
5	7	0.04	Seasonality	Low	Half-life (days) of the long-acting drug	10	Short + Long-acting drugs	0.00296071675864466
5	7	0.04	Seasonality	Low	Half-life (days) of the long-acting drug	11	Short + Long-acting drugs	0.00223965207169316
5	7	0.04	Seasonality	Low	Half-life (days) of the long-acting drug	12	Short + Long-acting drugs	0.00269568130718899
5	7	0.04	Seasonality	Low	Half-life (days) of the long-acting drug	13	Short + Long-acting drugs	0.00241842344566202
5	7	0.04	Seasonality	Low	Half-life (days) of the long-acting drug	14	Short + Long-acting drugs	0.00196461444939477
5	7	0.04	Seasonality	Low	Half-life (days) of the long-acting drug	15	Short + Long-acting drugs	0.00336237337118732
5	7	0.04	Seasonality	Low	Half-life (days) of the long-acting drug	16	Short + Long-acting drugs	0.00333721052441128
5	7	0.04	Seasonality	Low	Half-life (days) of the long-acting drug	17	Short + Long-acting drugs	0.00421492451975371
5	7	0.04	Seasonality	Low	Half-life (days) of the long-acting drug	18	Short + Long-acting drugs	0.00377776702335847
5	7	0.04	Seasonality	Low	Half-life (days) of the long-acting drug	19	Short + Long-acting drugs	0.00282718622866598
5	7	0.04	Seasonality	Low	Half-life (days) of the long-acting drug	20	Short + Long-acting drugs	0.00371637634295604
5	7	0.04	Seasonality	Low	Half-life (days) of the long-acting drug	21	Short + Long-acting drugs	0.00312266057082293
5	7	0.04	Seasonality	Low	Half-life (days) of the long-acting drug	22	Short + Long-acting drugs	0.00273025704673238
5	7	0.04	Seasonality	Low	Half-life (days) of the long-acting drug	23	Short + Long-acting drugs	0.00321549682089155
5	7	0.04	Seasonality	Low	Half-life (days) of the long-acting drug	24	Short + Long-acting drugs	0.00262594524806942
5	7	0.04	Seasonality	Low	Half-life (days) of the long-acting drug	25	Short + Long-acting drugs	0.00359199710735754
5	7	0.04	Seasonality	Low	Half-life (days) of the long-acting drug	26	Short + Long-acting drugs	0.00351020866024005
5	7	0.04	Seasonality	Low	Half-life (days) of the long-acting drug	27	Short + Long-acting drugs	0.00260302980146965
5	7	0.04	Seasonality	Low	Half-life (days) of the long-acting drug	28	Short + Long-acting drugs	0.00372674721076076
5	7	0.04	Seasonality	Low	Half-life (days) of the long-acting drug	29	Short + Long-acting drugs	0.00296554089550141
5	7	0.04	Seasonality	Low	Half-life (days) of the long-acting drug	30	Short + Long-acting drugs	0.00431415703057457
5	7	0.04	Seasonality	Low	Half-life (days) of the long-acting drug	31	Short + Long-acting drugs	0.00396130489861188
5	7	0.04	Seasonality	Low	Half-life (days) of the long-acting drug	32	Short + Long-acting drugs	0.00402096529102172
5	7	0.04	Seasonality	Low	Half-life (days) of the long-acting drug	33	Short + Long-acting drugs	0.00311020948544674
5	7	0.04	Seasonality	Low	Half-life (days) of the long-acting drug	34	Short + Long-acting drugs	0.00360454246920384
5	7	0.04	Seasonality	Low	Half-life (days) of the long-acting drug	35	Short + Long-acting drugs	0.00433653112591156
5	7	0.04	Seasonality	Low	Half-life (days) of the long-acting drug	36	Short + Long-acting drugs	0.00354664958329959
5	7	0.04	Seasonality	Low	Half-life (days) of the long-acting drug	37	Short + Long-acting drugs	0.00377502031800506
5	7	0.04	Seasonality	Low	Half-life (days) of the long-acting drug	38	Short + Long-acting drugs	0.00374289373296008
5	7	0.04	Seasonality	Low	Half-life (days) of the long-acting drug	39	Short + Long-acting drugs	0.00404294563014637
5	7	0.04	Seasonality	Low	Half-life (days) of the long-acting drug	40	Short + Long-acting drugs	NA
5	7	0.04	Seasonality	Low	Cmax/EC50 of the long-acting drug	1	Short + Long-acting drugs	0.00297275401637934
5	7	0.04	Seasonality	Low	Cmax/EC50 of the long-acting drug	2	Short + Long-acting drugs	0.00341878473692813
5	7	0.04	Seasonality	Low	Cmax/EC50 of the long-acting drug	3	Short + Long-acting drugs	0.0038635999396949
5	7	0.04	Seasonality	Low	Cmax/EC50 of the long-acting drug	4	Short + Long-acting drugs	0.00315941860522598
5	7	0.04	Seasonality	Low	Cmax/EC50 of the long-acting drug	5	Short + Long-acting drugs	0.00328852614718676
5	7	0.04	Seasonality	Low	Cmax/EC50 of the long-acting drug	6	Short + Long-acting drugs	0.00316554950263533
5	7	0.04	Seasonality	Low	Cmax/EC50 of the long-acting drug	7	Short + Long-acting drugs	0.00334416491349042
5	7	0.04	Seasonality	Low	Cmax/EC50 of the long-acting drug	8	Short + Long-acting drugs	0.00285092890994781
5	7	0.04	Seasonality	Low	Cmax/EC50 of the long-acting drug	9	Short + Long-acting drugs	0.00235327243431858
5	7	0.04	Seasonality	Low	Cmax/EC50 of the long-acting drug	10	Short + Long-acting drugs	0.00331634487797864
5	7	0.04	Seasonality	Low	Cmax/EC50 of the long-acting drug	11	Short + Long-acting drugs	0.00319594323634191
5	7	0.04	Seasonality	Low	Cmax/EC50 of the long-acting drug	12	Short + Long-acting drugs	0.00319716157670434
5	7	0.04	Seasonality	Low	Cmax/EC50 of the long-acting drug	13	Short + Long-acting drugs	0.00376191776094444
5	7	0.04	Seasonality	Low	Cmax/EC50 of the long-acting drug	14	Short + Long-acting drugs	0.00343320581380718
5	7	0.04	Seasonality	Low	Cmax/EC50 of the long-acting drug	15	Short + Long-acting drugs	0.00318481523165415
5	7	0.04	Seasonality	Low	Cmax/EC50 of the long-acting drug	16	Short + Long-acting drugs	0.00433806728199211
5	7	0.04	Seasonality	Low	Cmax/EC50 of the long-acting drug	17	Short + Long-acting drugs	0.00466198589264426
5	7	0.04	Seasonality	Low	Cmax/EC50 of the long-acting drug	18	Short + Long-acting drugs	0.0033151811368393
5	7	0.04	Seasonality	Low	Cmax/EC50 of the long-acting drug	19	Short + Long-acting drugs	0.00495625217160201
5	7	0.04	Seasonality	Low	Cmax/EC50 of the long-acting drug	20	Short + Long-acting drugs	0.00425158315297217
5	7	0.04	Seasonality	Low	Cmax/EC50 of the long-acting drug	21	Short + Long-acting drugs	0.00401895140672054
5	7	0.04	Seasonality	Low	Cmax/EC50 of the long-acting drug	22	Short + Long-acting drugs	0.00559985367136986
5	7	0.04	Seasonality	Low	Cmax/EC50 of the long-acting drug	23	Short + Long-acting drugs	0.00372344192923605
5	7	0.04	Seasonality	Low	Cmax/EC50 of the long-acting drug	24	Short + Long-acting drugs	0.00472329068288122
5	7	0.04	Seasonality	Low	Cmax/EC50 of the long-acting drug	25	Short + Long-acting drugs	0.00376703631072548
5	7	0.04	Seasonality	Low	Cmax/EC50 of the long-acting drug	26	Short + Long-acting drugs	0.00286829759918258
5	7	0.04	Seasonality	Low	Cmax/EC50 of the long-acting drug	27	Short + Long-acting drugs	0.00167648002223052
5	7	0.04	Seasonality	Low	Cmax/EC50 of the long-acting drug	28	Short + Long-acting drugs	0.00152526974703548
5	7	0.04	Seasonality	Low	Cmax/EC50 of the long-acting drug	29	Short + Long-acting drugs	-0.000393703370176173
5	7	0.04	Seasonality	Low	Cmax/EC50 of the long-acting drug	30	Short + Long-acting drugs	-0.00136191230975315
5	7	0.04	Seasonality	Low	Cmax/EC50 of the long-acting drug	31	Short + Long-acting drugs	-0.00270549496156734
5	7	0.04	Seasonality	Low	Cmax/EC50 of the long-acting drug	32	Short + Long-acting drugs	-0.00355650585857692
5	7	0.04	Seasonality	Low	Cmax/EC50 of the long-acting drug	33	Short + Long-acting drugs	-0.00602868695271663
5	7	0.04	Seasonality	Low	Cmax/EC50 of the long-acting drug	34	Short + Long-acting drugs	-0.00732128462669984
5	7	0.04	Seasonality	Low	Cmax/EC50 of the long-acting drug	35	Short + Long-acting drugs	-0.00969695321990335
5	7	0.04	Seasonality	Low	Cmax/EC50 of the long-acting drug	36	Short + Long-acting drugs	-0.0102040401641277
5	7	0.04	Seasonality	Low	Cmax/EC50 of the long-acting drug	37	Short + Long-acting drugs	-0.01461345160148
5	7	0.04	Seasonality	Low	Cmax/EC50 of the long-acting drug	38	Short + Long-acting drugs	-0.0149538443471421
5	7	0.04	Seasonality	Low	Cmax/EC50 of the long-acting drug	39	Short + Long-acting drugs	-0.0168464080934225
5	7	0.04	Seasonality	Low	Cmax/EC50 of the long-acting drug	40	Short + Long-acting drugs	NA
500	7	0.04	Seasonality	Low	Fitness cost	39	Short + Long-acting drugs	-0.0711336838348666
500	7	0.04	Seasonality	Low	Fitness cost	38	Short + Long-acting drugs	-0.0695808590191879
500	7	0.04	Seasonality	Low	Fitness cost	37	Short + Long-acting drugs	-0.0677823793195484
500	7	0.04	Seasonality	Low	Fitness cost	36	Short + Long-acting drugs	-0.0656793982631111
500	7	0.04	Seasonality	Low	Fitness cost	35	Short + Long-acting drugs	-0.0633522956103086
500	7	0.04	Seasonality	Low	Fitness cost	34	Short + Long-acting drugs	-0.0610012864215179
500	7	0.04	Seasonality	Low	Fitness cost	33	Short + Long-acting drugs	-0.0585367968984141
500	7	0.04	Seasonality	Low	Fitness cost	32	Short + Long-acting drugs	-0.055963737790697
500	7	0.04	Seasonality	Low	Fitness cost	31	Short + Long-acting drugs	-0.0534985084025617
500	7	0.04	Seasonality	Low	Fitness cost	30	Short + Long-acting drugs	-0.0510603252436212
500	7	0.04	Seasonality	Low	Fitness cost	29	Short + Long-acting drugs	-0.0486134741994175
500	7	0.04	Seasonality	Low	Fitness cost	28	Short + Long-acting drugs	-0.0461591104576519
500	7	0.04	Seasonality	Low	Fitness cost	27	Short + Long-acting drugs	-0.0437989737437477
500	7	0.04	Seasonality	Low	Fitness cost	26	Short + Long-acting drugs	-0.0413449411198825
500	7	0.04	Seasonality	Low	Fitness cost	25	Short + Long-acting drugs	-0.0390213510530357
500	7	0.04	Seasonality	Low	Fitness cost	24	Short + Long-acting drugs	-0.0365802677775762
500	7	0.04	Seasonality	Low	Fitness cost	23	Short + Long-acting drugs	-0.0340946934127467
500	7	0.04	Seasonality	Low	Fitness cost	22	Short + Long-acting drugs	-0.0315225947580537
500	7	0.04	Seasonality	Low	Fitness cost	21	Short + Long-acting drugs	-0.0288656776061479
500	7	0.04	Seasonality	Low	Fitness cost	20	Short + Long-acting drugs	-0.0261010493395057
500	7	0.04	Seasonality	Low	Fitness cost	19	Short + Long-acting drugs	-0.0233459022762885
500	7	0.04	Seasonality	Low	Fitness cost	18	Short + Long-acting drugs	-0.0205996607018855
500	7	0.04	Seasonality	Low	Fitness cost	17	Short + Long-acting drugs	-0.0178187450316347
500	7	0.04	Seasonality	Low	Fitness cost	16	Short + Long-acting drugs	-0.0152113639110632
500	7	0.04	Seasonality	Low	Fitness cost	15	Short + Long-acting drugs	-0.0127026574986237
500	7	0.04	Seasonality	Low	Fitness cost	14	Short + Long-acting drugs	-0.0101556106190625
500	7	0.04	Seasonality	Low	Fitness cost	13	Short + Long-acting drugs	-0.00766533893308671
500	7	0.04	Seasonality	Low	Fitness cost	12	Short + Long-acting drugs	-0.00524054328025946
500	7	0.04	Seasonality	Low	Fitness cost	11	Short + Long-acting drugs	-0.0026976598212189
500	7	0.04	Seasonality	Low	Fitness cost	10	Short + Long-acting drugs	-0.000115096303812194
500	7	0.04	Seasonality	Low	Fitness cost	9	Short + Long-acting drugs	0.00237389607020705
500	7	0.04	Seasonality	Low	Fitness cost	8	Short + Long-acting drugs	0.00492267122895395
500	7	0.04	Seasonality	Low	Fitness cost	7	Short + Long-acting drugs	0.00746133118395191
500	7	0.04	Seasonality	Low	Fitness cost	6	Short + Long-acting drugs	0.0100202555171224
500	7	0.04	Seasonality	Low	Fitness cost	5	Short + Long-acting drugs	0.0123446464238927
500	7	0.04	Seasonality	Low	Fitness cost	4	Short + Long-acting drugs	0.0145783642842315
500	7	0.04	Seasonality	Low	Fitness cost	3	Short + Long-acting drugs	0.0165245458459314
500	7	0.04	Seasonality	Low	Fitness cost	2	Short + Long-acting drugs	0.0181374428052338
500	7	0.04	Seasonality	Low	Fitness cost	1	Short + Long-acting drugs	0.0193223637559058
500	7	0.04	Seasonality	Low	Fitness cost	0	Short + Long-acting drugs	NA
500	7	0.04	Seasonality	Low	Half-life (days) of the long-acting drug	1	Short + Long-acting drugs	-0.0260030410013657
500	7	0.04	Seasonality	Low	Half-life (days) of the long-acting drug	2	Short + Long-acting drugs	-0.0263863426569246
500	7	0.04	Seasonality	Low	Half-life (days) of the long-acting drug	3	Short + Long-acting drugs	-0.0271161135233572
500	7	0.04	Seasonality	Low	Half-life (days) of the long-acting drug	4	Short + Long-acting drugs	-0.0263495363915462
500	7	0.04	Seasonality	Low	Half-life (days) of the long-acting drug	5	Short + Long-acting drugs	-0.026585468545737
500	7	0.04	Seasonality	Low	Half-life (days) of the long-acting drug	6	Short + Long-acting drugs	-0.0262293484429267
500	7	0.04	Seasonality	Low	Half-life (days) of the long-acting drug	7	Short + Long-acting drugs	-0.0258662001199657
500	7	0.04	Seasonality	Low	Half-life (days) of the long-acting drug	8	Short + Long-acting drugs	-0.0257854976018073
500	7	0.04	Seasonality	Low	Half-life (days) of the long-acting drug	9	Short + Long-acting drugs	-0.0255187313591116
500	7	0.04	Seasonality	Low	Half-life (days) of the long-acting drug	10	Short + Long-acting drugs	-0.0255886825496034
500	7	0.04	Seasonality	Low	Half-life (days) of the long-acting drug	11	Short + Long-acting drugs	-0.0277360811982229
500	7	0.04	Seasonality	Low	Half-life (days) of the long-acting drug	12	Short + Long-acting drugs	-0.0248927697822566
500	7	0.04	Seasonality	Low	Half-life (days) of the long-acting drug	13	Short + Long-acting drugs	-0.0255818265480201
500	7	0.04	Seasonality	Low	Half-life (days) of the long-acting drug	14	Short + Long-acting drugs	-0.026923569139389
500	7	0.04	Seasonality	Low	Half-life (days) of the long-acting drug	15	Short + Long-acting drugs	-0.026764193947257
500	7	0.04	Seasonality	Low	Half-life (days) of the long-acting drug	16	Short + Long-acting drugs	-0.0258808643225661
500	7	0.04	Seasonality	Low	Half-life (days) of the long-acting drug	17	Short + Long-acting drugs	-0.0267049350540052
500	7	0.04	Seasonality	Low	Half-life (days) of the long-acting drug	18	Short + Long-acting drugs	-0.0253465507186954
500	7	0.04	Seasonality	Low	Half-life (days) of the long-acting drug	19	Short + Long-acting drugs	-0.026171002124248
500	7	0.04	Seasonality	Low	Half-life (days) of the long-acting drug	20	Short + Long-acting drugs	-0.0248646241292602
500	7	0.04	Seasonality	Low	Half-life (days) of the long-acting drug	21	Short + Long-acting drugs	-0.0272818618206886
500	7	0.04	Seasonality	Low	Half-life (days) of the long-acting drug	22	Short + Long-acting drugs	-0.0259567234234008
500	7	0.04	Seasonality	Low	Half-life (days) of the long-acting drug	23	Short + Long-acting drugs	-0.0265076026540818
500	7	0.04	Seasonality	Low	Half-life (days) of the long-acting drug	24	Short + Long-acting drugs	-0.0253141588230769
500	7	0.04	Seasonality	Low	Half-life (days) of the long-acting drug	25	Short + Long-acting drugs	-0.0254929504723683
500	7	0.04	Seasonality	Low	Half-life (days) of the long-acting drug	26	Short + Long-acting drugs	-0.025968441814603
500	7	0.04	Seasonality	Low	Half-life (days) of the long-acting drug	27	Short + Long-acting drugs	-0.0251862409785435
500	7	0.04	Seasonality	Low	Half-life (days) of the long-acting drug	28	Short + Long-acting drugs	-0.024896387789391
500	7	0.04	Seasonality	Low	Half-life (days) of the long-acting drug	29	Short + Long-acting drugs	-0.0281449468216063
500	7	0.04	Seasonality	Low	Half-life (days) of the long-acting drug	30	Short + Long-acting drugs	-0.0264146331003117
500	7	0.04	Seasonality	Low	Half-life (days) of the long-acting drug	31	Short + Long-acting drugs	-0.0274954805043839
500	7	0.04	Seasonality	Low	Half-life (days) of the long-acting drug	32	Short + Long-acting drugs	-0.0247594531824507
500	7	0.04	Seasonality	Low	Half-life (days) of the long-acting drug	33	Short + Long-acting drugs	-0.0256196575115896
500	7	0.04	Seasonality	Low	Half-life (days) of the long-acting drug	34	Short + Long-acting drugs	-0.0263483298534378
500	7	0.04	Seasonality	Low	Half-life (days) of the long-acting drug	35	Short + Long-acting drugs	-0.0263031599388369
500	7	0.04	Seasonality	Low	Half-life (days) of the long-acting drug	36	Short + Long-acting drugs	-0.0257342972826044
500	7	0.04	Seasonality	Low	Half-life (days) of the long-acting drug	37	Short + Long-acting drugs	-0.0262927042557263
500	7	0.04	Seasonality	Low	Half-life (days) of the long-acting drug	38	Short + Long-acting drugs	-0.0254753084059524
500	7	0.04	Seasonality	Low	Half-life (days) of the long-acting drug	39	Short + Long-acting drugs	-0.0274505681890431
500	7	0.04	Seasonality	Low	Half-life (days) of the long-acting drug	40	Short + Long-acting drugs	NA
500	7	0.04	Seasonality	Low	Cmax/EC50 of the long-acting drug	1	Short + Long-acting drugs	-0.0239616381877322
500	7	0.04	Seasonality	Low	Cmax/EC50 of the long-acting drug	2	Short + Long-acting drugs	-0.0256368846565126
500	7	0.04	Seasonality	Low	Cmax/EC50 of the long-acting drug	3	Short + Long-acting drugs	-0.0257063603645654
500	7	0.04	Seasonality	Low	Cmax/EC50 of the long-acting drug	4	Short + Long-acting drugs	-0.0259473074689527
500	7	0.04	Seasonality	Low	Cmax/EC50 of the long-acting drug	5	Short + Long-acting drugs	-0.0255581158719511
500	7	0.04	Seasonality	Low	Cmax/EC50 of the long-acting drug	6	Short + Long-acting drugs	-0.0254903957902205
500	7	0.04	Seasonality	Low	Cmax/EC50 of the long-acting drug	7	Short + Long-acting drugs	-0.0247663855361649
500	7	0.04	Seasonality	Low	Cmax/EC50 of the long-acting drug	8	Short + Long-acting drugs	-0.0256863317844718
500	7	0.04	Seasonality	Low	Cmax/EC50 of the long-acting drug	9	Short + Long-acting drugs	-0.0259119208729683
500	7	0.04	Seasonality	Low	Cmax/EC50 of the long-acting drug	10	Short + Long-acting drugs	-0.0245177374241406
500	7	0.04	Seasonality	Low	Cmax/EC50 of the long-acting drug	11	Short + Long-acting drugs	-0.0251004639607198
500	7	0.04	Seasonality	Low	Cmax/EC50 of the long-acting drug	12	Short + Long-acting drugs	-0.0255612597145273
500	7	0.04	Seasonality	Low	Cmax/EC50 of the long-acting drug	13	Short + Long-acting drugs	-0.0266134715550183
500	7	0.04	Seasonality	Low	Cmax/EC50 of the long-acting drug	14	Short + Long-acting drugs	-0.0272714935661127
500	7	0.04	Seasonality	Low	Cmax/EC50 of the long-acting drug	15	Short + Long-acting drugs	-0.0251001814975344
500	7	0.04	Seasonality	Low	Cmax/EC50 of the long-acting drug	16	Short + Long-acting drugs	-0.0264874036351068
500	7	0.04	Seasonality	Low	Cmax/EC50 of the long-acting drug	17	Short + Long-acting drugs	-0.0272385014588553
500	7	0.04	Seasonality	Low	Cmax/EC50 of the long-acting drug	18	Short + Long-acting drugs	-0.0260382410538833
500	7	0.04	Seasonality	Low	Cmax/EC50 of the long-acting drug	19	Short + Long-acting drugs	-0.0266014470970558
500	7	0.04	Seasonality	Low	Cmax/EC50 of the long-acting drug	20	Short + Long-acting drugs	-0.02735315719835
500	7	0.04	Seasonality	Low	Cmax/EC50 of the long-acting drug	21	Short + Long-acting drugs	-0.0274537984416839
500	7	0.04	Seasonality	Low	Cmax/EC50 of the long-acting drug	22	Short + Long-acting drugs	-0.025624049498598
500	7	0.04	Seasonality	Low	Cmax/EC50 of the long-acting drug	23	Short + Long-acting drugs	-0.0267061379723649
500	7	0.04	Seasonality	Low	Cmax/EC50 of the long-acting drug	24	Short + Long-acting drugs	-0.0281100148658865
500	7	0.04	Seasonality	Low	Cmax/EC50 of the long-acting drug	25	Short + Long-acting drugs	-0.0265726743253567
500	7	0.04	Seasonality	Low	Cmax/EC50 of the long-acting drug	26	Short + Long-acting drugs	-0.0293839318963479
500	7	0.04	Seasonality	Low	Cmax/EC50 of the long-acting drug	27	Short + Long-acting drugs	-0.0284422797318609
500	7	0.04	Seasonality	Low	Cmax/EC50 of the long-acting drug	28	Short + Long-acting drugs	-0.0286883991853588
500	7	0.04	Seasonality	Low	Cmax/EC50 of the long-acting drug	29	Short + Long-acting drugs	-0.0268893579122855
500	7	0.04	Seasonality	Low	Cmax/EC50 of the long-acting drug	30	Short + Long-acting drugs	-0.0285762805426978
500	7	0.04	Seasonality	Low	Cmax/EC50 of the long-acting drug	31	Short + Long-acting drugs	-0.0273296258505764
500	7	0.04	Seasonality	Low	Cmax/EC50 of the long-acting drug	32	Short + Long-acting drugs	-0.0304434841326352
500	7	0.04	Seasonality	Low	Cmax/EC50 of the long-acting drug	33	Short + Long-acting drugs	-0.0283475511208594
500	7	0.04	Seasonality	Low	Cmax/EC50 of the long-acting drug	34	Short + Long-acting drugs	-0.0270988938374828
500	7	0.04	Seasonality	Low	Cmax/EC50 of the long-acting drug	35	Short + Long-acting drugs	-0.027973992633093
500	7	0.04	Seasonality	Low	Cmax/EC50 of the long-acting drug	36	Short + Long-acting drugs	-0.0275495667307125
500	7	0.04	Seasonality	Low	Cmax/EC50 of the long-acting drug	37	Short + Long-acting drugs	-0.0331169374513711
500	7	0.04	Seasonality	Low	Cmax/EC50 of the long-acting drug	38	Short + Long-acting drugs	-0.0304084480292441
500	7	0.04	Seasonality	Low	Cmax/EC50 of the long-acting drug	39	Short + Long-acting drugs	-0.0246051593730666
500	7	0.04	Seasonality	Low	Cmax/EC50 of the long-acting drug	40	Short + Long-acting drugs	NA
5	18	0.04	Seasonality	Low	Fitness cost	39	Short + Long-acting drugs	-0.0281593327224042
5	18	0.04	Seasonality	Low	Fitness cost	38	Short + Long-acting drugs	-0.0266403813239953
5	18	0.04	Seasonality	Low	Fitness cost	37	Short + Long-acting drugs	-0.0251913920804941
5	18	0.04	Seasonality	Low	Fitness cost	36	Short + Long-acting drugs	-0.023717357058729
5	18	0.04	Seasonality	Low	Fitness cost	35	Short + Long-acting drugs	-0.021895664955292
5	18	0.04	Seasonality	Low	Fitness cost	34	Short + Long-acting drugs	-0.0203528672001954
5	18	0.04	Seasonality	Low	Fitness cost	33	Short + Long-acting drugs	-0.0188469597982784
5	18	0.04	Seasonality	Low	Fitness cost	32	Short + Long-acting drugs	-0.0170813170356471
5	18	0.04	Seasonality	Low	Fitness cost	31	Short + Long-acting drugs	-0.015414041253298
5	18	0.04	Seasonality	Low	Fitness cost	30	Short + Long-acting drugs	-0.0136756340436458
5	18	0.04	Seasonality	Low	Fitness cost	29	Short + Long-acting drugs	-0.0119777969390678
5	18	0.04	Seasonality	Low	Fitness cost	28	Short + Long-acting drugs	-0.0103265333201747
5	18	0.04	Seasonality	Low	Fitness cost	27	Short + Long-acting drugs	-0.00852795025100163
5	18	0.04	Seasonality	Low	Fitness cost	26	Short + Long-acting drugs	-0.00673929815019368
5	18	0.04	Seasonality	Low	Fitness cost	25	Short + Long-acting drugs	-0.00502647462082324
5	18	0.04	Seasonality	Low	Fitness cost	24	Short + Long-acting drugs	-0.00329153019638699
5	18	0.04	Seasonality	Low	Fitness cost	23	Short + Long-acting drugs	-0.00137276363317385
5	18	0.04	Seasonality	Low	Fitness cost	22	Short + Long-acting drugs	0.000301849068908957
5	18	0.04	Seasonality	Low	Fitness cost	21	Short + Long-acting drugs	0.00217349426416367
5	18	0.04	Seasonality	Low	Fitness cost	20	Short + Long-acting drugs	0.00387821214695918
5	18	0.04	Seasonality	Low	Fitness cost	19	Short + Long-acting drugs	0.00562616765985051
5	18	0.04	Seasonality	Low	Fitness cost	18	Short + Long-acting drugs	0.00733054448473
5	18	0.04	Seasonality	Low	Fitness cost	17	Short + Long-acting drugs	0.00915151169036727
5	18	0.04	Seasonality	Low	Fitness cost	16	Short + Long-acting drugs	0.0107897076115774
5	18	0.04	Seasonality	Low	Fitness cost	15	Short + Long-acting drugs	0.0125007196131763
5	18	0.04	Seasonality	Low	Fitness cost	14	Short + Long-acting drugs	0.0142209665029003
5	18	0.04	Seasonality	Low	Fitness cost	13	Short + Long-acting drugs	0.0159375658404495
5	18	0.04	Seasonality	Low	Fitness cost	12	Short + Long-acting drugs	0.0176159309920036
5	18	0.04	Seasonality	Low	Fitness cost	11	Short + Long-acting drugs	0.0193259792304148
5	18	0.04	Seasonality	Low	Fitness cost	10	Short + Long-acting drugs	0.0208979247714855
5	18	0.04	Seasonality	Low	Fitness cost	9	Short + Long-acting drugs	0.0224772885754284
5	18	0.04	Seasonality	Low	Fitness cost	8	Short + Long-acting drugs	0.0240402768921413
5	18	0.04	Seasonality	Low	Fitness cost	7	Short + Long-acting drugs	0.0254621009507545
5	18	0.04	Seasonality	Low	Fitness cost	6	Short + Long-acting drugs	0.0269823884614792
5	18	0.04	Seasonality	Low	Fitness cost	5	Short + Long-acting drugs	0.0284131062468092
5	18	0.04	Seasonality	Low	Fitness cost	4	Short + Long-acting drugs	0.0298179808281321
5	18	0.04	Seasonality	Low	Fitness cost	3	Short + Long-acting drugs	0.0312767493381063
5	18	0.04	Seasonality	Low	Fitness cost	2	Short + Long-acting drugs	0.0326024280441341
5	18	0.04	Seasonality	Low	Fitness cost	1	Short + Long-acting drugs	0.0339817037767608
5	18	0.04	Seasonality	Low	Fitness cost	0	Short + Long-acting drugs	NA
5	18	0.04	Seasonality	Low	Half-life (days) of the long-acting drug	1	Short + Long-acting drugs	0.00292021087571001
5	18	0.04	Seasonality	Low	Half-life (days) of the long-acting drug	2	Short + Long-acting drugs	0.00414323324042874
5	18	0.04	Seasonality	Low	Half-life (days) of the long-acting drug	3	Short + Long-acting drugs	0.00360962511263407
5	18	0.04	Seasonality	Low	Half-life (days) of the long-acting drug	4	Short + Long-acting drugs	0.00395740815724581
5	18	0.04	Seasonality	Low	Half-life (days) of the long-acting drug	5	Short + Long-acting drugs	0.00376564493882326
5	18	0.04	Seasonality	Low	Half-life (days) of the long-acting drug	6	Short + Long-acting drugs	0.00374168202213469
5	18	0.04	Seasonality	Low	Half-life (days) of the long-acting drug	7	Short + Long-acting drugs	0.00384681949694286
5	18	0.04	Seasonality	Low	Half-life (days) of the long-acting drug	8	Short + Long-acting drugs	0.0050426776154472
5	18	0.04	Seasonality	Low	Half-life (days) of the long-acting drug	9	Short + Long-acting drugs	0.00388975487402629
5	18	0.04	Seasonality	Low	Half-life (days) of the long-acting drug	10	Short + Long-acting drugs	0.00343776202430968
5	18	0.04	Seasonality	Low	Half-life (days) of the long-acting drug	11	Short + Long-acting drugs	0.00380331853325044
5	18	0.04	Seasonality	Low	Half-life (days) of the long-acting drug	12	Short + Long-acting drugs	0.00468647472621501
5	18	0.04	Seasonality	Low	Half-life (days) of the long-acting drug	13	Short + Long-acting drugs	0.0042233141495501
5	18	0.04	Seasonality	Low	Half-life (days) of the long-acting drug	14	Short + Long-acting drugs	0.00475992569334327
5	18	0.04	Seasonality	Low	Half-life (days) of the long-acting drug	15	Short + Long-acting drugs	0.00425428714959301
5	18	0.04	Seasonality	Low	Half-life (days) of the long-acting drug	16	Short + Long-acting drugs	0.0047372955348492
5	18	0.04	Seasonality	Low	Half-life (days) of the long-acting drug	17	Short + Long-acting drugs	0.00474448954713715
5	18	0.04	Seasonality	Low	Half-life (days) of the long-acting drug	18	Short + Long-acting drugs	0.00384665187940987
5	18	0.04	Seasonality	Low	Half-life (days) of the long-acting drug	19	Short + Long-acting drugs	0.00517827027924321
5	18	0.04	Seasonality	Low	Half-life (days) of the long-acting drug	20	Short + Long-acting drugs	0.00536211057286026
5	18	0.04	Seasonality	Low	Half-life (days) of the long-acting drug	21	Short + Long-acting drugs	0.00435642912684308
5	18	0.04	Seasonality	Low	Half-life (days) of the long-acting drug	22	Short + Long-acting drugs	0.00380653698056917
5	18	0.04	Seasonality	Low	Half-life (days) of the long-acting drug	23	Short + Long-acting drugs	0.00366177608879224
5	18	0.04	Seasonality	Low	Half-life (days) of the long-acting drug	24	Short + Long-acting drugs	0.00439142474424689
5	18	0.04	Seasonality	Low	Half-life (days) of the long-acting drug	25	Short + Long-acting drugs	0.00436666441429379
5	18	0.04	Seasonality	Low	Half-life (days) of the long-acting drug	26	Short + Long-acting drugs	0.0040713181691498
5	18	0.04	Seasonality	Low	Half-life (days) of the long-acting drug	27	Short + Long-acting drugs	0.00429078024381148
5	18	0.04	Seasonality	Low	Half-life (days) of the long-acting drug	28	Short + Long-acting drugs	0.00486772560641646
5	18	0.04	Seasonality	Low	Half-life (days) of the long-acting drug	29	Short + Long-acting drugs	0.00453452464812091
5	18	0.04	Seasonality	Low	Half-life (days) of the long-acting drug	30	Short + Long-acting drugs	0.00380411390814203
5	18	0.04	Seasonality	Low	Half-life (days) of the long-acting drug	31	Short + Long-acting drugs	0.0039717960360646
5	18	0.04	Seasonality	Low	Half-life (days) of the long-acting drug	32	Short + Long-acting drugs	0.00364315755105638
5	18	0.04	Seasonality	Low	Half-life (days) of the long-acting drug	33	Short + Long-acting drugs	0.00336724984210524
5	18	0.04	Seasonality	Low	Half-life (days) of the long-acting drug	34	Short + Long-acting drugs	0.00380431680608598
5	18	0.04	Seasonality	Low	Half-life (days) of the long-acting drug	35	Short + Long-acting drugs	0.00408466522468963
5	18	0.04	Seasonality	Low	Half-life (days) of the long-acting drug	36	Short + Long-acting drugs	0.00382368472757685
5	18	0.04	Seasonality	Low	Half-life (days) of the long-acting drug	37	Short + Long-acting drugs	0.00278692245907886
5	18	0.04	Seasonality	Low	Half-life (days) of the long-acting drug	38	Short + Long-acting drugs	0.00268140511974291
5	18	0.04	Seasonality	Low	Half-life (days) of the long-acting drug	39	Short + Long-acting drugs	0.00180559962369397
5	18	0.04	Seasonality	Low	Half-life (days) of the long-acting drug	40	Short + Long-acting drugs	NA
5	18	0.04	Seasonality	Low	Cmax/EC50 of the long-acting drug	1	Short + Long-acting drugs	0.00788222529810352
5	18	0.04	Seasonality	Low	Cmax/EC50 of the long-acting drug	2	Short + Long-acting drugs	0.00725035936455069
5	18	0.04	Seasonality	Low	Cmax/EC50 of the long-acting drug	3	Short + Long-acting drugs	0.00700332316400885
5	18	0.04	Seasonality	Low	Cmax/EC50 of the long-acting drug	4	Short + Long-acting drugs	0.00649805319151779
5	18	0.04	Seasonality	Low	Cmax/EC50 of the long-acting drug	5	Short + Long-acting drugs	0.00603586791672794
5	18	0.04	Seasonality	Low	Cmax/EC50 of the long-acting drug	6	Short + Long-acting drugs	0.0055591456272419
5	18	0.04	Seasonality	Low	Cmax/EC50 of the long-acting drug	7	Short + Long-acting drugs	0.00536441332966542
5	18	0.04	Seasonality	Low	Cmax/EC50 of the long-acting drug	8	Short + Long-acting drugs	0.00503165676344331
5	18	0.04	Seasonality	Low	Cmax/EC50 of the long-acting drug	9	Short + Long-acting drugs	0.00424813505193111
5	18	0.04	Seasonality	Low	Cmax/EC50 of the long-acting drug	10	Short + Long-acting drugs	0.00376464108311862
5	18	0.04	Seasonality	Low	Cmax/EC50 of the long-acting drug	11	Short + Long-acting drugs	0.00449195873186255
5	18	0.04	Seasonality	Low	Cmax/EC50 of the long-acting drug	12	Short + Long-acting drugs	0.00297665512267922
5	18	0.04	Seasonality	Low	Cmax/EC50 of the long-acting drug	13	Short + Long-acting drugs	0.00299898078140306
5	18	0.04	Seasonality	Low	Cmax/EC50 of the long-acting drug	14	Short + Long-acting drugs	0.00303574842163322
5	18	0.04	Seasonality	Low	Cmax/EC50 of the long-acting drug	15	Short + Long-acting drugs	0.0017640963572137
5	18	0.04	Seasonality	Low	Cmax/EC50 of the long-acting drug	16	Short + Long-acting drugs	0.00324823268309444
5	18	0.04	Seasonality	Low	Cmax/EC50 of the long-acting drug	17	Short + Long-acting drugs	0.00221659593249392
5	18	0.04	Seasonality	Low	Cmax/EC50 of the long-acting drug	18	Short + Long-acting drugs	0.00219429963580761
5	18	0.04	Seasonality	Low	Cmax/EC50 of the long-acting drug	19	Short + Long-acting drugs	0.00154977817335533
5	18	0.04	Seasonality	Low	Cmax/EC50 of the long-acting drug	20	Short + Long-acting drugs	0.00183297877170884
5	18	0.04	Seasonality	Low	Cmax/EC50 of the long-acting drug	21	Short + Long-acting drugs	0.00158125752523881
5	18	0.04	Seasonality	Low	Cmax/EC50 of the long-acting drug	22	Short + Long-acting drugs	0.00208725100933869
5	18	0.04	Seasonality	Low	Cmax/EC50 of the long-acting drug	23	Short + Long-acting drugs	0.00153080266081785
5	18	0.04	Seasonality	Low	Cmax/EC50 of the long-acting drug	24	Short + Long-acting drugs	0.00151747845513185
5	18	0.04	Seasonality	Low	Cmax/EC50 of the long-acting drug	25	Short + Long-acting drugs	0.00234520214727561
5	18	0.04	Seasonality	Low	Cmax/EC50 of the long-acting drug	26	Short + Long-acting drugs	0.000187670915009134
5	18	0.04	Seasonality	Low	Cmax/EC50 of the long-acting drug	27	Short + Long-acting drugs	0.000515525479225261
5	18	0.04	Seasonality	Low	Cmax/EC50 of the long-acting drug	28	Short + Long-acting drugs	0.00138372339523659
5	18	0.04	Seasonality	Low	Cmax/EC50 of the long-acting drug	29	Short + Long-acting drugs	0.00185995464696134
5	18	0.04	Seasonality	Low	Cmax/EC50 of the long-acting drug	30	Short + Long-acting drugs	0.00143238636358477
5	18	0.04	Seasonality	Low	Cmax/EC50 of the long-acting drug	31	Short + Long-acting drugs	0.000813723542243379
5	18	0.04	Seasonality	Low	Cmax/EC50 of the long-acting drug	32	Short + Long-acting drugs	0.00061680461482483
5	18	0.04	Seasonality	Low	Cmax/EC50 of the long-acting drug	33	Short + Long-acting drugs	0.0027902539223867
5	18	0.04	Seasonality	Low	Cmax/EC50 of the long-acting drug	34	Short + Long-acting drugs	0.003165514226736
5	18	0.04	Seasonality	Low	Cmax/EC50 of the long-acting drug	35	Short + Long-acting drugs	-7.49685925113732e-05
5	18	0.04	Seasonality	Low	Cmax/EC50 of the long-acting drug	36	Short + Long-acting drugs	-0.000652254961727985
5	18	0.04	Seasonality	Low	Cmax/EC50 of the long-acting drug	37	Short + Long-acting drugs	0.00181718403214678
5	18	0.04	Seasonality	Low	Cmax/EC50 of the long-acting drug	38	Short + Long-acting drugs	0.00133044479268734
5	18	0.04	Seasonality	Low	Cmax/EC50 of the long-acting drug	39	Short + Long-acting drugs	0.00511305542106898
5	18	0.04	Seasonality	Low	Cmax/EC50 of the long-acting drug	40	Short + Long-acting drugs	NA
500	18	0.04	Seasonality	Low	Fitness cost	39	Short + Long-acting drugs	-0.0697449825391288
500	18	0.04	Seasonality	Low	Fitness cost	38	Short + Long-acting drugs	-0.0674571968984854
500	18	0.04	Seasonality	Low	Fitness cost	37	Short + Long-acting drugs	-0.0655722911975307
500	18	0.04	Seasonality	Low	Fitness cost	36	Short + Long-acting drugs	-0.063296704128141
500	18	0.04	Seasonality	Low	Fitness cost	35	Short + Long-acting drugs	-0.0609176728385029
500	18	0.04	Seasonality	Low	Fitness cost	34	Short + Long-acting drugs	-0.0585771777971187
500	18	0.04	Seasonality	Low	Fitness cost	33	Short + Long-acting drugs	-0.0560451768320001
500	18	0.04	Seasonality	Low	Fitness cost	32	Short + Long-acting drugs	-0.0535653825913481
500	18	0.04	Seasonality	Low	Fitness cost	31	Short + Long-acting drugs	-0.0510727513873393
500	18	0.04	Seasonality	Low	Fitness cost	30	Short + Long-acting drugs	-0.0485323408522157
500	18	0.04	Seasonality	Low	Fitness cost	29	Short + Long-acting drugs	-0.0459762493671871
500	18	0.04	Seasonality	Low	Fitness cost	28	Short + Long-acting drugs	-0.0435323760876676
500	18	0.04	Seasonality	Low	Fitness cost	27	Short + Long-acting drugs	-0.0410756882856217
500	18	0.04	Seasonality	Low	Fitness cost	26	Short + Long-acting drugs	-0.0386514385386537
500	18	0.04	Seasonality	Low	Fitness cost	25	Short + Long-acting drugs	-0.0361653799409007
500	18	0.04	Seasonality	Low	Fitness cost	24	Short + Long-acting drugs	-0.0337181329257412
500	18	0.04	Seasonality	Low	Fitness cost	23	Short + Long-acting drugs	-0.0312681223691649
500	18	0.04	Seasonality	Low	Fitness cost	22	Short + Long-acting drugs	-0.0287784682486119
500	18	0.04	Seasonality	Low	Fitness cost	21	Short + Long-acting drugs	-0.0263681798528104
500	18	0.04	Seasonality	Low	Fitness cost	20	Short + Long-acting drugs	-0.0237999014215232
500	18	0.04	Seasonality	Low	Fitness cost	19	Short + Long-acting drugs	-0.021161139173509
500	18	0.04	Seasonality	Low	Fitness cost	18	Short + Long-acting drugs	-0.0186617714190645
500	18	0.04	Seasonality	Low	Fitness cost	17	Short + Long-acting drugs	-0.0160410966823892
500	18	0.04	Seasonality	Low	Fitness cost	16	Short + Long-acting drugs	-0.0134211648670917
500	18	0.04	Seasonality	Low	Fitness cost	15	Short + Long-acting drugs	-0.0107555686496245
500	18	0.04	Seasonality	Low	Fitness cost	14	Short + Long-acting drugs	-0.00818733104344258
500	18	0.04	Seasonality	Low	Fitness cost	13	Short + Long-acting drugs	-0.00554185696769339
500	18	0.04	Seasonality	Low	Fitness cost	12	Short + Long-acting drugs	-0.00282212801456194
500	18	0.04	Seasonality	Low	Fitness cost	11	Short + Long-acting drugs	-0.000351552282273272
500	18	0.04	Seasonality	Low	Fitness cost	10	Short + Long-acting drugs	0.002243536447857
500	18	0.04	Seasonality	Low	Fitness cost	9	Short + Long-acting drugs	0.0046842666032814
500	18	0.04	Seasonality	Low	Fitness cost	8	Short + Long-acting drugs	0.00715313915763405
500	18	0.04	Seasonality	Low	Fitness cost	7	Short + Long-acting drugs	0.00932206738471595
500	18	0.04	Seasonality	Low	Fitness cost	6	Short + Long-acting drugs	0.0115391395407358
500	18	0.04	Seasonality	Low	Fitness cost	5	Short + Long-acting drugs	0.0136775210475446
500	18	0.04	Seasonality	Low	Fitness cost	4	Short + Long-acting drugs	0.015338434846451
500	18	0.04	Seasonality	Low	Fitness cost	3	Short + Long-acting drugs	0.0170913488502632
500	18	0.04	Seasonality	Low	Fitness cost	2	Short + Long-acting drugs	0.0185282431236396
500	18	0.04	Seasonality	Low	Fitness cost	1	Short + Long-acting drugs	0.0197315424530158
500	18	0.04	Seasonality	Low	Fitness cost	0	Short + Long-acting drugs	NA
500	18	0.04	Seasonality	Low	Half-life (days) of the long-acting drug	1	Short + Long-acting drugs	-0.0241803263275457
500	18	0.04	Seasonality	Low	Half-life (days) of the long-acting drug	2	Short + Long-acting drugs	-0.0225856379241118
500	18	0.04	Seasonality	Low	Half-life (days) of the long-acting drug	3	Short + Long-acting drugs	-0.0228161129156383
500	18	0.04	Seasonality	Low	Half-life (days) of the long-acting drug	4	Short + Long-acting drugs	-0.0230523529676674
500	18	0.04	Seasonality	Low	Half-life (days) of the long-acting drug	5	Short + Long-acting drugs	-0.0249630907599531
500	18	0.04	Seasonality	Low	Half-life (days) of the long-acting drug	6	Short + Long-acting drugs	-0.0230840555105544
500	18	0.04	Seasonality	Low	Half-life (days) of the long-acting drug	7	Short + Long-acting drugs	-0.0246295159066555
500	18	0.04	Seasonality	Low	Half-life (days) of the long-acting drug	8	Short + Long-acting drugs	-0.0241440277732668
500	18	0.04	Seasonality	Low	Half-life (days) of the long-acting drug	9	Short + Long-acting drugs	-0.0241289403325871
500	18	0.04	Seasonality	Low	Half-life (days) of the long-acting drug	10	Short + Long-acting drugs	-0.0242384353280748
500	18	0.04	Seasonality	Low	Half-life (days) of the long-acting drug	11	Short + Long-acting drugs	-0.0248851829615415
500	18	0.04	Seasonality	Low	Half-life (days) of the long-acting drug	12	Short + Long-acting drugs	-0.0249338066570007
500	18	0.04	Seasonality	Low	Half-life (days) of the long-acting drug	13	Short + Long-acting drugs	-0.0251397959816099
500	18	0.04	Seasonality	Low	Half-life (days) of the long-acting drug	14	Short + Long-acting drugs	-0.0249153178958035
500	18	0.04	Seasonality	Low	Half-life (days) of the long-acting drug	15	Short + Long-acting drugs	-0.0242735944505731
500	18	0.04	Seasonality	Low	Half-life (days) of the long-acting drug	16	Short + Long-acting drugs	-0.0243584486333302
500	18	0.04	Seasonality	Low	Half-life (days) of the long-acting drug	17	Short + Long-acting drugs	-0.0232163190210489
500	18	0.04	Seasonality	Low	Half-life (days) of the long-acting drug	18	Short + Long-acting drugs	-0.0238154583108601
500	18	0.04	Seasonality	Low	Half-life (days) of the long-acting drug	19	Short + Long-acting drugs	-0.0232829307529927
500	18	0.04	Seasonality	Low	Half-life (days) of the long-acting drug	20	Short + Long-acting drugs	-0.0253257113226705
500	18	0.04	Seasonality	Low	Half-life (days) of the long-acting drug	21	Short + Long-acting drugs	-0.024117473559115
500	18	0.04	Seasonality	Low	Half-life (days) of the long-acting drug	22	Short + Long-acting drugs	-0.0241421058610838
500	18	0.04	Seasonality	Low	Half-life (days) of the long-acting drug	23	Short + Long-acting drugs	-0.0239246803167019
500	18	0.04	Seasonality	Low	Half-life (days) of the long-acting drug	24	Short + Long-acting drugs	-0.0240907151626853
500	18	0.04	Seasonality	Low	Half-life (days) of the long-acting drug	25	Short + Long-acting drugs	-0.0236641288634489
500	18	0.04	Seasonality	Low	Half-life (days) of the long-acting drug	26	Short + Long-acting drugs	-0.0242808244621652
500	18	0.04	Seasonality	Low	Half-life (days) of the long-acting drug	27	Short + Long-acting drugs	-0.0239945164723126
500	18	0.04	Seasonality	Low	Half-life (days) of the long-acting drug	28	Short + Long-acting drugs	-0.0240707844256479
500	18	0.04	Seasonality	Low	Half-life (days) of the long-acting drug	29	Short + Long-acting drugs	-0.0239122958179678
500	18	0.04	Seasonality	Low	Half-life (days) of the long-acting drug	30	Short + Long-acting drugs	-0.0228948508333326
500	18	0.04	Seasonality	Low	Half-life (days) of the long-acting drug	31	Short + Long-acting drugs	-0.0250286089023859
500	18	0.04	Seasonality	Low	Half-life (days) of the long-acting drug	32	Short + Long-acting drugs	-0.0239660854135343
500	18	0.04	Seasonality	Low	Half-life (days) of the long-acting drug	33	Short + Long-acting drugs	-0.0239647441474446
500	18	0.04	Seasonality	Low	Half-life (days) of the long-acting drug	34	Short + Long-acting drugs	-0.0236757480848554
500	18	0.04	Seasonality	Low	Half-life (days) of the long-acting drug	35	Short + Long-acting drugs	-0.0240467042945792
500	18	0.04	Seasonality	Low	Half-life (days) of the long-acting drug	36	Short + Long-acting drugs	-0.0228210679717425
500	18	0.04	Seasonality	Low	Half-life (days) of the long-acting drug	37	Short + Long-acting drugs	-0.0235646472738448
500	18	0.04	Seasonality	Low	Half-life (days) of the long-acting drug	38	Short + Long-acting drugs	-0.024260354162776
500	18	0.04	Seasonality	Low	Half-life (days) of the long-acting drug	39	Short + Long-acting drugs	-0.0230523831421014
500	18	0.04	Seasonality	Low	Half-life (days) of the long-acting drug	40	Short + Long-acting drugs	NA
500	18	0.04	Seasonality	Low	Cmax/EC50 of the long-acting drug	1	Short + Long-acting drugs	-0.0191261478153731
500	18	0.04	Seasonality	Low	Cmax/EC50 of the long-acting drug	2	Short + Long-acting drugs	-0.0227435971411635
500	18	0.04	Seasonality	Low	Cmax/EC50 of the long-acting drug	3	Short + Long-acting drugs	-0.023362221791985
500	18	0.04	Seasonality	Low	Cmax/EC50 of the long-acting drug	4	Short + Long-acting drugs	-0.0232447600453222
500	18	0.04	Seasonality	Low	Cmax/EC50 of the long-acting drug	5	Short + Long-acting drugs	-0.0226286132699267
500	18	0.04	Seasonality	Low	Cmax/EC50 of the long-acting drug	6	Short + Long-acting drugs	-0.0229958779644296
500	18	0.04	Seasonality	Low	Cmax/EC50 of the long-acting drug	7	Short + Long-acting drugs	-0.0230759825723535
500	18	0.04	Seasonality	Low	Cmax/EC50 of the long-acting drug	8	Short + Long-acting drugs	-0.0232629099730597
500	18	0.04	Seasonality	Low	Cmax/EC50 of the long-acting drug	9	Short + Long-acting drugs	-0.023513848084987
500	18	0.04	Seasonality	Low	Cmax/EC50 of the long-acting drug	10	Short + Long-acting drugs	-0.0221830635417836
500	18	0.04	Seasonality	Low	Cmax/EC50 of the long-acting drug	11	Short + Long-acting drugs	-0.023496298247365
500	18	0.04	Seasonality	Low	Cmax/EC50 of the long-acting drug	12	Short + Long-acting drugs	-0.0231324841830425
500	18	0.04	Seasonality	Low	Cmax/EC50 of the long-acting drug	13	Short + Long-acting drugs	-0.0247162662324847
500	18	0.04	Seasonality	Low	Cmax/EC50 of the long-acting drug	14	Short + Long-acting drugs	-0.0246440074898751
500	18	0.04	Seasonality	Low	Cmax/EC50 of the long-acting drug	15	Short + Long-acting drugs	-0.0250279338031207
500	18	0.04	Seasonality	Low	Cmax/EC50 of the long-acting drug	16	Short + Long-acting drugs	-0.0234861574863814
500	18	0.04	Seasonality	Low	Cmax/EC50 of the long-acting drug	17	Short + Long-acting drugs	-0.0243099894874653
500	18	0.04	Seasonality	Low	Cmax/EC50 of the long-acting drug	18	Short + Long-acting drugs	-0.0249369430447031
500	18	0.04	Seasonality	Low	Cmax/EC50 of the long-acting drug	19	Short + Long-acting drugs	-0.0245146936022482
500	18	0.04	Seasonality	Low	Cmax/EC50 of the long-acting drug	20	Short + Long-acting drugs	-0.0255085092990118
500	18	0.04	Seasonality	Low	Cmax/EC50 of the long-acting drug	21	Short + Long-acting drugs	-0.0251860315651068
500	18	0.04	Seasonality	Low	Cmax/EC50 of the long-acting drug	22	Short + Long-acting drugs	-0.0255473544076914
500	18	0.04	Seasonality	Low	Cmax/EC50 of the long-acting drug	23	Short + Long-acting drugs	-0.0266172958343567
500	18	0.04	Seasonality	Low	Cmax/EC50 of the long-acting drug	24	Short + Long-acting drugs	-0.0268979092329038
500	18	0.04	Seasonality	Low	Cmax/EC50 of the long-acting drug	25	Short + Long-acting drugs	-0.0270971877883074
500	18	0.04	Seasonality	Low	Cmax/EC50 of the long-acting drug	26	Short + Long-acting drugs	-0.0263404782412462
500	18	0.04	Seasonality	Low	Cmax/EC50 of the long-acting drug	27	Short + Long-acting drugs	-0.0254168683245277
500	18	0.04	Seasonality	Low	Cmax/EC50 of the long-acting drug	28	Short + Long-acting drugs	-0.0268837497622823
500	18	0.04	Seasonality	Low	Cmax/EC50 of the long-acting drug	29	Short + Long-acting drugs	-0.0251472246875472
500	18	0.04	Seasonality	Low	Cmax/EC50 of the long-acting drug	30	Short + Long-acting drugs	-0.0259366757458502
500	18	0.04	Seasonality	Low	Cmax/EC50 of the long-acting drug	31	Short + Long-acting drugs	-0.0266005117711527
500	18	0.04	Seasonality	Low	Cmax/EC50 of the long-acting drug	32	Short + Long-acting drugs	-0.0279940123060696
500	18	0.04	Seasonality	Low	Cmax/EC50 of the long-acting drug	33	Short + Long-acting drugs	-0.0271702965440025
500	18	0.04	Seasonality	Low	Cmax/EC50 of the long-acting drug	34	Short + Long-acting drugs	-0.0275859792714415
500	18	0.04	Seasonality	Low	Cmax/EC50 of the long-acting drug	35	Short + Long-acting drugs	-0.0289812150157856
500	18	0.04	Seasonality	Low	Cmax/EC50 of the long-acting drug	36	Short + Long-acting drugs	-0.0266081637796917
500	18	0.04	Seasonality	Low	Cmax/EC50 of the long-acting drug	37	Short + Long-acting drugs	-0.0260152663397382
500	18	0.04	Seasonality	Low	Cmax/EC50 of the long-acting drug	38	Short + Long-acting drugs	-0.0301453329148103
500	18	0.04	Seasonality	Low	Cmax/EC50 of the long-acting drug	39	Short + Long-acting drugs	-0.025488031550278
500	18	0.04	Seasonality	Low	Cmax/EC50 of the long-acting drug	40	Short + Long-acting drugs	NA
5	7	0.04	Seasonality	High	Fitness cost	39	Short + Long-acting drugs	-0.0307406755484028
5	7	0.04	Seasonality	High	Fitness cost	38	Short + Long-acting drugs	-0.0293203744699759
5	7	0.04	Seasonality	High	Fitness cost	37	Short + Long-acting drugs	-0.0278477922591192
5	7	0.04	Seasonality	High	Fitness cost	36	Short + Long-acting drugs	-0.0261426266153262
5	7	0.04	Seasonality	High	Fitness cost	35	Short + Long-acting drugs	-0.0244619071517826
5	7	0.04	Seasonality	High	Fitness cost	34	Short + Long-acting drugs	-0.0229214715731807
5	7	0.04	Seasonality	High	Fitness cost	33	Short + Long-acting drugs	-0.0212055739546866
5	7	0.04	Seasonality	High	Fitness cost	32	Short + Long-acting drugs	-0.0196376353784166
5	7	0.04	Seasonality	High	Fitness cost	31	Short + Long-acting drugs	-0.0181248058061507
5	7	0.04	Seasonality	High	Fitness cost	30	Short + Long-acting drugs	-0.0163024802288196
5	7	0.04	Seasonality	High	Fitness cost	29	Short + Long-acting drugs	-0.0145188116813136
5	7	0.04	Seasonality	High	Fitness cost	28	Short + Long-acting drugs	-0.0131799037249112
5	7	0.04	Seasonality	High	Fitness cost	27	Short + Long-acting drugs	-0.0113925480924347
5	7	0.04	Seasonality	High	Fitness cost	26	Short + Long-acting drugs	-0.00980751112617728
5	7	0.04	Seasonality	High	Fitness cost	25	Short + Long-acting drugs	-0.00830799290073709
5	7	0.04	Seasonality	High	Fitness cost	24	Short + Long-acting drugs	-0.00666029928317461
5	7	0.04	Seasonality	High	Fitness cost	23	Short + Long-acting drugs	-0.00478947845111845
5	7	0.04	Seasonality	High	Fitness cost	22	Short + Long-acting drugs	-0.00318905501535055
5	7	0.04	Seasonality	High	Fitness cost	21	Short + Long-acting drugs	-0.00183905600754111
5	7	0.04	Seasonality	High	Fitness cost	20	Short + Long-acting drugs	0.000324841380890546
5	7	0.04	Seasonality	High	Fitness cost	19	Short + Long-acting drugs	0.00210672514697183
5	7	0.04	Seasonality	High	Fitness cost	18	Short + Long-acting drugs	0.00411426476045726
5	7	0.04	Seasonality	High	Fitness cost	17	Short + Long-acting drugs	0.00584362692708748
5	7	0.04	Seasonality	High	Fitness cost	16	Short + Long-acting drugs	0.00763195959482095
5	7	0.04	Seasonality	High	Fitness cost	15	Short + Long-acting drugs	0.00947109944070438
5	7	0.04	Seasonality	High	Fitness cost	14	Short + Long-acting drugs	0.0113283763283214
5	7	0.04	Seasonality	High	Fitness cost	13	Short + Long-acting drugs	0.0132311859989072
5	7	0.04	Seasonality	High	Fitness cost	12	Short + Long-acting drugs	0.0153786694311411
5	7	0.04	Seasonality	High	Fitness cost	11	Short + Long-acting drugs	0.0170260951046929
5	7	0.04	Seasonality	High	Fitness cost	10	Short + Long-acting drugs	0.0187319865464169
5	7	0.04	Seasonality	High	Fitness cost	9	Short + Long-acting drugs	0.0203604152749338
5	7	0.04	Seasonality	High	Fitness cost	8	Short + Long-acting drugs	0.0223180050110977
5	7	0.04	Seasonality	High	Fitness cost	7	Short + Long-acting drugs	0.023612442609239
5	7	0.04	Seasonality	High	Fitness cost	6	Short + Long-acting drugs	0.0255816591980573
5	7	0.04	Seasonality	High	Fitness cost	5	Short + Long-acting drugs	0.0271193277370801
5	7	0.04	Seasonality	High	Fitness cost	4	Short + Long-acting drugs	0.0285317702769106
5	7	0.04	Seasonality	High	Fitness cost	3	Short + Long-acting drugs	0.0298216899996264
5	7	0.04	Seasonality	High	Fitness cost	2	Short + Long-acting drugs	0.030875350916406
5	7	0.04	Seasonality	High	Fitness cost	1	Short + Long-acting drugs	0.0320250099873454
5	7	0.04	Seasonality	High	Fitness cost	0	Short + Long-acting drugs	NA
5	7	0.04	Seasonality	High	Half-life (days) of the long-acting drug	1	Short + Long-acting drugs	-0.0019889426052648
5	7	0.04	Seasonality	High	Half-life (days) of the long-acting drug	2	Short + Long-acting drugs	-0.00260011830744493
5	7	0.04	Seasonality	High	Half-life (days) of the long-acting drug	3	Short + Long-acting drugs	-0.00232010610874332
5	7	0.04	Seasonality	High	Half-life (days) of the long-acting drug	4	Short + Long-acting drugs	-0.00244994143898892
5	7	0.04	Seasonality	High	Half-life (days) of the long-acting drug	5	Short + Long-acting drugs	-0.00322425544526167
5	7	0.04	Seasonality	High	Half-life (days) of the long-acting drug	6	Short + Long-acting drugs	-0.00284488316993585
5	7	0.04	Seasonality	High	Half-life (days) of the long-acting drug	7	Short + Long-acting drugs	-0.00273415779119196
5	7	0.04	Seasonality	High	Half-life (days) of the long-acting drug	8	Short + Long-acting drugs	-0.0036132486969289
5	7	0.04	Seasonality	High	Half-life (days) of the long-acting drug	9	Short + Long-acting drugs	-0.00331926927586149
5	7	0.04	Seasonality	High	Half-life (days) of the long-acting drug	10	Short + Long-acting drugs	-0.00277459056039262
5	7	0.04	Seasonality	High	Half-life (days) of the long-acting drug	11	Short + Long-acting drugs	-0.00317591778643533
5	7	0.04	Seasonality	High	Half-life (days) of the long-acting drug	12	Short + Long-acting drugs	-0.003102541121529
5	7	0.04	Seasonality	High	Half-life (days) of the long-acting drug	13	Short + Long-acting drugs	-0.004172211426329
5	7	0.04	Seasonality	High	Half-life (days) of the long-acting drug	14	Short + Long-acting drugs	-0.00525049255734724
5	7	0.04	Seasonality	High	Half-life (days) of the long-acting drug	15	Short + Long-acting drugs	-0.00483330597262495
5	7	0.04	Seasonality	High	Half-life (days) of the long-acting drug	16	Short + Long-acting drugs	-0.0048871702405715
5	7	0.04	Seasonality	High	Half-life (days) of the long-acting drug	17	Short + Long-acting drugs	-0.00433989775366255
5	7	0.04	Seasonality	High	Half-life (days) of the long-acting drug	18	Short + Long-acting drugs	-0.00517467740672318
5	7	0.04	Seasonality	High	Half-life (days) of the long-acting drug	19	Short + Long-acting drugs	-0.00500014234897109
5	7	0.04	Seasonality	High	Half-life (days) of the long-acting drug	20	Short + Long-acting drugs	-0.0052405132901647
5	7	0.04	Seasonality	High	Half-life (days) of the long-acting drug	21	Short + Long-acting drugs	-0.00545331831181206
5	7	0.04	Seasonality	High	Half-life (days) of the long-acting drug	22	Short + Long-acting drugs	-0.00557350955470457
5	7	0.04	Seasonality	High	Half-life (days) of the long-acting drug	23	Short + Long-acting drugs	-0.006440492061497
5	7	0.04	Seasonality	High	Half-life (days) of the long-acting drug	24	Short + Long-acting drugs	-0.00601761801101674
5	7	0.04	Seasonality	High	Half-life (days) of the long-acting drug	25	Short + Long-acting drugs	-0.00643508612586265
5	7	0.04	Seasonality	High	Half-life (days) of the long-acting drug	26	Short + Long-acting drugs	-0.00637731512015802
5	7	0.04	Seasonality	High	Half-life (days) of the long-acting drug	27	Short + Long-acting drugs	-0.00644388475212799
5	7	0.04	Seasonality	High	Half-life (days) of the long-acting drug	28	Short + Long-acting drugs	-0.00745088936621345
5	7	0.04	Seasonality	High	Half-life (days) of the long-acting drug	29	Short + Long-acting drugs	-0.00723871374415336
5	7	0.04	Seasonality	High	Half-life (days) of the long-acting drug	30	Short + Long-acting drugs	-0.00734216447597984
5	7	0.04	Seasonality	High	Half-life (days) of the long-acting drug	31	Short + Long-acting drugs	-0.00832490342160523
5	7	0.04	Seasonality	High	Half-life (days) of the long-acting drug	32	Short + Long-acting drugs	-0.00745110516523747
5	7	0.04	Seasonality	High	Half-life (days) of the long-acting drug	33	Short + Long-acting drugs	-0.00803152833780482
5	7	0.04	Seasonality	High	Half-life (days) of the long-acting drug	34	Short + Long-acting drugs	-0.00827304495788209
5	7	0.04	Seasonality	High	Half-life (days) of the long-acting drug	35	Short + Long-acting drugs	-0.0099010235940046
5	7	0.04	Seasonality	High	Half-life (days) of the long-acting drug	36	Short + Long-acting drugs	-0.00902701008542576
5	7	0.04	Seasonality	High	Half-life (days) of the long-acting drug	37	Short + Long-acting drugs	-0.00885623442998104
5	7	0.04	Seasonality	High	Half-life (days) of the long-acting drug	38	Short + Long-acting drugs	-0.00913236114358928
5	7	0.04	Seasonality	High	Half-life (days) of the long-acting drug	39	Short + Long-acting drugs	-0.00927247255675965
5	7	0.04	Seasonality	High	Half-life (days) of the long-acting drug	40	Short + Long-acting drugs	NA
5	7	0.04	Seasonality	High	Cmax/EC50 of the long-acting drug	1	Short + Long-acting drugs	0.00543323756685017
5	7	0.04	Seasonality	High	Cmax/EC50 of the long-acting drug	2	Short + Long-acting drugs	0.00527762509209002
5	7	0.04	Seasonality	High	Cmax/EC50 of the long-acting drug	3	Short + Long-acting drugs	0.00493106921849691
5	7	0.04	Seasonality	High	Cmax/EC50 of the long-acting drug	4	Short + Long-acting drugs	0.00548440812409452
5	7	0.04	Seasonality	High	Cmax/EC50 of the long-acting drug	5	Short + Long-acting drugs	0.00381309774726622
5	7	0.04	Seasonality	High	Cmax/EC50 of the long-acting drug	6	Short + Long-acting drugs	0.00358846484570043
5	7	0.04	Seasonality	High	Cmax/EC50 of the long-acting drug	7	Short + Long-acting drugs	0.00287395367873101
5	7	0.04	Seasonality	High	Cmax/EC50 of the long-acting drug	8	Short + Long-acting drugs	0.00245908868248615
5	7	0.04	Seasonality	High	Cmax/EC50 of the long-acting drug	9	Short + Long-acting drugs	0.00113765612748521
5	7	0.04	Seasonality	High	Cmax/EC50 of the long-acting drug	10	Short + Long-acting drugs	0.000907860800288141
5	7	0.04	Seasonality	High	Cmax/EC50 of the long-acting drug	11	Short + Long-acting drugs	0.000877279628761054
5	7	0.04	Seasonality	High	Cmax/EC50 of the long-acting drug	12	Short + Long-acting drugs	-0.000842801113940892
5	7	0.04	Seasonality	High	Cmax/EC50 of the long-acting drug	13	Short + Long-acting drugs	-0.00221399752817061
5	7	0.04	Seasonality	High	Cmax/EC50 of the long-acting drug	14	Short + Long-acting drugs	-0.00408198936348045
5	7	0.04	Seasonality	High	Cmax/EC50 of the long-acting drug	15	Short + Long-acting drugs	-0.00530408740328014
5	7	0.04	Seasonality	High	Cmax/EC50 of the long-acting drug	16	Short + Long-acting drugs	-0.00753115985151288
5	7	0.04	Seasonality	High	Cmax/EC50 of the long-acting drug	17	Short + Long-acting drugs	-0.00960579474451317
5	7	0.04	Seasonality	High	Cmax/EC50 of the long-acting drug	18	Short + Long-acting drugs	-0.0129600021476425
5	7	0.04	Seasonality	High	Cmax/EC50 of the long-acting drug	19	Short + Long-acting drugs	-0.0152432767057485
5	7	0.04	Seasonality	High	Cmax/EC50 of the long-acting drug	20	Short + Long-acting drugs	-0.0181256226061864
5	7	0.04	Seasonality	High	Cmax/EC50 of the long-acting drug	21	Short + Long-acting drugs	-0.0202530604302086
5	7	0.04	Seasonality	High	Cmax/EC50 of the long-acting drug	22	Short + Long-acting drugs	-0.0223208194777488
5	7	0.04	Seasonality	High	Cmax/EC50 of the long-acting drug	23	Short + Long-acting drugs	-0.0245292940930135
5	7	0.04	Seasonality	High	Cmax/EC50 of the long-acting drug	24	Short + Long-acting drugs	-0.0268359316841613
5	7	0.04	Seasonality	High	Cmax/EC50 of the long-acting drug	25	Short + Long-acting drugs	-0.0271432327344206
5	7	0.04	Seasonality	High	Cmax/EC50 of the long-acting drug	26	Short + Long-acting drugs	-0.0282439522975103
5	7	0.04	Seasonality	High	Cmax/EC50 of the long-acting drug	27	Short + Long-acting drugs	-0.0283159860079751
5	7	0.04	Seasonality	High	Cmax/EC50 of the long-acting drug	28	Short + Long-acting drugs	-0.0305988663661137
5	7	0.04	Seasonality	High	Cmax/EC50 of the long-acting drug	29	Short + Long-acting drugs	-0.0315240126237271
5	7	0.04	Seasonality	High	Cmax/EC50 of the long-acting drug	30	Short + Long-acting drugs	-0.029804989801541
5	7	0.04	Seasonality	High	Cmax/EC50 of the long-acting drug	31	Short + Long-acting drugs	-0.0322023084885993
5	7	0.04	Seasonality	High	Cmax/EC50 of the long-acting drug	32	Short + Long-acting drugs	-0.0325793736895668
5	7	0.04	Seasonality	High	Cmax/EC50 of the long-acting drug	33	Short + Long-acting drugs	-0.0328984947959979
5	7	0.04	Seasonality	High	Cmax/EC50 of the long-acting drug	34	Short + Long-acting drugs	-0.0345865384935878
5	7	0.04	Seasonality	High	Cmax/EC50 of the long-acting drug	35	Short + Long-acting drugs	-0.0328805333990075
5	7	0.04	Seasonality	High	Cmax/EC50 of the long-acting drug	36	Short + Long-acting drugs	-0.0322737466476845
5	7	0.04	Seasonality	High	Cmax/EC50 of the long-acting drug	37	Short + Long-acting drugs	-0.0365989291369476
5	7	0.04	Seasonality	High	Cmax/EC50 of the long-acting drug	38	Short + Long-acting drugs	-0.0287347615451669
5	7	0.04	Seasonality	High	Cmax/EC50 of the long-acting drug	39	Short + Long-acting drugs	-0.0421858356767063
5	7	0.04	Seasonality	High	Cmax/EC50 of the long-acting drug	40	Short + Long-acting drugs	NA
500	7	0.04	Seasonality	High	Fitness cost	39	Short + Long-acting drugs	-0.0790317574462727
500	7	0.04	Seasonality	High	Fitness cost	38	Short + Long-acting drugs	-0.0769369265668989
500	7	0.04	Seasonality	High	Fitness cost	37	Short + Long-acting drugs	-0.0746570986002893
500	7	0.04	Seasonality	High	Fitness cost	36	Short + Long-acting drugs	-0.0724742328267663
500	7	0.04	Seasonality	High	Fitness cost	35	Short + Long-acting drugs	-0.0703914763922529
500	7	0.04	Seasonality	High	Fitness cost	34	Short + Long-acting drugs	-0.0680773120477621
500	7	0.04	Seasonality	High	Fitness cost	33	Short + Long-acting drugs	-0.065860742269895
500	7	0.04	Seasonality	High	Fitness cost	32	Short + Long-acting drugs	-0.063397104123037
500	7	0.04	Seasonality	High	Fitness cost	31	Short + Long-acting drugs	-0.0609013127965878
500	7	0.04	Seasonality	High	Fitness cost	30	Short + Long-acting drugs	-0.0586065532474864
500	7	0.04	Seasonality	High	Fitness cost	29	Short + Long-acting drugs	-0.0560359231003555
500	7	0.04	Seasonality	High	Fitness cost	28	Short + Long-acting drugs	-0.0535002471991236
500	7	0.04	Seasonality	High	Fitness cost	27	Short + Long-acting drugs	-0.0509007077388863
500	7	0.04	Seasonality	High	Fitness cost	26	Short + Long-acting drugs	-0.0484260372316835
500	7	0.04	Seasonality	High	Fitness cost	25	Short + Long-acting drugs	-0.0457222061109339
500	7	0.04	Seasonality	High	Fitness cost	24	Short + Long-acting drugs	-0.0431025686211492
500	7	0.04	Seasonality	High	Fitness cost	23	Short + Long-acting drugs	-0.0408576573542248
500	7	0.04	Seasonality	High	Fitness cost	22	Short + Long-acting drugs	-0.0379357260999933
500	7	0.04	Seasonality	High	Fitness cost	21	Short + Long-acting drugs	-0.0352673260061123
500	7	0.04	Seasonality	High	Fitness cost	20	Short + Long-acting drugs	-0.0327518377721877
500	7	0.04	Seasonality	High	Fitness cost	19	Short + Long-acting drugs	-0.029901379608955
500	7	0.04	Seasonality	High	Fitness cost	18	Short + Long-acting drugs	-0.027307384848464
500	7	0.04	Seasonality	High	Fitness cost	17	Short + Long-acting drugs	-0.0246398777289694
500	7	0.04	Seasonality	High	Fitness cost	16	Short + Long-acting drugs	-0.0216968492998115
500	7	0.04	Seasonality	High	Fitness cost	15	Short + Long-acting drugs	-0.0192822747288041
500	7	0.04	Seasonality	High	Fitness cost	14	Short + Long-acting drugs	-0.0167313906077976
500	7	0.04	Seasonality	High	Fitness cost	13	Short + Long-acting drugs	-0.013969168150433
500	7	0.04	Seasonality	High	Fitness cost	12	Short + Long-acting drugs	-0.0113168429825268
500	7	0.04	Seasonality	High	Fitness cost	11	Short + Long-acting drugs	-0.00866145359667965
500	7	0.04	Seasonality	High	Fitness cost	10	Short + Long-acting drugs	-0.00621225157636884
500	7	0.04	Seasonality	High	Fitness cost	9	Short + Long-acting drugs	-0.00338097153018026
500	7	0.04	Seasonality	High	Fitness cost	8	Short + Long-acting drugs	-0.000969045382487207
500	7	0.04	Seasonality	High	Fitness cost	7	Short + Long-acting drugs	0.00126384772942996
500	7	0.04	Seasonality	High	Fitness cost	6	Short + Long-acting drugs	0.0038929109080889
500	7	0.04	Seasonality	High	Fitness cost	5	Short + Long-acting drugs	0.00617599489771397
500	7	0.04	Seasonality	High	Fitness cost	4	Short + Long-acting drugs	0.00847925518211905
500	7	0.04	Seasonality	High	Fitness cost	3	Short + Long-acting drugs	0.0104482536741732
500	7	0.04	Seasonality	High	Fitness cost	2	Short + Long-acting drugs	0.0126614016956025
500	7	0.04	Seasonality	High	Fitness cost	1	Short + Long-acting drugs	0.0144026088315564
500	7	0.04	Seasonality	High	Fitness cost	0	Short + Long-acting drugs	NA
500	7	0.04	Seasonality	High	Half-life (days) of the long-acting drug	1	Short + Long-acting drugs	-0.0335050948411025
500	7	0.04	Seasonality	High	Half-life (days) of the long-acting drug	2	Short + Long-acting drugs	-0.033483449791312
500	7	0.04	Seasonality	High	Half-life (days) of the long-acting drug	3	Short + Long-acting drugs	-0.0336038513431259
500	7	0.04	Seasonality	High	Half-life (days) of the long-acting drug	4	Short + Long-acting drugs	-0.034297077688039
500	7	0.04	Seasonality	High	Half-life (days) of the long-acting drug	5	Short + Long-acting drugs	-0.0337499346183628
500	7	0.04	Seasonality	High	Half-life (days) of the long-acting drug	6	Short + Long-acting drugs	-0.0339879642199738
500	7	0.04	Seasonality	High	Half-life (days) of the long-acting drug	7	Short + Long-acting drugs	-0.0341302724020216
500	7	0.04	Seasonality	High	Half-life (days) of the long-acting drug	8	Short + Long-acting drugs	-0.0327389257538482
500	7	0.04	Seasonality	High	Half-life (days) of the long-acting drug	9	Short + Long-acting drugs	-0.0346742054591248
500	7	0.04	Seasonality	High	Half-life (days) of the long-acting drug	10	Short + Long-acting drugs	-0.0345069648067917
500	7	0.04	Seasonality	High	Half-life (days) of the long-acting drug	11	Short + Long-acting drugs	-0.033507980568016
500	7	0.04	Seasonality	High	Half-life (days) of the long-acting drug	12	Short + Long-acting drugs	-0.033789202555606
500	7	0.04	Seasonality	High	Half-life (days) of the long-acting drug	13	Short + Long-acting drugs	-0.0353019012769277
500	7	0.04	Seasonality	High	Half-life (days) of the long-acting drug	14	Short + Long-acting drugs	-0.0345465972482234
500	7	0.04	Seasonality	High	Half-life (days) of the long-acting drug	15	Short + Long-acting drugs	-0.0336934074275058
500	7	0.04	Seasonality	High	Half-life (days) of the long-acting drug	16	Short + Long-acting drugs	-0.0344212438644804
500	7	0.04	Seasonality	High	Half-life (days) of the long-acting drug	17	Short + Long-acting drugs	-0.0350799069247742
500	7	0.04	Seasonality	High	Half-life (days) of the long-acting drug	18	Short + Long-acting drugs	-0.0355442485088905
500	7	0.04	Seasonality	High	Half-life (days) of the long-acting drug	19	Short + Long-acting drugs	-0.035791117567751
500	7	0.04	Seasonality	High	Half-life (days) of the long-acting drug	20	Short + Long-acting drugs	-0.0344613293403018
500	7	0.04	Seasonality	High	Half-life (days) of the long-acting drug	21	Short + Long-acting drugs	-0.0355081662179558
500	7	0.04	Seasonality	High	Half-life (days) of the long-acting drug	22	Short + Long-acting drugs	-0.0353818413126389
500	7	0.04	Seasonality	High	Half-life (days) of the long-acting drug	23	Short + Long-acting drugs	-0.0368866247788916
500	7	0.04	Seasonality	High	Half-life (days) of the long-acting drug	24	Short + Long-acting drugs	-0.0351678675600678
500	7	0.04	Seasonality	High	Half-life (days) of the long-acting drug	25	Short + Long-acting drugs	-0.0375309076484435
500	7	0.04	Seasonality	High	Half-life (days) of the long-acting drug	26	Short + Long-acting drugs	-0.036354209106854
500	7	0.04	Seasonality	High	Half-life (days) of the long-acting drug	27	Short + Long-acting drugs	-0.0373832612787274
500	7	0.04	Seasonality	High	Half-life (days) of the long-acting drug	28	Short + Long-acting drugs	-0.0358265110648763
500	7	0.04	Seasonality	High	Half-life (days) of the long-acting drug	29	Short + Long-acting drugs	-0.0356754506055656
500	7	0.04	Seasonality	High	Half-life (days) of the long-acting drug	30	Short + Long-acting drugs	-0.037748032893384
500	7	0.04	Seasonality	High	Half-life (days) of the long-acting drug	31	Short + Long-acting drugs	-0.0365276690911622
500	7	0.04	Seasonality	High	Half-life (days) of the long-acting drug	32	Short + Long-acting drugs	-0.037742090344873
500	7	0.04	Seasonality	High	Half-life (days) of the long-acting drug	33	Short + Long-acting drugs	-0.0379275401568701
500	7	0.04	Seasonality	High	Half-life (days) of the long-acting drug	34	Short + Long-acting drugs	-0.0368900047647296
500	7	0.04	Seasonality	High	Half-life (days) of the long-acting drug	35	Short + Long-acting drugs	-0.0366003779815686
500	7	0.04	Seasonality	High	Half-life (days) of the long-acting drug	36	Short + Long-acting drugs	-0.0357088471211543
500	7	0.04	Seasonality	High	Half-life (days) of the long-acting drug	37	Short + Long-acting drugs	-0.036360363265081
500	7	0.04	Seasonality	High	Half-life (days) of the long-acting drug	38	Short + Long-acting drugs	-0.036064368155095
500	7	0.04	Seasonality	High	Half-life (days) of the long-acting drug	39	Short + Long-acting drugs	-0.0360460991075583
500	7	0.04	Seasonality	High	Half-life (days) of the long-acting drug	40	Short + Long-acting drugs	NA
500	7	0.04	Seasonality	High	Cmax/EC50 of the long-acting drug	1	Short + Long-acting drugs	-0.0285210398338504
500	7	0.04	Seasonality	High	Cmax/EC50 of the long-acting drug	2	Short + Long-acting drugs	-0.0282556205528841
500	7	0.04	Seasonality	High	Cmax/EC50 of the long-acting drug	3	Short + Long-acting drugs	-0.0280673319322109
500	7	0.04	Seasonality	High	Cmax/EC50 of the long-acting drug	4	Short + Long-acting drugs	-0.0288374240988262
500	7	0.04	Seasonality	High	Cmax/EC50 of the long-acting drug	5	Short + Long-acting drugs	-0.0289808775556183
500	7	0.04	Seasonality	High	Cmax/EC50 of the long-acting drug	6	Short + Long-acting drugs	-0.0295113870045392
500	7	0.04	Seasonality	High	Cmax/EC50 of the long-acting drug	7	Short + Long-acting drugs	-0.0290613368533094
500	7	0.04	Seasonality	High	Cmax/EC50 of the long-acting drug	8	Short + Long-acting drugs	-0.0284819878727232
500	7	0.04	Seasonality	High	Cmax/EC50 of the long-acting drug	9	Short + Long-acting drugs	-0.0293540175050295
500	7	0.04	Seasonality	High	Cmax/EC50 of the long-acting drug	10	Short + Long-acting drugs	-0.0312457102652559
500	7	0.04	Seasonality	High	Cmax/EC50 of the long-acting drug	11	Short + Long-acting drugs	-0.0320569902823504
500	7	0.04	Seasonality	High	Cmax/EC50 of the long-acting drug	12	Short + Long-acting drugs	-0.0328090267926732
500	7	0.04	Seasonality	High	Cmax/EC50 of the long-acting drug	13	Short + Long-acting drugs	-0.034015136776567
500	7	0.04	Seasonality	High	Cmax/EC50 of the long-acting drug	14	Short + Long-acting drugs	-0.0343208213292207
500	7	0.04	Seasonality	High	Cmax/EC50 of the long-acting drug	15	Short + Long-acting drugs	-0.0359094684856369
500	7	0.04	Seasonality	High	Cmax/EC50 of the long-acting drug	16	Short + Long-acting drugs	-0.0357783614655031
500	7	0.04	Seasonality	High	Cmax/EC50 of the long-acting drug	17	Short + Long-acting drugs	-0.0377486340209929
500	7	0.04	Seasonality	High	Cmax/EC50 of the long-acting drug	18	Short + Long-acting drugs	-0.0403079451852033
500	7	0.04	Seasonality	High	Cmax/EC50 of the long-acting drug	19	Short + Long-acting drugs	-0.0423603991611334
500	7	0.04	Seasonality	High	Cmax/EC50 of the long-acting drug	20	Short + Long-acting drugs	-0.0429481682012396
500	7	0.04	Seasonality	High	Cmax/EC50 of the long-acting drug	21	Short + Long-acting drugs	-0.0441378452905027
500	7	0.04	Seasonality	High	Cmax/EC50 of the long-acting drug	22	Short + Long-acting drugs	-0.0451993528367601
500	7	0.04	Seasonality	High	Cmax/EC50 of the long-acting drug	23	Short + Long-acting drugs	-0.0466091132876809
500	7	0.04	Seasonality	High	Cmax/EC50 of the long-acting drug	24	Short + Long-acting drugs	-0.0486221593475888
500	7	0.04	Seasonality	High	Cmax/EC50 of the long-acting drug	25	Short + Long-acting drugs	-0.0496632382002512
500	7	0.04	Seasonality	High	Cmax/EC50 of the long-acting drug	26	Short + Long-acting drugs	-0.0494710411102786
500	7	0.04	Seasonality	High	Cmax/EC50 of the long-acting drug	27	Short + Long-acting drugs	-0.0519534058258058
500	7	0.04	Seasonality	High	Cmax/EC50 of the long-acting drug	28	Short + Long-acting drugs	-0.0524766785264718
500	7	0.04	Seasonality	High	Cmax/EC50 of the long-acting drug	29	Short + Long-acting drugs	-0.0522463287189024
500	7	0.04	Seasonality	High	Cmax/EC50 of the long-acting drug	30	Short + Long-acting drugs	-0.0530344979393944
500	7	0.04	Seasonality	High	Cmax/EC50 of the long-acting drug	31	Short + Long-acting drugs	-0.0542002075127903
500	7	0.04	Seasonality	High	Cmax/EC50 of the long-acting drug	32	Short + Long-acting drugs	-0.0540872997357825
500	7	0.04	Seasonality	High	Cmax/EC50 of the long-acting drug	33	Short + Long-acting drugs	-0.0559278286318834
500	7	0.04	Seasonality	High	Cmax/EC50 of the long-acting drug	34	Short + Long-acting drugs	-0.0554238328480485
500	7	0.04	Seasonality	High	Cmax/EC50 of the long-acting drug	35	Short + Long-acting drugs	-0.0595717107494186
500	7	0.04	Seasonality	High	Cmax/EC50 of the long-acting drug	36	Short + Long-acting drugs	-0.0564600365714264
500	7	0.04	Seasonality	High	Cmax/EC50 of the long-acting drug	37	Short + Long-acting drugs	-0.0605476878247149
500	7	0.04	Seasonality	High	Cmax/EC50 of the long-acting drug	38	Short + Long-acting drugs	-0.0560859280514991
500	7	0.04	Seasonality	High	Cmax/EC50 of the long-acting drug	39	Short + Long-acting drugs	-0.0599197060554633
500	7	0.04	Seasonality	High	Cmax/EC50 of the long-acting drug	40	Short + Long-acting drugs	NA
5	18	0.04	Seasonality	High	Fitness cost	39	Short + Long-acting drugs	-0.030999134686168
5	18	0.04	Seasonality	High	Fitness cost	38	Short + Long-acting drugs	-0.0295587722664017
5	18	0.04	Seasonality	High	Fitness cost	37	Short + Long-acting drugs	-0.0281661246048314
5	18	0.04	Seasonality	High	Fitness cost	36	Short + Long-acting drugs	-0.0268007098560318
5	18	0.04	Seasonality	High	Fitness cost	35	Short + Long-acting drugs	-0.0251290420177079
5	18	0.04	Seasonality	High	Fitness cost	34	Short + Long-acting drugs	-0.0236839537965845
5	18	0.04	Seasonality	High	Fitness cost	33	Short + Long-acting drugs	-0.0219160443177368
5	18	0.04	Seasonality	High	Fitness cost	32	Short + Long-acting drugs	-0.020276318243932
5	18	0.04	Seasonality	High	Fitness cost	31	Short + Long-acting drugs	-0.0185478859534204
5	18	0.04	Seasonality	High	Fitness cost	30	Short + Long-acting drugs	-0.0168672584877193
5	18	0.04	Seasonality	High	Fitness cost	29	Short + Long-acting drugs	-0.0150762441919694
5	18	0.04	Seasonality	High	Fitness cost	28	Short + Long-acting drugs	-0.0134041377485615
5	18	0.04	Seasonality	High	Fitness cost	27	Short + Long-acting drugs	-0.0115058299317448
5	18	0.04	Seasonality	High	Fitness cost	26	Short + Long-acting drugs	-0.00971633335455984
5	18	0.04	Seasonality	High	Fitness cost	25	Short + Long-acting drugs	-0.00786391756952247
5	18	0.04	Seasonality	High	Fitness cost	24	Short + Long-acting drugs	-0.00598807363017525
5	18	0.04	Seasonality	High	Fitness cost	23	Short + Long-acting drugs	-0.00416706944569821
5	18	0.04	Seasonality	High	Fitness cost	22	Short + Long-acting drugs	-0.00230191730982962
5	18	0.04	Seasonality	High	Fitness cost	21	Short + Long-acting drugs	-0.000408493877850682
5	18	0.04	Seasonality	High	Fitness cost	20	Short + Long-acting drugs	0.00140614098340723
5	18	0.04	Seasonality	High	Fitness cost	19	Short + Long-acting drugs	0.00333414343495073
5	18	0.04	Seasonality	High	Fitness cost	18	Short + Long-acting drugs	0.00513539484094535
5	18	0.04	Seasonality	High	Fitness cost	17	Short + Long-acting drugs	0.0070534903727188
5	18	0.04	Seasonality	High	Fitness cost	16	Short + Long-acting drugs	0.00880804061227269
5	18	0.04	Seasonality	High	Fitness cost	15	Short + Long-acting drugs	0.0107431887219148
5	18	0.04	Seasonality	High	Fitness cost	14	Short + Long-acting drugs	0.0123346521268854
5	18	0.04	Seasonality	High	Fitness cost	13	Short + Long-acting drugs	0.0140679718561423
5	18	0.04	Seasonality	High	Fitness cost	12	Short + Long-acting drugs	0.0159547297936625
5	18	0.04	Seasonality	High	Fitness cost	11	Short + Long-acting drugs	0.017488991823441
5	18	0.04	Seasonality	High	Fitness cost	10	Short + Long-acting drugs	0.0192308382237006
5	18	0.04	Seasonality	High	Fitness cost	9	Short + Long-acting drugs	0.0208153455821009
5	18	0.04	Seasonality	High	Fitness cost	8	Short + Long-acting drugs	0.0224670159071507
5	18	0.04	Seasonality	High	Fitness cost	7	Short + Long-acting drugs	0.0239566994926468
5	18	0.04	Seasonality	High	Fitness cost	6	Short + Long-acting drugs	0.0253670071956304
5	18	0.04	Seasonality	High	Fitness cost	5	Short + Long-acting drugs	0.0267296453074465
5	18	0.04	Seasonality	High	Fitness cost	4	Short + Long-acting drugs	0.0280917595967223
5	18	0.04	Seasonality	High	Fitness cost	3	Short + Long-acting drugs	0.0293294252328221
5	18	0.04	Seasonality	High	Fitness cost	2	Short + Long-acting drugs	0.0305970401467864
5	18	0.04	Seasonality	High	Fitness cost	1	Short + Long-acting drugs	0.0317212875880866
5	18	0.04	Seasonality	High	Fitness cost	0	Short + Long-acting drugs	NA
5	18	0.04	Seasonality	High	Half-life (days) of the long-acting drug	1	Short + Long-acting drugs	0.00210928053096045
5	18	0.04	Seasonality	High	Half-life (days) of the long-acting drug	2	Short + Long-acting drugs	0.00207264861506559
5	18	0.04	Seasonality	High	Half-life (days) of the long-acting drug	3	Short + Long-acting drugs	0.00201732676962567
5	18	0.04	Seasonality	High	Half-life (days) of the long-acting drug	4	Short + Long-acting drugs	0.00101999220305556
5	18	0.04	Seasonality	High	Half-life (days) of the long-acting drug	5	Short + Long-acting drugs	0.00178225194590825
5	18	0.04	Seasonality	High	Half-life (days) of the long-acting drug	6	Short + Long-acting drugs	0.000505182501358822
5	18	0.04	Seasonality	High	Half-life (days) of the long-acting drug	7	Short + Long-acting drugs	0.000789800605435802
5	18	0.04	Seasonality	High	Half-life (days) of the long-acting drug	8	Short + Long-acting drugs	7.40081640589335e-05
5	18	0.04	Seasonality	High	Half-life (days) of the long-acting drug	9	Short + Long-acting drugs	-0.000397026706351295
5	18	0.04	Seasonality	High	Half-life (days) of the long-acting drug	10	Short + Long-acting drugs	-0.000892491959320979
5	18	0.04	Seasonality	High	Half-life (days) of the long-acting drug	11	Short + Long-acting drugs	-0.000361996555512932
5	18	0.04	Seasonality	High	Half-life (days) of the long-acting drug	12	Short + Long-acting drugs	-0.00167565570219425
5	18	0.04	Seasonality	High	Half-life (days) of the long-acting drug	13	Short + Long-acting drugs	-0.00168772780141911
5	18	0.04	Seasonality	High	Half-life (days) of the long-acting drug	14	Short + Long-acting drugs	-0.00165248206526858
5	18	0.04	Seasonality	High	Half-life (days) of the long-acting drug	15	Short + Long-acting drugs	-0.00184423790010915
5	18	0.04	Seasonality	High	Half-life (days) of the long-acting drug	16	Short + Long-acting drugs	-0.00266509619127117
5	18	0.04	Seasonality	High	Half-life (days) of the long-acting drug	17	Short + Long-acting drugs	-0.00161127498536449
5	18	0.04	Seasonality	High	Half-life (days) of the long-acting drug	18	Short + Long-acting drugs	-0.00194684786757498
5	18	0.04	Seasonality	High	Half-life (days) of the long-acting drug	19	Short + Long-acting drugs	-0.00272281039007866
5	18	0.04	Seasonality	High	Half-life (days) of the long-acting drug	20	Short + Long-acting drugs	-0.00365299565148046
5	18	0.04	Seasonality	High	Half-life (days) of the long-acting drug	21	Short + Long-acting drugs	-0.00310289461909167
5	18	0.04	Seasonality	High	Half-life (days) of the long-acting drug	22	Short + Long-acting drugs	-0.00334048512079421
5	18	0.04	Seasonality	High	Half-life (days) of the long-acting drug	23	Short + Long-acting drugs	-0.00308660851750161
5	18	0.04	Seasonality	High	Half-life (days) of the long-acting drug	24	Short + Long-acting drugs	-0.00362148473770103
5	18	0.04	Seasonality	High	Half-life (days) of the long-acting drug	25	Short + Long-acting drugs	-0.00396595809828366
5	18	0.04	Seasonality	High	Half-life (days) of the long-acting drug	26	Short + Long-acting drugs	-0.00406185755465454
5	18	0.04	Seasonality	High	Half-life (days) of the long-acting drug	27	Short + Long-acting drugs	-0.00357830050114768
5	18	0.04	Seasonality	High	Half-life (days) of the long-acting drug	28	Short + Long-acting drugs	-0.00389023840803772
5	18	0.04	Seasonality	High	Half-life (days) of the long-acting drug	29	Short + Long-acting drugs	-0.0043691118292826
5	18	0.04	Seasonality	High	Half-life (days) of the long-acting drug	30	Short + Long-acting drugs	-0.00350320876428967
5	18	0.04	Seasonality	High	Half-life (days) of the long-acting drug	31	Short + Long-acting drugs	-0.0042197183569579
5	18	0.04	Seasonality	High	Half-life (days) of the long-acting drug	32	Short + Long-acting drugs	-0.00426849234322647
5	18	0.04	Seasonality	High	Half-life (days) of the long-acting drug	33	Short + Long-acting drugs	-0.00433400390132169
5	18	0.04	Seasonality	High	Half-life (days) of the long-acting drug	34	Short + Long-acting drugs	-0.0045311549551693
5	18	0.04	Seasonality	High	Half-life (days) of the long-acting drug	35	Short + Long-acting drugs	-0.00490464958889895
5	18	0.04	Seasonality	High	Half-life (days) of the long-acting drug	36	Short + Long-acting drugs	-0.00433279157094793
5	18	0.04	Seasonality	High	Half-life (days) of the long-acting drug	37	Short + Long-acting drugs	-0.0042953411114613
5	18	0.04	Seasonality	High	Half-life (days) of the long-acting drug	38	Short + Long-acting drugs	-0.00502193845954746
5	18	0.04	Seasonality	High	Half-life (days) of the long-acting drug	39	Short + Long-acting drugs	-0.00569456250192014
5	18	0.04	Seasonality	High	Half-life (days) of the long-acting drug	40	Short + Long-acting drugs	NA
5	18	0.04	Seasonality	High	Cmax/EC50 of the long-acting drug	1	Short + Long-acting drugs	0.00204656841331155
5	18	0.04	Seasonality	High	Cmax/EC50 of the long-acting drug	2	Short + Long-acting drugs	0.00221842784736448
5	18	0.04	Seasonality	High	Cmax/EC50 of the long-acting drug	3	Short + Long-acting drugs	0.00161659897168458
5	18	0.04	Seasonality	High	Cmax/EC50 of the long-acting drug	4	Short + Long-acting drugs	0.00216216346146312
5	18	0.04	Seasonality	High	Cmax/EC50 of the long-acting drug	5	Short + Long-acting drugs	0.00243285832169276
5	18	0.04	Seasonality	High	Cmax/EC50 of the long-acting drug	6	Short + Long-acting drugs	0.00262840569656142
5	18	0.04	Seasonality	High	Cmax/EC50 of the long-acting drug	7	Short + Long-acting drugs	0.00278146399863086
5	18	0.04	Seasonality	High	Cmax/EC50 of the long-acting drug	8	Short + Long-acting drugs	0.00283025496628909
5	18	0.04	Seasonality	High	Cmax/EC50 of the long-acting drug	9	Short + Long-acting drugs	0.00198663602591853
5	18	0.04	Seasonality	High	Cmax/EC50 of the long-acting drug	10	Short + Long-acting drugs	0.0024537184500818
5	18	0.04	Seasonality	High	Cmax/EC50 of the long-acting drug	11	Short + Long-acting drugs	0.00305142232290513
5	18	0.04	Seasonality	High	Cmax/EC50 of the long-acting drug	12	Short + Long-acting drugs	0.00240991309642687
5	18	0.04	Seasonality	High	Cmax/EC50 of the long-acting drug	13	Short + Long-acting drugs	0.0029027219133566
5	18	0.04	Seasonality	High	Cmax/EC50 of the long-acting drug	14	Short + Long-acting drugs	0.00271667009841061
5	18	0.04	Seasonality	High	Cmax/EC50 of the long-acting drug	15	Short + Long-acting drugs	0.00286285672525359
5	18	0.04	Seasonality	High	Cmax/EC50 of the long-acting drug	16	Short + Long-acting drugs	0.00182411235814005
5	18	0.04	Seasonality	High	Cmax/EC50 of the long-acting drug	17	Short + Long-acting drugs	0.000267712196739626
5	18	0.04	Seasonality	High	Cmax/EC50 of the long-acting drug	18	Short + Long-acting drugs	-0.00117606187518723
5	18	0.04	Seasonality	High	Cmax/EC50 of the long-acting drug	19	Short + Long-acting drugs	-0.00270048965630838
5	18	0.04	Seasonality	High	Cmax/EC50 of the long-acting drug	20	Short + Long-acting drugs	-0.00608337079672643
5	18	0.04	Seasonality	High	Cmax/EC50 of the long-acting drug	21	Short + Long-acting drugs	-0.00724151859650465
5	18	0.04	Seasonality	High	Cmax/EC50 of the long-acting drug	22	Short + Long-acting drugs	-0.0102314292893077
5	18	0.04	Seasonality	High	Cmax/EC50 of the long-acting drug	23	Short + Long-acting drugs	-0.0128452328806718
5	18	0.04	Seasonality	High	Cmax/EC50 of the long-acting drug	24	Short + Long-acting drugs	-0.015629900721682
5	18	0.04	Seasonality	High	Cmax/EC50 of the long-acting drug	25	Short + Long-acting drugs	-0.0173837738847067
5	18	0.04	Seasonality	High	Cmax/EC50 of the long-acting drug	26	Short + Long-acting drugs	-0.0208368225170925
5	18	0.04	Seasonality	High	Cmax/EC50 of the long-acting drug	27	Short + Long-acting drugs	-0.023712256181241
5	18	0.04	Seasonality	High	Cmax/EC50 of the long-acting drug	28	Short + Long-acting drugs	-0.0249210312463103
5	18	0.04	Seasonality	High	Cmax/EC50 of the long-acting drug	29	Short + Long-acting drugs	-0.0268612642020168
5	18	0.04	Seasonality	High	Cmax/EC50 of the long-acting drug	30	Short + Long-acting drugs	-0.0266491761519035
5	18	0.04	Seasonality	High	Cmax/EC50 of the long-acting drug	31	Short + Long-acting drugs	-0.0278765307773769
5	18	0.04	Seasonality	High	Cmax/EC50 of the long-acting drug	32	Short + Long-acting drugs	-0.0295014384021523
5	18	0.04	Seasonality	High	Cmax/EC50 of the long-acting drug	33	Short + Long-acting drugs	-0.028093449073421
5	18	0.04	Seasonality	High	Cmax/EC50 of the long-acting drug	34	Short + Long-acting drugs	-0.0295939711773051
5	18	0.04	Seasonality	High	Cmax/EC50 of the long-acting drug	35	Short + Long-acting drugs	-0.0307508729906627
5	18	0.04	Seasonality	High	Cmax/EC50 of the long-acting drug	36	Short + Long-acting drugs	-0.0296675115361911
5	18	0.04	Seasonality	High	Cmax/EC50 of the long-acting drug	37	Short + Long-acting drugs	-0.0303739646983957
5	18	0.04	Seasonality	High	Cmax/EC50 of the long-acting drug	38	Short + Long-acting drugs	-0.0306408695550227
5	18	0.04	Seasonality	High	Cmax/EC50 of the long-acting drug	39	Short + Long-acting drugs	-0.0353557492349677
5	18	0.04	Seasonality	High	Cmax/EC50 of the long-acting drug	40	Short + Long-acting drugs	NA
500	18	0.04	Seasonality	High	Fitness cost	39	Short + Long-acting drugs	-0.0732015961554238
500	18	0.04	Seasonality	High	Fitness cost	38	Short + Long-acting drugs	-0.0709766221366463
500	18	0.04	Seasonality	High	Fitness cost	37	Short + Long-acting drugs	-0.0689020758008669
500	18	0.04	Seasonality	High	Fitness cost	36	Short + Long-acting drugs	-0.0668413164633811
500	18	0.04	Seasonality	High	Fitness cost	35	Short + Long-acting drugs	-0.0645346431680379
500	18	0.04	Seasonality	High	Fitness cost	34	Short + Long-acting drugs	-0.062401358149329
500	18	0.04	Seasonality	High	Fitness cost	33	Short + Long-acting drugs	-0.0600624761449233
500	18	0.04	Seasonality	High	Fitness cost	32	Short + Long-acting drugs	-0.0576560288720086
500	18	0.04	Seasonality	High	Fitness cost	31	Short + Long-acting drugs	-0.0551488682629591
500	18	0.04	Seasonality	High	Fitness cost	30	Short + Long-acting drugs	-0.052714501107435
500	18	0.04	Seasonality	High	Fitness cost	29	Short + Long-acting drugs	-0.050246959639439
500	18	0.04	Seasonality	High	Fitness cost	28	Short + Long-acting drugs	-0.0476402532688184
500	18	0.04	Seasonality	High	Fitness cost	27	Short + Long-acting drugs	-0.0452083653121267
500	18	0.04	Seasonality	High	Fitness cost	26	Short + Long-acting drugs	-0.0427119348640334
500	18	0.04	Seasonality	High	Fitness cost	25	Short + Long-acting drugs	-0.0400887267288608
500	18	0.04	Seasonality	High	Fitness cost	24	Short + Long-acting drugs	-0.0376975011472883
500	18	0.04	Seasonality	High	Fitness cost	23	Short + Long-acting drugs	-0.0350625210725118
500	18	0.04	Seasonality	High	Fitness cost	22	Short + Long-acting drugs	-0.0325766621119435
500	18	0.04	Seasonality	High	Fitness cost	21	Short + Long-acting drugs	-0.0299369308457659
500	18	0.04	Seasonality	High	Fitness cost	20	Short + Long-acting drugs	-0.0272353287618111
500	18	0.04	Seasonality	High	Fitness cost	19	Short + Long-acting drugs	-0.024781437735003
500	18	0.04	Seasonality	High	Fitness cost	18	Short + Long-acting drugs	-0.0220245678919855
500	18	0.04	Seasonality	High	Fitness cost	17	Short + Long-acting drugs	-0.0195099717338589
500	18	0.04	Seasonality	High	Fitness cost	16	Short + Long-acting drugs	-0.0168943601183178
500	18	0.04	Seasonality	High	Fitness cost	15	Short + Long-acting drugs	-0.0142383627482335
500	18	0.04	Seasonality	High	Fitness cost	14	Short + Long-acting drugs	-0.0116739004429593
500	18	0.04	Seasonality	High	Fitness cost	13	Short + Long-acting drugs	-0.00924252089789937
500	18	0.04	Seasonality	High	Fitness cost	12	Short + Long-acting drugs	-0.00648270619053955
500	18	0.04	Seasonality	High	Fitness cost	11	Short + Long-acting drugs	-0.00390647301483865
500	18	0.04	Seasonality	High	Fitness cost	10	Short + Long-acting drugs	-0.00142437164188356
500	18	0.04	Seasonality	High	Fitness cost	9	Short + Long-acting drugs	0.00100200067779791
500	18	0.04	Seasonality	High	Fitness cost	8	Short + Long-acting drugs	0.00337098864295836
500	18	0.04	Seasonality	High	Fitness cost	7	Short + Long-acting drugs	0.00582852781285181
500	18	0.04	Seasonality	High	Fitness cost	6	Short + Long-acting drugs	0.00795944672490223
500	18	0.04	Seasonality	High	Fitness cost	5	Short + Long-acting drugs	0.0101105884302534
500	18	0.04	Seasonality	High	Fitness cost	4	Short + Long-acting drugs	0.0123050196357567
500	18	0.04	Seasonality	High	Fitness cost	3	Short + Long-acting drugs	0.0143675106248171
500	18	0.04	Seasonality	High	Fitness cost	2	Short + Long-acting drugs	0.0163173759410084
500	18	0.04	Seasonality	High	Fitness cost	1	Short + Long-acting drugs	0.0180544717325692
500	18	0.04	Seasonality	High	Fitness cost	0	Short + Long-acting drugs	NA
500	18	0.04	Seasonality	High	Half-life (days) of the long-acting drug	1	Short + Long-acting drugs	-0.0286021841667827
500	18	0.04	Seasonality	High	Half-life (days) of the long-acting drug	2	Short + Long-acting drugs	-0.0273223687547135
500	18	0.04	Seasonality	High	Half-life (days) of the long-acting drug	3	Short + Long-acting drugs	-0.0267236374302253
500	18	0.04	Seasonality	High	Half-life (days) of the long-acting drug	4	Short + Long-acting drugs	-0.0283456569336171
500	18	0.04	Seasonality	High	Half-life (days) of the long-acting drug	5	Short + Long-acting drugs	-0.0278558925026702
500	18	0.04	Seasonality	High	Half-life (days) of the long-acting drug	6	Short + Long-acting drugs	-0.028074188536728
500	18	0.04	Seasonality	High	Half-life (days) of the long-acting drug	7	Short + Long-acting drugs	-0.0286056102096747
500	18	0.04	Seasonality	High	Half-life (days) of the long-acting drug	8	Short + Long-acting drugs	-0.027271241617681
500	18	0.04	Seasonality	High	Half-life (days) of the long-acting drug	9	Short + Long-acting drugs	-0.0284847284413577
500	18	0.04	Seasonality	High	Half-life (days) of the long-acting drug	10	Short + Long-acting drugs	-0.0277919928351857
500	18	0.04	Seasonality	High	Half-life (days) of the long-acting drug	11	Short + Long-acting drugs	-0.0283630354014009
500	18	0.04	Seasonality	High	Half-life (days) of the long-acting drug	12	Short + Long-acting drugs	-0.0286766090718624
500	18	0.04	Seasonality	High	Half-life (days) of the long-acting drug	13	Short + Long-acting drugs	-0.0285731923570385
500	18	0.04	Seasonality	High	Half-life (days) of the long-acting drug	14	Short + Long-acting drugs	-0.0289453656823773
500	18	0.04	Seasonality	High	Half-life (days) of the long-acting drug	15	Short + Long-acting drugs	-0.0283983786661691
500	18	0.04	Seasonality	High	Half-life (days) of the long-acting drug	16	Short + Long-acting drugs	-0.0286456371338195
500	18	0.04	Seasonality	High	Half-life (days) of the long-acting drug	17	Short + Long-acting drugs	-0.029303306854405
500	18	0.04	Seasonality	High	Half-life (days) of the long-acting drug	18	Short + Long-acting drugs	-0.0285244744050243
500	18	0.04	Seasonality	High	Half-life (days) of the long-acting drug	19	Short + Long-acting drugs	-0.0302714883676322
500	18	0.04	Seasonality	High	Half-life (days) of the long-acting drug	20	Short + Long-acting drugs	-0.0294617711149121
500	18	0.04	Seasonality	High	Half-life (days) of the long-acting drug	21	Short + Long-acting drugs	-0.0304478812383456
500	18	0.04	Seasonality	High	Half-life (days) of the long-acting drug	22	Short + Long-acting drugs	-0.0310141602030019
500	18	0.04	Seasonality	High	Half-life (days) of the long-acting drug	23	Short + Long-acting drugs	-0.0305059330210026
500	18	0.04	Seasonality	High	Half-life (days) of the long-acting drug	24	Short + Long-acting drugs	-0.0315288080721218
500	18	0.04	Seasonality	High	Half-life (days) of the long-acting drug	25	Short + Long-acting drugs	-0.0319367355920595
500	18	0.04	Seasonality	High	Half-life (days) of the long-acting drug	26	Short + Long-acting drugs	-0.0317719518662341
500	18	0.04	Seasonality	High	Half-life (days) of the long-acting drug	27	Short + Long-acting drugs	-0.0307131941707998
500	18	0.04	Seasonality	High	Half-life (days) of the long-acting drug	28	Short + Long-acting drugs	-0.0311298801462173
500	18	0.04	Seasonality	High	Half-life (days) of the long-acting drug	29	Short + Long-acting drugs	-0.0328087711448388
500	18	0.04	Seasonality	High	Half-life (days) of the long-acting drug	30	Short + Long-acting drugs	-0.033460962553691
500	18	0.04	Seasonality	High	Half-life (days) of the long-acting drug	31	Short + Long-acting drugs	-0.0335858742860936
500	18	0.04	Seasonality	High	Half-life (days) of the long-acting drug	32	Short + Long-acting drugs	-0.0339422174739543
500	18	0.04	Seasonality	High	Half-life (days) of the long-acting drug	33	Short + Long-acting drugs	-0.0327031357329265
500	18	0.04	Seasonality	High	Half-life (days) of the long-acting drug	34	Short + Long-acting drugs	-0.0323439660039718
500	18	0.04	Seasonality	High	Half-life (days) of the long-acting drug	35	Short + Long-acting drugs	-0.0342230487395783
500	18	0.04	Seasonality	High	Half-life (days) of the long-acting drug	36	Short + Long-acting drugs	-0.0340883367939282
500	18	0.04	Seasonality	High	Half-life (days) of the long-acting drug	37	Short + Long-acting drugs	-0.0335420122611035
500	18	0.04	Seasonality	High	Half-life (days) of the long-acting drug	38	Short + Long-acting drugs	-0.0351206530088888
500	18	0.04	Seasonality	High	Half-life (days) of the long-acting drug	39	Short + Long-acting drugs	-0.0355577102165898
500	18	0.04	Seasonality	High	Half-life (days) of the long-acting drug	40	Short + Long-acting drugs	NA
500	18	0.04	Seasonality	High	Cmax/EC50 of the long-acting drug	1	Short + Long-acting drugs	-0.0262390535700833
500	18	0.04	Seasonality	High	Cmax/EC50 of the long-acting drug	2	Short + Long-acting drugs	-0.0237599852125122
500	18	0.04	Seasonality	High	Cmax/EC50 of the long-acting drug	3	Short + Long-acting drugs	-0.0259354541932672
500	18	0.04	Seasonality	High	Cmax/EC50 of the long-acting drug	4	Short + Long-acting drugs	-0.0261722174550875
500	18	0.04	Seasonality	High	Cmax/EC50 of the long-acting drug	5	Short + Long-acting drugs	-0.0256750631710725
500	18	0.04	Seasonality	High	Cmax/EC50 of the long-acting drug	6	Short + Long-acting drugs	-0.0252600346906507
500	18	0.04	Seasonality	High	Cmax/EC50 of the long-acting drug	7	Short + Long-acting drugs	-0.0264715357077264
500	18	0.04	Seasonality	High	Cmax/EC50 of the long-acting drug	8	Short + Long-acting drugs	-0.0253124487018021
500	18	0.04	Seasonality	High	Cmax/EC50 of the long-acting drug	9	Short + Long-acting drugs	-0.0269094225101483
500	18	0.04	Seasonality	High	Cmax/EC50 of the long-acting drug	10	Short + Long-acting drugs	-0.0266015463624942
500	18	0.04	Seasonality	High	Cmax/EC50 of the long-acting drug	11	Short + Long-acting drugs	-0.0274506949434758
500	18	0.04	Seasonality	High	Cmax/EC50 of the long-acting drug	12	Short + Long-acting drugs	-0.0268866488590428
500	18	0.04	Seasonality	High	Cmax/EC50 of the long-acting drug	13	Short + Long-acting drugs	-0.0290467543720413
500	18	0.04	Seasonality	High	Cmax/EC50 of the long-acting drug	14	Short + Long-acting drugs	-0.0294255472555533
500	18	0.04	Seasonality	High	Cmax/EC50 of the long-acting drug	15	Short + Long-acting drugs	-0.0301133502977996
500	18	0.04	Seasonality	High	Cmax/EC50 of the long-acting drug	16	Short + Long-acting drugs	-0.0315008217266356
500	18	0.04	Seasonality	High	Cmax/EC50 of the long-acting drug	17	Short + Long-acting drugs	-0.0317562436529399
500	18	0.04	Seasonality	High	Cmax/EC50 of the long-acting drug	18	Short + Long-acting drugs	-0.0325899733365369
500	18	0.04	Seasonality	High	Cmax/EC50 of the long-acting drug	19	Short + Long-acting drugs	-0.0335514898853931
500	18	0.04	Seasonality	High	Cmax/EC50 of the long-acting drug	20	Short + Long-acting drugs	-0.0346052268806831
500	18	0.04	Seasonality	High	Cmax/EC50 of the long-acting drug	21	Short + Long-acting drugs	-0.0365829137582445
500	18	0.04	Seasonality	High	Cmax/EC50 of the long-acting drug	22	Short + Long-acting drugs	-0.0357047767642503
500	18	0.04	Seasonality	High	Cmax/EC50 of the long-acting drug	23	Short + Long-acting drugs	-0.0364949769524951
500	18	0.04	Seasonality	High	Cmax/EC50 of the long-acting drug	24	Short + Long-acting drugs	-0.0394413617543103
500	18	0.04	Seasonality	High	Cmax/EC50 of the long-acting drug	25	Short + Long-acting drugs	-0.0416735840207492
500	18	0.04	Seasonality	High	Cmax/EC50 of the long-acting drug	26	Short + Long-acting drugs	-0.0421263412310699
500	18	0.04	Seasonality	High	Cmax/EC50 of the long-acting drug	27	Short + Long-acting drugs	-0.0432355740719471
500	18	0.04	Seasonality	High	Cmax/EC50 of the long-acting drug	28	Short + Long-acting drugs	-0.0448995801198405
500	18	0.04	Seasonality	High	Cmax/EC50 of the long-acting drug	29	Short + Long-acting drugs	-0.0458583695397163
500	18	0.04	Seasonality	High	Cmax/EC50 of the long-acting drug	30	Short + Long-acting drugs	-0.0492591773174417
500	18	0.04	Seasonality	High	Cmax/EC50 of the long-acting drug	31	Short + Long-acting drugs	-0.048582726892231
500	18	0.04	Seasonality	High	Cmax/EC50 of the long-acting drug	32	Short + Long-acting drugs	-0.0493098516341346
500	18	0.04	Seasonality	High	Cmax/EC50 of the long-acting drug	33	Short + Long-acting drugs	-0.0507495677390651
500	18	0.04	Seasonality	High	Cmax/EC50 of the long-acting drug	34	Short + Long-acting drugs	-0.0496929109484601
500	18	0.04	Seasonality	High	Cmax/EC50 of the long-acting drug	35	Short + Long-acting drugs	-0.0519175660818471
500	18	0.04	Seasonality	High	Cmax/EC50 of the long-acting drug	36	Short + Long-acting drugs	-0.0534744269042587
500	18	0.04	Seasonality	High	Cmax/EC50 of the long-acting drug	37	Short + Long-acting drugs	-0.0517994212050603
500	18	0.04	Seasonality	High	Cmax/EC50 of the long-acting drug	38	Short + Long-acting drugs	-0.0542773360468919
500	18	0.04	Seasonality	High	Cmax/EC50 of the long-acting drug	39	Short + Long-acting drugs	-0.0488616403110795
500	18	0.04	Seasonality	High	Cmax/EC50 of the long-acting drug	40	Short + Long-acting drugs	NA
5	7	0.04	No seasonality	Low	Fitness cost	39	Short-acting drug	-0.0535298434060275
5	7	0.04	No seasonality	Low	Fitness cost	38	Short-acting drug	-0.0519342291349116
5	7	0.04	No seasonality	Low	Fitness cost	37	Short-acting drug	-0.050247577396622
5	7	0.04	No seasonality	Low	Fitness cost	36	Short-acting drug	-0.0485000833549491
5	7	0.04	No seasonality	Low	Fitness cost	35	Short-acting drug	-0.0465337664234173
5	7	0.04	No seasonality	Low	Fitness cost	34	Short-acting drug	-0.0446740584926035
5	7	0.04	No seasonality	Low	Fitness cost	33	Short-acting drug	-0.0425844785780872
5	7	0.04	No seasonality	Low	Fitness cost	32	Short-acting drug	-0.0406971881359823
5	7	0.04	No seasonality	Low	Fitness cost	31	Short-acting drug	-0.0383636031925031
5	7	0.04	No seasonality	Low	Fitness cost	30	Short-acting drug	-0.036391507002522
5	7	0.04	No seasonality	Low	Fitness cost	29	Short-acting drug	-0.0343288285996411
5	7	0.04	No seasonality	Low	Fitness cost	28	Short-acting drug	-0.0322499588159082
5	7	0.04	No seasonality	Low	Fitness cost	27	Short-acting drug	-0.0299842879560532
5	7	0.04	No seasonality	Low	Fitness cost	26	Short-acting drug	-0.0279405024490149
5	7	0.04	No seasonality	Low	Fitness cost	25	Short-acting drug	-0.0260288746788611
5	7	0.04	No seasonality	Low	Fitness cost	24	Short-acting drug	-0.0238126867727466
5	7	0.04	No seasonality	Low	Fitness cost	23	Short-acting drug	-0.0219089299638082
5	7	0.04	No seasonality	Low	Fitness cost	22	Short-acting drug	-0.020150753766009
5	7	0.04	No seasonality	Low	Fitness cost	21	Short-acting drug	-0.0183740666848168
5	7	0.04	No seasonality	Low	Fitness cost	20	Short-acting drug	-0.0162258512908669
5	7	0.04	No seasonality	Low	Fitness cost	19	Short-acting drug	-0.0146954435027744
5	7	0.04	No seasonality	Low	Fitness cost	18	Short-acting drug	-0.0125376910229089
5	7	0.04	No seasonality	Low	Fitness cost	17	Short-acting drug	-0.0106746288857829
5	7	0.04	No seasonality	Low	Fitness cost	16	Short-acting drug	-0.00913099536055418
5	7	0.04	No seasonality	Low	Fitness cost	15	Short-acting drug	-0.00756293569882983
5	7	0.04	No seasonality	Low	Fitness cost	14	Short-acting drug	-0.00534682682831228
5	7	0.04	No seasonality	Low	Fitness cost	13	Short-acting drug	-0.00345124598513764
5	7	0.04	No seasonality	Low	Fitness cost	12	Short-acting drug	-0.00159846608629373
5	7	0.04	No seasonality	Low	Fitness cost	11	Short-acting drug	0.000478560925627897
5	7	0.04	No seasonality	Low	Fitness cost	10	Short-acting drug	0.00262111603318895
5	7	0.04	No seasonality	Low	Fitness cost	9	Short-acting drug	0.00464352329306982
5	7	0.04	No seasonality	Low	Fitness cost	8	Short-acting drug	0.00682265384224119
5	7	0.04	No seasonality	Low	Fitness cost	7	Short-acting drug	0.00900248252671311
5	7	0.04	No seasonality	Low	Fitness cost	6	Short-acting drug	0.0107284440967763
5	7	0.04	No seasonality	Low	Fitness cost	5	Short-acting drug	0.0127116237614732
5	7	0.04	No seasonality	Low	Fitness cost	4	Short-acting drug	0.0144415306356519
5	7	0.04	No seasonality	Low	Fitness cost	3	Short-acting drug	0.0165779160295414
5	7	0.04	No seasonality	Low	Fitness cost	2	Short-acting drug	0.0182767756425035
5	7	0.04	No seasonality	Low	Fitness cost	1	Short-acting drug	0.0201025096072428
5	7	0.04	No seasonality	Low	Fitness cost	0	Short-acting drug	NA
5	7	0.04	No seasonality	Low	Cmax/EC50 of the short-acting drug	39	Short-acting drug	-0.0198845463478515
5	7	0.04	No seasonality	Low	Cmax/EC50 of the short-acting drug	38	Short-acting drug	-0.0197049580254971
5	7	0.04	No seasonality	Low	Cmax/EC50 of the short-acting drug	37	Short-acting drug	-0.0192327091938124
5	7	0.04	No seasonality	Low	Cmax/EC50 of the short-acting drug	36	Short-acting drug	-0.0186562240639309
5	7	0.04	No seasonality	Low	Cmax/EC50 of the short-acting drug	35	Short-acting drug	-0.0187822342253669
5	7	0.04	No seasonality	Low	Cmax/EC50 of the short-acting drug	34	Short-acting drug	-0.0185005393582538
5	7	0.04	No seasonality	Low	Cmax/EC50 of the short-acting drug	33	Short-acting drug	-0.0178714366403099
5	7	0.04	No seasonality	Low	Cmax/EC50 of the short-acting drug	32	Short-acting drug	-0.0187614680018142
5	7	0.04	No seasonality	Low	Cmax/EC50 of the short-acting drug	31	Short-acting drug	-0.0176937740674645
5	7	0.04	No seasonality	Low	Cmax/EC50 of the short-acting drug	30	Short-acting drug	-0.0176092512789889
5	7	0.04	No seasonality	Low	Cmax/EC50 of the short-acting drug	29	Short-acting drug	-0.0179405904603433
5	7	0.04	No seasonality	Low	Cmax/EC50 of the short-acting drug	28	Short-acting drug	-0.0176462796021988
5	7	0.04	No seasonality	Low	Cmax/EC50 of the short-acting drug	27	Short-acting drug	-0.0177187512323663
5	7	0.04	No seasonality	Low	Cmax/EC50 of the short-acting drug	26	Short-acting drug	-0.017700755020429
5	7	0.04	No seasonality	Low	Cmax/EC50 of the short-acting drug	25	Short-acting drug	-0.0176105213928515
5	7	0.04	No seasonality	Low	Cmax/EC50 of the short-acting drug	24	Short-acting drug	-0.0173388135461716
5	7	0.04	No seasonality	Low	Cmax/EC50 of the short-acting drug	23	Short-acting drug	-0.0174374806120756
5	7	0.04	No seasonality	Low	Cmax/EC50 of the short-acting drug	22	Short-acting drug	-0.0168161006002708
5	7	0.04	No seasonality	Low	Cmax/EC50 of the short-acting drug	21	Short-acting drug	-0.01726065721332
5	7	0.04	No seasonality	Low	Cmax/EC50 of the short-acting drug	20	Short-acting drug	-0.0161323361368771
5	7	0.04	No seasonality	Low	Cmax/EC50 of the short-acting drug	19	Short-acting drug	-0.0175220516357684
5	7	0.04	No seasonality	Low	Cmax/EC50 of the short-acting drug	18	Short-acting drug	-0.016729991104732
5	7	0.04	No seasonality	Low	Cmax/EC50 of the short-acting drug	17	Short-acting drug	-0.0167189546020991
5	7	0.04	No seasonality	Low	Cmax/EC50 of the short-acting drug	16	Short-acting drug	-0.016661920399
5	7	0.04	No seasonality	Low	Cmax/EC50 of the short-acting drug	15	Short-acting drug	-0.0165671275544116
5	7	0.04	No seasonality	Low	Cmax/EC50 of the short-acting drug	14	Short-acting drug	-0.0171362437518582
5	7	0.04	No seasonality	Low	Cmax/EC50 of the short-acting drug	13	Short-acting drug	-0.0163774991032717
5	7	0.04	No seasonality	Low	Cmax/EC50 of the short-acting drug	12	Short-acting drug	-0.0163049494488685
5	7	0.04	No seasonality	Low	Cmax/EC50 of the short-acting drug	11	Short-acting drug	-0.0166810831852339
5	7	0.04	No seasonality	Low	Cmax/EC50 of the short-acting drug	10	Short-acting drug	-0.0163850058393076
5	7	0.04	No seasonality	Low	Cmax/EC50 of the short-acting drug	9	Short-acting drug	-0.0155640178055604
5	7	0.04	No seasonality	Low	Cmax/EC50 of the short-acting drug	8	Short-acting drug	-0.0158126118182733
5	7	0.04	No seasonality	Low	Cmax/EC50 of the short-acting drug	7	Short-acting drug	-0.0157151108842596
5	7	0.04	No seasonality	Low	Cmax/EC50 of the short-acting drug	6	Short-acting drug	-0.0153471833154312
5	7	0.04	No seasonality	Low	Cmax/EC50 of the short-acting drug	5	Short-acting drug	-0.0150316430892049
5	7	0.04	No seasonality	Low	Cmax/EC50 of the short-acting drug	4	Short-acting drug	-0.0152413435674389
5	7	0.04	No seasonality	Low	Cmax/EC50 of the short-acting drug	3	Short-acting drug	-0.0158704923142029
5	7	0.04	No seasonality	Low	Cmax/EC50 of the short-acting drug	2	Short-acting drug	-0.0145410414688923
5	7	0.04	No seasonality	Low	Cmax/EC50 of the short-acting drug	1	Short-acting drug	-0.0137232744333434
[truncated: 3,761 more rows]
