# Supplementary material for: The influence of biological, epidemiological, and treatment factors on the establishment and spread of drug-resistant Plasmodium falciparum
Source: eLife. 2022 Jul 7;11:e77634. doi: 10.7554/eLife.77634 (PMC9262398; doi:10.7554/eLife.77634)
Supplement: Figure 3—figure supplement 3—source data 1. [file elife-77634-fig3-figsupp3-data1.csv]

EIR	Resistance_level	Treatment_access	Seasonality_pattern	Adherence_treatment	Factor_name	First_order_indice
5	7	0.04	No seasonality	Low	Fitness cost	0.913869867061383
5	7	0.04	No seasonality	Low	Cmax/EC50 of the short-acting drug	0.00350683916468104
5	7	0.04	No seasonality	Low	Half-life of the short-acting drug	0.0756151137251831
5	7	0.04	No seasonality	Low	Emax of the short-acting drug	0.00543441385347816
5	7	0.04	No seasonality	Low	Diagnostic detection limit	0.00157376619527427
10	7	0.04	No seasonality	Low	Fitness cost	0.949281638413923
10	7	0.04	No seasonality	Low	Cmax/EC50 of the short-acting drug	0
10	7	0.04	No seasonality	Low	Half-life of the short-acting drug	0.0507183615860773
10	7	0.04	No seasonality	Low	Emax of the short-acting drug	0
10	7	0.04	No seasonality	Low	Diagnostic detection limit	0
500	7	0.04	No seasonality	Low	Fitness cost	0.936617439216437
500	7	0.04	No seasonality	Low	Cmax/EC50 of the short-acting drug	0.00310372501561099
500	7	0.04	No seasonality	Low	Half-life of the short-acting drug	0.0541502825094382
500	7	0.04	No seasonality	Low	Emax of the short-acting drug	0.00375305780520639
500	7	0.04	No seasonality	Low	Diagnostic detection limit	0.00237549545330724
5	18	0.04	No seasonality	Low	Fitness cost	0.988889390138278
5	18	0.04	No seasonality	Low	Cmax/EC50 of the short-acting drug	0.00101256904922669
5	18	0.04	No seasonality	Low	Half-life of the short-acting drug	0.00781908869276496
5	18	0.04	No seasonality	Low	Emax of the short-acting drug	0.00107169655625352
5	18	0.04	No seasonality	Low	Diagnostic detection limit	0.00120725556347681
10	18	0.04	No seasonality	Low	Fitness cost	0.997215129796823
10	18	0.04	No seasonality	Low	Cmax/EC50 of the short-acting drug	0
10	18	0.04	No seasonality	Low	Half-life of the short-acting drug	0.00278487020317683
10	18	0.04	No seasonality	Low	Emax of the short-acting drug	0
10	18	0.04	No seasonality	Low	Diagnostic detection limit	0
500	18	0.04	No seasonality	Low	Fitness cost	0.991950501623891
500	18	0.04	No seasonality	Low	Cmax/EC50 of the short-acting drug	0.00109958765375153
500	18	0.04	No seasonality	Low	Half-life of the short-acting drug	0.00431433756105751
500	18	0.04	No seasonality	Low	Emax of the short-acting drug	0.00121987340998023
500	18	0.04	No seasonality	Low	Diagnostic detection limit	0.00141569975131951
5	7	0.5	No seasonality	Low	Fitness cost	0.0499203017962447
5	7	0.5	No seasonality	Low	Cmax/EC50 of the short-acting drug	0.0223528876081956
5	7	0.5	No seasonality	Low	Half-life of the short-acting drug	0.898312148454629
5	7	0.5	No seasonality	Low	Emax of the short-acting drug	0.0294146621409305
5	7	0.5	No seasonality	Low	Diagnostic detection limit	0
10	7	0.5	No seasonality	Low	Fitness cost	0.0758454568990133
10	7	0.5	No seasonality	Low	Cmax/EC50 of the short-acting drug	0.0224786033817224
10	7	0.5	No seasonality	Low	Half-life of the short-acting drug	0.873773682907913
10	7	0.5	No seasonality	Low	Emax of the short-acting drug	0.0270226209468957
10	7	0.5	No seasonality	Low	Diagnostic detection limit	0.000879635864455127
500	7	0.5	No seasonality	Low	Fitness cost	0.122471633698812
500	7	0.5	No seasonality	Low	Cmax/EC50 of the short-acting drug	0.017013651008873
500	7	0.5	No seasonality	Low	Half-life of the short-acting drug	0.846233927135327
500	7	0.5	No seasonality	Low	Emax of the short-acting drug	0.014280788156988
500	7	0.5	No seasonality	Low	Diagnostic detection limit	0
5	18	0.5	No seasonality	Low	Fitness cost	0.38782024465071
5	18	0.5	No seasonality	Low	Cmax/EC50 of the short-acting drug	0.0123977116489119
5	18	0.5	No seasonality	Low	Half-life of the short-acting drug	0.589434000216069
5	18	0.5	No seasonality	Low	Emax of the short-acting drug	0.00730139016461524
5	18	0.5	No seasonality	Low	Diagnostic detection limit	0.00304665331969398
10	18	0.5	No seasonality	Low	Fitness cost	0.532493304994571
10	18	0.5	No seasonality	Low	Cmax/EC50 of the short-acting drug	0.00278432938412605
10	18	0.5	No seasonality	Low	Half-life of the short-acting drug	0.464621318344109
10	18	0.5	No seasonality	Low	Emax of the short-acting drug	0.0001010472771939
10	18	0.5	No seasonality	Low	Diagnostic detection limit	0
500	18	0.5	No seasonality	Low	Fitness cost	0.706683600540024
500	18	0.5	No seasonality	Low	Cmax/EC50 of the short-acting drug	0.00290882430126485
500	18	0.5	No seasonality	Low	Half-life of the short-acting drug	0.290407575158711
500	18	0.5	No seasonality	Low	Emax of the short-acting drug	0
500	18	0.5	No seasonality	Low	Diagnostic detection limit	0
5	7	0.04	No seasonality	High	Fitness cost	0.821494783208893
5	7	0.04	No seasonality	High	Cmax/EC50 of the short-acting drug	5.81009263180502e-05
5	7	0.04	No seasonality	High	Half-life of the short-acting drug	0.178447115864789
5	7	0.04	No seasonality	High	Emax of the short-acting drug	0
5	7	0.04	No seasonality	High	Diagnostic detection limit	0
10	7	0.04	No seasonality	High	Fitness cost	0.90644046823349
10	7	0.04	No seasonality	High	Cmax/EC50 of the short-acting drug	0
10	7	0.04	No seasonality	High	Half-life of the short-acting drug	0.0935595317665103
10	7	0.04	No seasonality	High	Emax of the short-acting drug	0
10	7	0.04	No seasonality	High	Diagnostic detection limit	0
500	7	0.04	No seasonality	High	Fitness cost	0.950934390301614
500	7	0.04	No seasonality	High	Cmax/EC50 of the short-acting drug	0.000389591872312758
500	7	0.04	No seasonality	High	Half-life of the short-acting drug	0.0485026127401243
500	7	0.04	No seasonality	High	Emax of the short-acting drug	0.000173405085948566
500	7	0.04	No seasonality	High	Diagnostic detection limit	0
5	18	0.04	No seasonality	High	Fitness cost	0.997358810440502
5	18	0.04	No seasonality	High	Cmax/EC50 of the short-acting drug	0.00027692020293552
5	18	0.04	No seasonality	High	Half-life of the short-acting drug	0.00186280648773368
5	18	0.04	No seasonality	High	Emax of the short-acting drug	0.000268829474467895
5	18	0.04	No seasonality	High	Diagnostic detection limit	0.000232633394361012
10	18	0.04	No seasonality	High	Fitness cost	1
10	18	0.04	No seasonality	High	Cmax/EC50 of the short-acting drug	0
10	18	0.04	No seasonality	High	Half-life of the short-acting drug	0
10	18	0.04	No seasonality	High	Emax of the short-acting drug	0
10	18	0.04	No seasonality	High	Diagnostic detection limit	0
500	18	0.04	No seasonality	High	Fitness cost	0.989509681739036
500	18	0.04	No seasonality	High	Cmax/EC50 of the short-acting drug	0.00190270908665576
500	18	0.04	No seasonality	High	Half-life of the short-acting drug	0.0047401688779668
500	18	0.04	No seasonality	High	Emax of the short-acting drug	0.00188467770825004
500	18	0.04	No seasonality	High	Diagnostic detection limit	0.00196276258809184
5	7	0.5	No seasonality	High	Fitness cost	0.0248751174215063
5	7	0.5	No seasonality	High	Cmax/EC50 of the short-acting drug	0.011768233890582
5	7	0.5	No seasonality	High	Half-life of the short-acting drug	0.951597237286776
5	7	0.5	No seasonality	High	Emax of the short-acting drug	0.00716098811774593
5	7	0.5	No seasonality	High	Diagnostic detection limit	0.00459842328339018
10	7	0.5	No seasonality	High	Fitness cost	0.0409499046669178
10	7	0.5	No seasonality	High	Cmax/EC50 of the short-acting drug	0.00689077496124268
10	7	0.5	No seasonality	High	Half-life of the short-acting drug	0.951137278817802
10	7	0.5	No seasonality	High	Emax of the short-acting drug	0.00102204155403771
10	7	0.5	No seasonality	High	Diagnostic detection limit	0
500	7	0.5	No seasonality	High	Fitness cost	0.119194466440746
500	7	0.5	No seasonality	High	Cmax/EC50 of the short-acting drug	0.0126526595628234
500	7	0.5	No seasonality	High	Half-life of the short-acting drug	0.860409079260819
500	7	0.5	No seasonality	High	Emax of the short-acting drug	0.00474273556624323
500	7	0.5	No seasonality	High	Diagnostic detection limit	0.00300105916936833
5	18	0.5	No seasonality	High	Fitness cost	0.523314460308608
5	18	0.5	No seasonality	High	Cmax/EC50 of the short-acting drug	0.00912778801892105
5	18	0.5	No seasonality	High	Half-life of the short-acting drug	0.4558464836249
5	18	0.5	No seasonality	High	Emax of the short-acting drug	0.0089887157589374
5	18	0.5	No seasonality	High	Diagnostic detection limit	0.00272255228863346
10	18	0.5	No seasonality	High	Fitness cost	0.630566496094033
10	18	0.5	No seasonality	High	Cmax/EC50 of the short-acting drug	0.00367003650123956
10	18	0.5	No seasonality	High	Half-life of the short-acting drug	0.36374563074441
10	18	0.5	No seasonality	High	Emax of the short-acting drug	0.00201783666031776
10	18	0.5	No seasonality	High	Diagnostic detection limit	0
500	18	0.5	No seasonality	High	Fitness cost	0.646991023737572
500	18	0.5	No seasonality	High	Cmax/EC50 of the short-acting drug	0.0109678483109777
500	18	0.5	No seasonality	High	Half-life of the short-acting drug	0.325907191986534
500	18	0.5	No seasonality	High	Emax of the short-acting drug	0.00975103862814902
500	18	0.5	No seasonality	High	Diagnostic detection limit	0.00638289733676808
5	7	0.04	Seasonality	Low	Fitness cost	0.885070095729076
5	7	0.04	Seasonality	Low	Cmax/EC50 of the short-acting drug	0.000418281671369818
5	7	0.04	Seasonality	Low	Half-life of the short-acting drug	0.108766427276956
5	7	0.04	Seasonality	Low	Emax of the short-acting drug	0.00574519532259799
5	7	0.04	Seasonality	Low	Diagnostic detection limit	0
10	7	0.04	Seasonality	Low	Fitness cost	0.919772991001012
10	7	0.04	Seasonality	Low	Cmax/EC50 of the short-acting drug	0.00340999982840632
10	7	0.04	Seasonality	Low	Half-life of the short-acting drug	0.0702952028981548
10	7	0.04	Seasonality	Low	Emax of the short-acting drug	0.00555290650235282
10	7	0.04	Seasonality	Low	Diagnostic detection limit	0.000968899770073647
500	7	0.04	Seasonality	Low	Fitness cost	0.940254620582691
500	7	0.04	Seasonality	Low	Cmax/EC50 of the short-acting drug	0
500	7	0.04	Seasonality	Low	Half-life of the short-acting drug	0.0597453794173084
500	7	0.04	Seasonality	Low	Emax of the short-acting drug	0
500	7	0.04	Seasonality	Low	Diagnostic detection limit	0
5	18	0.04	Seasonality	Low	Fitness cost	0.977178484333086
5	18	0.04	Seasonality	Low	Cmax/EC50 of the short-acting drug	0.00462142916428176
5	18	0.04	Seasonality	Low	Half-life of the short-acting drug	0.00799213646478241
5	18	0.04	Seasonality	Low	Emax of the short-acting drug	0.00485066050050185
5	18	0.04	Seasonality	Low	Diagnostic detection limit	0.00535728953734761
10	18	0.04	Seasonality	Low	Fitness cost	0.974426443971179
10	18	0.04	Seasonality	Low	Cmax/EC50 of the short-acting drug	0.00579970676777216
10	18	0.04	Seasonality	Low	Half-life of the short-acting drug	0.00781153745350049
10	18	0.04	Seasonality	Low	Emax of the short-acting drug	0.00604828444262036
10	18	0.04	Seasonality	Low	Diagnostic detection limit	0.00591402736492783
500	18	0.04	Seasonality	Low	Fitness cost	0.998906782469808
500	18	0.04	Seasonality	Low	Cmax/EC50 of the short-acting drug	0
500	18	0.04	Seasonality	Low	Half-life of the short-acting drug	0.00109321753019169
500	18	0.04	Seasonality	Low	Emax of the short-acting drug	0
500	18	0.04	Seasonality	Low	Diagnostic detection limit	0
5	7	0.5	Seasonality	Low	Fitness cost	0.0296644151019098
5	7	0.5	Seasonality	Low	Cmax/EC50 of the short-acting drug	0.031111688704559
5	7	0.5	Seasonality	Low	Half-life of the short-acting drug	0.898310759650748
5	7	0.5	Seasonality	Low	Emax of the short-acting drug	0.040913136542783
5	7	0.5	Seasonality	Low	Diagnostic detection limit	0
10	7	0.5	Seasonality	Low	Fitness cost	0.0378420492222331
10	7	0.5	Seasonality	Low	Cmax/EC50 of the short-acting drug	0.0292390663715795
10	7	0.5	Seasonality	Low	Half-life of the short-acting drug	0.890365026834353
10	7	0.5	Seasonality	Low	Emax of the short-acting drug	0.0407024737967564
10	7	0.5	Seasonality	Low	Diagnostic detection limit	0.00185138377507804
500	7	0.5	Seasonality	Low	Fitness cost	0.0952360907084342
500	7	0.5	Seasonality	Low	Cmax/EC50 of the short-acting drug	0.0176069908643132
500	7	0.5	Seasonality	Low	Half-life of the short-acting drug	0.86756830664252
500	7	0.5	Seasonality	Low	Emax of the short-acting drug	0.0195886117847327
500	7	0.5	Seasonality	Low	Diagnostic detection limit	0
5	18	0.5	Seasonality	Low	Fitness cost	0.384253096071728
5	18	0.5	Seasonality	Low	Cmax/EC50 of the short-acting drug	0.0130388687801866
5	18	0.5	Seasonality	Low	Half-life of the short-acting drug	0.582931885142127
5	18	0.5	Seasonality	Low	Emax of the short-acting drug	0.0125949592113998
5	18	0.5	Seasonality	Low	Diagnostic detection limit	0.00718119079455895
10	18	0.5	Seasonality	Low	Fitness cost	0.527797425359074
10	18	0.5	Seasonality	Low	Cmax/EC50 of the short-acting drug	0.00674010435343874
10	18	0.5	Seasonality	Low	Half-life of the short-acting drug	0.45674806577755
10	18	0.5	Seasonality	Low	Emax of the short-acting drug	0.00572057515915324
10	18	0.5	Seasonality	Low	Diagnostic detection limit	0.00299382935078425
500	18	0.5	Seasonality	Low	Fitness cost	0.728728752493852
500	18	0.5	Seasonality	Low	Cmax/EC50 of the short-acting drug	0.00503030327252446
500	18	0.5	Seasonality	Low	Half-life of the short-acting drug	0.262499830685955
500	18	0.5	Seasonality	Low	Emax of the short-acting drug	0.00353271527076074
500	18	0.5	Seasonality	Low	Diagnostic detection limit	0.000208398276907515
5	7	0.04	Seasonality	High	Fitness cost	0.649250232146452
5	7	0.04	Seasonality	High	Cmax/EC50 of the short-acting drug	0.00421957028871885
5	7	0.04	Seasonality	High	Half-life of the short-acting drug	0.34159888450487
5	7	0.04	Seasonality	High	Emax of the short-acting drug	0.0021100048830984
5	7	0.04	Seasonality	High	Diagnostic detection limit	0.00282130817686003
10	7	0.04	Seasonality	High	Fitness cost	0.750109420284826
10	7	0.04	Seasonality	High	Cmax/EC50 of the short-acting drug	0.00726581620410451
10	7	0.04	Seasonality	High	Half-life of the short-acting drug	0.229669352729458
10	7	0.04	Seasonality	High	Emax of the short-acting drug	0.00805244308606411
10	7	0.04	Seasonality	High	Diagnostic detection limit	0.00490296769554724
500	7	0.04	Seasonality	High	Fitness cost	0.912517317419714
500	7	0.04	Seasonality	High	Cmax/EC50 of the short-acting drug	0.00139858726295007
500	7	0.04	Seasonality	High	Half-life of the short-acting drug	0.0834093898410203
500	7	0.04	Seasonality	High	Emax of the short-acting drug	0.00140626052542505
500	7	0.04	Seasonality	High	Diagnostic detection limit	0.00126844495089079
5	18	0.04	Seasonality	High	Fitness cost	0.977472601568577
5	18	0.04	Seasonality	High	Cmax/EC50 of the short-acting drug	0.00488056717211302
5	18	0.04	Seasonality	High	Half-life of the short-acting drug	0.00735799563196881
5	18	0.04	Seasonality	High	Emax of the short-acting drug	0.00500610090947618
5	18	0.04	Seasonality	High	Diagnostic detection limit	0.00528273471786461
10	18	0.04	Seasonality	High	Fitness cost	0.98063456312948
10	18	0.04	Seasonality	High	Cmax/EC50 of the short-acting drug	0.0043556179928224
10	18	0.04	Seasonality	High	Half-life of the short-acting drug	0.00856991928619781
10	18	0.04	Seasonality	High	Emax of the short-acting drug	0.00318960978755018
10	18	0.04	Seasonality	High	Diagnostic detection limit	0.00325028980394998
500	18	0.04	Seasonality	High	Fitness cost	1
500	18	0.04	Seasonality	High	Cmax/EC50 of the short-acting drug	0
500	18	0.04	Seasonality	High	Half-life of the short-acting drug	0
500	18	0.04	Seasonality	High	Emax of the short-acting drug	0
500	18	0.04	Seasonality	High	Diagnostic detection limit	0
5	7	0.5	Seasonality	High	Fitness cost	0.00672522133029123
5	7	0.5	Seasonality	High	Cmax/EC50 of the short-acting drug	0.00895742031632221
5	7	0.5	Seasonality	High	Half-life of the short-acting drug	0.981380108119282
5	7	0.5	Seasonality	High	Emax of the short-acting drug	0.00293725023410457
5	7	0.5	Seasonality	High	Diagnostic detection limit	0
10	7	0.5	Seasonality	High	Fitness cost	0.0157130951028912
10	7	0.5	Seasonality	High	Cmax/EC50 of the short-acting drug	0.00970026414233672
10	7	0.5	Seasonality	High	Half-life of the short-acting drug	0.966802735797136
10	7	0.5	Seasonality	High	Emax of the short-acting drug	0.00487448670288733
10	7	0.5	Seasonality	High	Diagnostic detection limit	0.00290941825474865
500	7	0.5	Seasonality	High	Fitness cost	0.0737583817889646
500	7	0.5	Seasonality	High	Cmax/EC50 of the short-acting drug	0.00860500803660247
500	7	0.5	Seasonality	High	Half-life of the short-acting drug	0.914566098397351
500	7	0.5	Seasonality	High	Emax of the short-acting drug	0.00233667800597204
500	7	0.5	Seasonality	High	Diagnostic detection limit	0.000733833771110177
5	18	0.5	Seasonality	High	Fitness cost	0.697065621462472
5	18	0.5	Seasonality	High	Cmax/EC50 of the short-acting drug	0.00483741373320126
5	18	0.5	Seasonality	High	Half-life of the short-acting drug	0.29382485274579
5	18	0.5	Seasonality	High	Emax of the short-acting drug	0.00427211205853681
5	18	0.5	Seasonality	High	Diagnostic detection limit	0
10	18	0.5	Seasonality	High	Fitness cost	0.78745518663666
10	18	0.5	Seasonality	High	Cmax/EC50 of the short-acting drug	0.00611019936595944
10	18	0.5	Seasonality	High	Half-life of the short-acting drug	0.192115901970983
10	18	0.5	Seasonality	High	Emax of the short-acting drug	0.00753238203655435
10	18	0.5	Seasonality	High	Diagnostic detection limit	0.00678632998984356
500	18	0.5	Seasonality	High	Fitness cost	0.724445093044172
500	18	0.5	Seasonality	High	Cmax/EC50 of the short-acting drug	0.00439276036469994
500	18	0.5	Seasonality	High	Half-life of the short-acting drug	0.261100442319301
500	18	0.5	Seasonality	High	Emax of the short-acting drug	0.0087393540189
500	18	0.5	Seasonality	High	Diagnostic detection limit	0.00132235025292647
