# Supplementary material for: The influence of biological, epidemiological, and treatment factors on the establishment and spread of drug-resistant Plasmodium falciparum
Source: eLife. 2022 Jul 7;11:e77634. doi: 10.7554/eLife.77634 (PMC9262398; doi:10.7554/eLife.77634)
Supplement: Figure 3—figure supplement 4—source data 1. [file elife-77634-fig3-figsupp4-data1.csv]

EIR	Resistance_level	Treatment_access	Seasonality_pattern	Adherence_treatment	Factor_name	First_order_indice
5	2.5	0.04	No seasonality	Low	Fitness cost	0.986873022470765
5	2.5	0.04	No seasonality	Low	Half-life of the long-acting drug	0
5	2.5	0.04	No seasonality	Low	Emax of the long-acting drug	0.00110663821007957
5	2.5	0.04	No seasonality	Low	Diagnostic detection limit	0
5	2.5	0.04	No seasonality	Low	Cmax/EC50 of the long-acting drug	0.0120203393191555
10	2.5	0.04	No seasonality	Low	Fitness cost	0.978034746792462
10	2.5	0.04	No seasonality	Low	Half-life of the long-acting drug	0.00555309455518425
10	2.5	0.04	No seasonality	Low	Emax of the long-acting drug	0.0030191472715039
10	2.5	0.04	No seasonality	Low	Diagnostic detection limit	0.0054078551292444
10	2.5	0.04	No seasonality	Low	Cmax/EC50 of the long-acting drug	0.00798515625160511
500	2.5	0.04	No seasonality	Low	Fitness cost	0.968052123459265
500	2.5	0.04	No seasonality	Low	Half-life of the long-acting drug	0.0169345028387996
500	2.5	0.04	No seasonality	Low	Emax of the long-acting drug	0.00467638459108873
500	2.5	0.04	No seasonality	Low	Diagnostic detection limit	0.00467660169909929
500	2.5	0.04	No seasonality	Low	Cmax/EC50 of the long-acting drug	0.00566038741174724
5	10	0.04	No seasonality	Low	Fitness cost	0.984583509839202
5	10	0.04	No seasonality	Low	Half-life of the long-acting drug	0.0129728483377965
5	10	0.04	No seasonality	Low	Emax of the long-acting drug	0
5	10	0.04	No seasonality	Low	Diagnostic detection limit	0
5	10	0.04	No seasonality	Low	Cmax/EC50 of the long-acting drug	0.00244364182300117
10	10	0.04	No seasonality	Low	Fitness cost	0.946968487250375
10	10	0.04	No seasonality	Low	Half-life of the long-acting drug	0.0296015635639865
10	10	0.04	No seasonality	Low	Emax of the long-acting drug	0.00712895274412837
10	10	0.04	No seasonality	Low	Diagnostic detection limit	0.00693250244386344
10	10	0.04	No seasonality	Low	Cmax/EC50 of the long-acting drug	0.00936849399764632
500	10	0.04	No seasonality	Low	Fitness cost	0.931753592471411
500	10	0.04	No seasonality	Low	Half-life of the long-acting drug	0.0651597803595926
500	10	0.04	No seasonality	Low	Emax of the long-acting drug	0
500	10	0.04	No seasonality	Low	Diagnostic detection limit	0
500	10	0.04	No seasonality	Low	Cmax/EC50 of the long-acting drug	0.00308662716899641
5	2.5	0.5	No seasonality	Low	Fitness cost	0.336599223009319
5	2.5	0.5	No seasonality	Low	Half-life of the long-acting drug	0.147808578692139
5	2.5	0.5	No seasonality	Low	Emax of the long-acting drug	0.0148660134030593
5	2.5	0.5	No seasonality	Low	Diagnostic detection limit	0
5	2.5	0.5	No seasonality	Low	Cmax/EC50 of the long-acting drug	0.500726184895483
10	2.5	0.5	No seasonality	Low	Fitness cost	0.386653845171672
10	2.5	0.5	No seasonality	Low	Half-life of the long-acting drug	0.31409652127512
10	2.5	0.5	No seasonality	Low	Emax of the long-acting drug	0.0248588298379505
10	2.5	0.5	No seasonality	Low	Diagnostic detection limit	0.00531285471243738
10	2.5	0.5	No seasonality	Low	Cmax/EC50 of the long-acting drug	0.26907794900282
500	2.5	0.5	No seasonality	Low	Fitness cost	0.274216376372609
500	2.5	0.5	No seasonality	Low	Half-life of the long-acting drug	0.69516419179243
500	2.5	0.5	No seasonality	Low	Emax of the long-acting drug	0.000586419989555569
500	2.5	0.5	No seasonality	Low	Diagnostic detection limit	0
500	2.5	0.5	No seasonality	Low	Cmax/EC50 of the long-acting drug	0.0300330118454054
5	10	0.5	No seasonality	Low	Fitness cost	0.0753410136366734
5	10	0.5	No seasonality	Low	Half-life of the long-acting drug	0.183962613068911
5	10	0.5	No seasonality	Low	Emax of the long-acting drug	0.00253980505583027
5	10	0.5	No seasonality	Low	Diagnostic detection limit	0.00112664987272609
5	10	0.5	No seasonality	Low	Cmax/EC50 of the long-acting drug	0.737029918365859
10	10	0.5	No seasonality	Low	Fitness cost	0.112413239066186
10	10	0.5	No seasonality	Low	Half-life of the long-acting drug	0.392995338150065
10	10	0.5	No seasonality	Low	Emax of the long-acting drug	0
10	10	0.5	No seasonality	Low	Diagnostic detection limit	0
10	10	0.5	No seasonality	Low	Cmax/EC50 of the long-acting drug	0.494591422783749
500	10	0.5	No seasonality	Low	Fitness cost	0.137831292638175
500	10	0.5	No seasonality	Low	Half-life of the long-acting drug	0.782863727128452
500	10	0.5	No seasonality	Low	Emax of the long-acting drug	0
500	10	0.5	No seasonality	Low	Diagnostic detection limit	0
500	10	0.5	No seasonality	Low	Cmax/EC50 of the long-acting drug	0.0793049802333723
5	2.5	0.04	No seasonality	High	Fitness cost	0.98122375896002
5	2.5	0.04	No seasonality	High	Half-life of the long-acting drug	0.0109946195352013
5	2.5	0.04	No seasonality	High	Emax of the long-acting drug	0.00280176762727131
5	2.5	0.04	No seasonality	High	Diagnostic detection limit	0.00257354340105388
5	2.5	0.04	No seasonality	High	Cmax/EC50 of the long-acting drug	0.00240631047645383
10	2.5	0.04	No seasonality	High	Fitness cost	0.991949787040821
10	2.5	0.04	No seasonality	High	Half-life of the long-acting drug	0.00725034689740225
10	2.5	0.04	No seasonality	High	Emax of the long-acting drug	0.000394829511014622
10	2.5	0.04	No seasonality	High	Diagnostic detection limit	0
10	2.5	0.04	No seasonality	High	Cmax/EC50 of the long-acting drug	0.000405036550762156
500	2.5	0.04	No seasonality	High	Fitness cost	0.975346565734208
500	2.5	0.04	No seasonality	High	Half-life of the long-acting drug	0.0226464058716199
500	2.5	0.04	No seasonality	High	Emax of the long-acting drug	0.000560041434597966
500	2.5	0.04	No seasonality	High	Diagnostic detection limit	0.000896963302260168
500	2.5	0.04	No seasonality	High	Cmax/EC50 of the long-acting drug	0.000550023657314413
5	10	0.04	No seasonality	High	Fitness cost	0.874443788579385
5	10	0.04	No seasonality	High	Half-life of the long-acting drug	0.0177486807792281
5	10	0.04	No seasonality	High	Emax of the long-acting drug	0.00815041323389589
5	10	0.04	No seasonality	High	Diagnostic detection limit	0.00761736203739939
5	10	0.04	No seasonality	High	Cmax/EC50 of the long-acting drug	0.0920397553700912
10	10	0.04	No seasonality	High	Fitness cost	0.938024638686345
10	10	0.04	No seasonality	High	Half-life of the long-acting drug	0.0160561873572917
10	10	0.04	No seasonality	High	Emax of the long-acting drug	0.000681286512702831
10	10	0.04	No seasonality	High	Diagnostic detection limit	1.35612792933684e-06
10	10	0.04	No seasonality	High	Cmax/EC50 of the long-acting drug	0.0452365313157313
500	10	0.04	No seasonality	High	Fitness cost	0.904608718436771
500	10	0.04	No seasonality	High	Half-life of the long-acting drug	0.0708438127204897
500	10	0.04	No seasonality	High	Emax of the long-acting drug	0.00299538646786637
500	10	0.04	No seasonality	High	Diagnostic detection limit	0.00330438026982101
500	10	0.04	No seasonality	High	Cmax/EC50 of the long-acting drug	0.0182477021050517
5	2.5	0.5	No seasonality	High	Fitness cost	0.37255599464718
5	2.5	0.5	No seasonality	High	Half-life of the long-acting drug	0.62744400535282
5	2.5	0.5	No seasonality	High	Emax of the long-acting drug	0
5	2.5	0.5	No seasonality	High	Diagnostic detection limit	0
5	2.5	0.5	No seasonality	High	Cmax/EC50 of the long-acting drug	0
10	2.5	0.5	No seasonality	High	Fitness cost	0.349372436905897
10	2.5	0.5	No seasonality	High	Half-life of the long-acting drug	0.650627563094103
10	2.5	0.5	No seasonality	High	Emax of the long-acting drug	0
10	2.5	0.5	No seasonality	High	Diagnostic detection limit	0
10	2.5	0.5	No seasonality	High	Cmax/EC50 of the long-acting drug	0
500	2.5	0.5	No seasonality	High	Fitness cost	0.238234842954238
500	2.5	0.5	No seasonality	High	Half-life of the long-acting drug	0.760259937698514
500	2.5	0.5	No seasonality	High	Emax of the long-acting drug	0.000201090897400836
500	2.5	0.5	No seasonality	High	Diagnostic detection limit	0.000337442128247235
500	2.5	0.5	No seasonality	High	Cmax/EC50 of the long-acting drug	0.000966686321599505
5	10	0.5	No seasonality	High	Fitness cost	0.0242339717917419
5	10	0.5	No seasonality	High	Half-life of the long-acting drug	0.0293460312847657
5	10	0.5	No seasonality	High	Emax of the long-acting drug	0.00636313628325655
5	10	0.5	No seasonality	High	Diagnostic detection limit	0
5	10	0.5	No seasonality	High	Cmax/EC50 of the long-acting drug	0.940056860640236
10	10	0.5	No seasonality	High	Fitness cost	0.0540750800150245
10	10	0.5	No seasonality	High	Half-life of the long-acting drug	0.111839720971145
10	10	0.5	No seasonality	High	Emax of the long-acting drug	0.00567899720329685
10	10	0.5	No seasonality	High	Diagnostic detection limit	0
10	10	0.5	No seasonality	High	Cmax/EC50 of the long-acting drug	0.828406201810534
500	10	0.5	No seasonality	High	Fitness cost	0.107748194831647
500	10	0.5	No seasonality	High	Half-life of the long-acting drug	0.547810997128094
500	10	0.5	No seasonality	High	Emax of the long-acting drug	0.00154878291055587
500	10	0.5	No seasonality	High	Diagnostic detection limit	0.000812880425576205
500	10	0.5	No seasonality	High	Cmax/EC50 of the long-acting drug	0.342079144704127
5	2.5	0.04	Seasonality	Low	Fitness cost	0.922071988452356
5	2.5	0.04	Seasonality	Low	Half-life of the long-acting drug	0.00959206666312164
5	2.5	0.04	Seasonality	Low	Emax of the long-acting drug	0.00961393740778927
5	2.5	0.04	Seasonality	Low	Diagnostic detection limit	0.00338054273090904
5	2.5	0.04	Seasonality	Low	Cmax/EC50 of the long-acting drug	0.0553414647458245
10	2.5	0.04	Seasonality	Low	Fitness cost	0.975982924013452
10	2.5	0.04	Seasonality	Low	Half-life of the long-acting drug	0.000738105190985368
10	2.5	0.04	Seasonality	Low	Emax of the long-acting drug	0
10	2.5	0.04	Seasonality	Low	Diagnostic detection limit	0
10	2.5	0.04	Seasonality	Low	Cmax/EC50 of the long-acting drug	0.0232789707955629
500	2.5	0.04	Seasonality	Low	Fitness cost	0.985402858122877
500	2.5	0.04	Seasonality	Low	Half-life of the long-acting drug	0.0100788491875751
500	2.5	0.04	Seasonality	Low	Emax of the long-acting drug	0.000565532000071102
500	2.5	0.04	Seasonality	Low	Diagnostic detection limit	0.00131890112605699
500	2.5	0.04	Seasonality	Low	Cmax/EC50 of the long-acting drug	0.00263385956341957
5	10	0.04	Seasonality	Low	Fitness cost	0.979368656031502
5	10	0.04	Seasonality	Low	Half-life of the long-acting drug	0.0165264054904303
5	10	0.04	Seasonality	Low	Emax of the long-acting drug	0
5	10	0.04	Seasonality	Low	Diagnostic detection limit	0
5	10	0.04	Seasonality	Low	Cmax/EC50 of the long-acting drug	0.0041049384780674
10	10	0.04	Seasonality	Low	Fitness cost	0.982674806667736
10	10	0.04	Seasonality	Low	Half-life of the long-acting drug	0.0169788127443334
10	10	0.04	Seasonality	Low	Emax of the long-acting drug	0
10	10	0.04	Seasonality	Low	Diagnostic detection limit	0
10	10	0.04	Seasonality	Low	Cmax/EC50 of the long-acting drug	0.000346380587930187
500	10	0.04	Seasonality	Low	Fitness cost	0.938475192032138
500	10	0.04	Seasonality	Low	Half-life of the long-acting drug	0.0615248079678623
500	10	0.04	Seasonality	Low	Emax of the long-acting drug	0
500	10	0.04	Seasonality	Low	Diagnostic detection limit	0
500	10	0.04	Seasonality	Low	Cmax/EC50 of the long-acting drug	0
5	2.5	0.5	Seasonality	Low	Fitness cost	0.121641130055239
5	2.5	0.5	Seasonality	Low	Half-life of the long-acting drug	0.0611890522278382
5	2.5	0.5	Seasonality	Low	Emax of the long-acting drug	0.0435141158527058
5	2.5	0.5	Seasonality	Low	Diagnostic detection limit	0
5	2.5	0.5	Seasonality	Low	Cmax/EC50 of the long-acting drug	0.773655701864217
10	2.5	0.5	Seasonality	Low	Fitness cost	0.233867809615821
10	2.5	0.5	Seasonality	Low	Half-life of the long-acting drug	0.124271721191969
10	2.5	0.5	Seasonality	Low	Emax of the long-acting drug	0.0484835697123866
10	2.5	0.5	Seasonality	Low	Diagnostic detection limit	0
10	2.5	0.5	Seasonality	Low	Cmax/EC50 of the long-acting drug	0.593376899479823
500	2.5	0.5	Seasonality	Low	Fitness cost	0.308335046840493
500	2.5	0.5	Seasonality	Low	Half-life of the long-acting drug	0.573615811588758
500	2.5	0.5	Seasonality	Low	Emax of the long-acting drug	0.00949000497044047
500	2.5	0.5	Seasonality	Low	Diagnostic detection limit	0.0023501854648798
500	2.5	0.5	Seasonality	Low	Cmax/EC50 of the long-acting drug	0.106208951135429
5	10	0.5	Seasonality	Low	Fitness cost	0.0462460714385148
5	10	0.5	Seasonality	Low	Half-life of the long-acting drug	0.184778566566372
5	10	0.5	Seasonality	Low	Emax of the long-acting drug	0.0143360071677105
5	10	0.5	Seasonality	Low	Diagnostic detection limit	0.00877175504336128
5	10	0.5	Seasonality	Low	Cmax/EC50 of the long-acting drug	0.745867599784041
10	10	0.5	Seasonality	Low	Fitness cost	0.0530252402243524
10	10	0.5	Seasonality	Low	Half-life of the long-acting drug	0.402810353522802
10	10	0.5	Seasonality	Low	Emax of the long-acting drug	0
10	10	0.5	Seasonality	Low	Diagnostic detection limit	0
10	10	0.5	Seasonality	Low	Cmax/EC50 of the long-acting drug	0.544164406252845
500	10	0.5	Seasonality	Low	Fitness cost	0.133730611431835
500	10	0.5	Seasonality	Low	Half-life of the long-acting drug	0.821354384032993
500	10	0.5	Seasonality	Low	Emax of the long-acting drug	0
500	10	0.5	Seasonality	Low	Diagnostic detection limit	0
500	10	0.5	Seasonality	Low	Cmax/EC50 of the long-acting drug	0.0449150045351725
5	2.5	0.04	Seasonality	High	Fitness cost	0.997253450276935
5	2.5	0.04	Seasonality	High	Half-life of the long-acting drug	0.001580888579161
5	2.5	0.04	Seasonality	High	Emax of the long-acting drug	0.000339785938174455
5	2.5	0.04	Seasonality	High	Diagnostic detection limit	0.000825875205729944
5	2.5	0.04	Seasonality	High	Cmax/EC50 of the long-acting drug	0
10	2.5	0.04	Seasonality	High	Fitness cost	0.992738077094543
10	2.5	0.04	Seasonality	High	Half-life of the long-acting drug	0.00374961909051303
10	2.5	0.04	Seasonality	High	Emax of the long-acting drug	0.000936564373493511
10	2.5	0.04	Seasonality	High	Diagnostic detection limit	0.00215529870654523
10	2.5	0.04	Seasonality	High	Cmax/EC50 of the long-acting drug	0.000420440734905185
500	2.5	0.04	Seasonality	High	Fitness cost	0.975786140090075
500	2.5	0.04	Seasonality	High	Half-life of the long-acting drug	0.024213859909925
500	2.5	0.04	Seasonality	High	Emax of the long-acting drug	0
500	2.5	0.04	Seasonality	High	Diagnostic detection limit	0
500	2.5	0.04	Seasonality	High	Cmax/EC50 of the long-acting drug	0
5	10	0.04	Seasonality	High	Fitness cost	0.870587446685931
5	10	0.04	Seasonality	High	Half-life of the long-acting drug	0.00299263726174624
5	10	0.04	Seasonality	High	Emax of the long-acting drug	0.00100922544307856
5	10	0.04	Seasonality	High	Diagnostic detection limit	0.000207440161042088
5	10	0.04	Seasonality	High	Cmax/EC50 of the long-acting drug	0.125203250448202
10	10	0.04	Seasonality	High	Fitness cost	0.916498757102493
10	10	0.04	Seasonality	High	Half-life of the long-acting drug	0.00793059596683966
10	10	0.04	Seasonality	High	Emax of the long-acting drug	0.00172544819403434
10	10	0.04	Seasonality	High	Diagnostic detection limit	0.000525560563762858
10	10	0.04	Seasonality	High	Cmax/EC50 of the long-acting drug	0.07331963817287
500	10	0.04	Seasonality	High	Fitness cost	0.874540770066828
500	10	0.04	Seasonality	High	Half-life of the long-acting drug	0.070718098628913
500	10	0.04	Seasonality	High	Emax of the long-acting drug	0.0117813302725174
500	10	0.04	Seasonality	High	Diagnostic detection limit	0.0114531938649534
500	10	0.04	Seasonality	High	Cmax/EC50 of the long-acting drug	0.0315066071667886
5	2.5	0.5	Seasonality	High	Fitness cost	0.429650169600571
5	2.5	0.5	Seasonality	High	Half-life of the long-acting drug	0.561636641717031
5	2.5	0.5	Seasonality	High	Emax of the long-acting drug	0.00289920078556633
5	2.5	0.5	Seasonality	High	Diagnostic detection limit	0.0010156712668626
5	2.5	0.5	Seasonality	High	Cmax/EC50 of the long-acting drug	0.00479831662996942
10	2.5	0.5	Seasonality	High	Fitness cost	0.400200975295394
10	2.5	0.5	Seasonality	High	Half-life of the long-acting drug	0.598231092007661
10	2.5	0.5	Seasonality	High	Emax of the long-acting drug	0
10	2.5	0.5	Seasonality	High	Diagnostic detection limit	0.00156793269694516
10	2.5	0.5	Seasonality	High	Cmax/EC50 of the long-acting drug	0
500	2.5	0.5	Seasonality	High	Fitness cost	0.248754277740642
500	2.5	0.5	Seasonality	High	Half-life of the long-acting drug	0.751245722259358
500	2.5	0.5	Seasonality	High	Emax of the long-acting drug	0
500	2.5	0.5	Seasonality	High	Diagnostic detection limit	0
500	2.5	0.5	Seasonality	High	Cmax/EC50 of the long-acting drug	0
5	10	0.5	Seasonality	High	Fitness cost	0.0105651445355813
5	10	0.5	Seasonality	High	Half-life of the long-acting drug	0.0111319027982002
5	10	0.5	Seasonality	High	Emax of the long-acting drug	0.0170935963076325
5	10	0.5	Seasonality	High	Diagnostic detection limit	0.00587723045656712
5	10	0.5	Seasonality	High	Cmax/EC50 of the long-acting drug	0.955332125902019
10	10	0.5	Seasonality	High	Fitness cost	0.0145780097908198
10	10	0.5	Seasonality	High	Half-life of the long-acting drug	0.0530723545064479
10	10	0.5	Seasonality	High	Emax of the long-acting drug	0.0101249887334131
10	10	0.5	Seasonality	High	Diagnostic detection limit	9.34529203638227e-05
10	10	0.5	Seasonality	High	Cmax/EC50 of the long-acting drug	0.922131194048955
500	10	0.5	Seasonality	High	Fitness cost	0.0877223384537601
500	10	0.5	Seasonality	High	Half-life of the long-acting drug	0.536312744474834
500	10	0.5	Seasonality	High	Emax of the long-acting drug	0.00291999368898589
500	10	0.5	Seasonality	High	Diagnostic detection limit	0.00476722312623021
500	10	0.5	Seasonality	High	Cmax/EC50 of the long-acting drug	0.368277700256189
