# Supplementary material for: The influence of biological, epidemiological, and treatment factors on the establishment and spread of drug-resistant Plasmodium falciparum
Source: eLife. 2022 Jul 7;11:e77634. doi: 10.7554/eLife.77634 (PMC9262398; doi:10.7554/eLife.77634)
Supplement: Figure 3—figure supplement 5—source data 1. [file elife-77634-fig3-figsupp5-data1.csv]

EIR	Resistance_level	Treatment_access	Seasonality_pattern	Adherence_treatment	Factor_name	First_order_indice
5	7	0.04	No seasonality	Low	Fitness cost	0.948953082763413
5	7	0.04	No seasonality	Low	Half-life of the long-acting drug	0.0060949732210804
5	7	0.04	No seasonality	Low	Emax of the long-acting drug	0.00546766580061707
5	7	0.04	No seasonality	Low	Diagnostic detection limit	0.00592848941728147
5	7	0.04	No seasonality	Low	Cmax/EC50 of the short-acting drug	0.00568928045032363
5	7	0.04	No seasonality	Low	Half-life of the short-acting drug	0.00722457317686209
5	7	0.04	No seasonality	Low	Emax of the short-acting drug	0.00548703624471332
5	7	0.04	No seasonality	Low	Cmax/EC50 of the long-acting drug	0.0151548989257094
10	7	0.04	No seasonality	Low	Fitness cost	0.973387982089825
10	7	0.04	No seasonality	Low	Half-life of the long-acting drug	0.00395429816302961
10	7	0.04	No seasonality	Low	Emax of the long-acting drug	0.00242590265569546
10	7	0.04	No seasonality	Low	Diagnostic detection limit	0.00494617861583261
10	7	0.04	No seasonality	Low	Cmax/EC50 of the short-acting drug	0.00397514940502507
10	7	0.04	No seasonality	Low	Half-life of the short-acting drug	0.00305974841346841
10	7	0.04	No seasonality	Low	Emax of the short-acting drug	0.00425852746867564
10	7	0.04	No seasonality	Low	Cmax/EC50 of the long-acting drug	0.00399221318844805
500	7	0.04	No seasonality	Low	Fitness cost	0.950840175911828
500	7	0.04	No seasonality	Low	Half-life of the long-acting drug	0.0064244001862766
500	7	0.04	No seasonality	Low	Emax of the long-acting drug	0.00669648599230931
500	7	0.04	No seasonality	Low	Diagnostic detection limit	0.00666249622591996
500	7	0.04	No seasonality	Low	Cmax/EC50 of the short-acting drug	0.00676971281149407
500	7	0.04	No seasonality	Low	Half-life of the short-acting drug	0.00718085235721095
500	7	0.04	No seasonality	Low	Emax of the short-acting drug	0.00686512797191929
500	7	0.04	No seasonality	Low	Cmax/EC50 of the long-acting drug	0.00856074854304145
5	18	0.04	No seasonality	Low	Fitness cost	0.949362358180469
5	18	0.04	No seasonality	Low	Half-life of the long-acting drug	0.00587973181545629
5	18	0.04	No seasonality	Low	Emax of the long-acting drug	0.00489677625626656
5	18	0.04	No seasonality	Low	Diagnostic detection limit	0.00465869518470782
5	18	0.04	No seasonality	Low	Cmax/EC50 of the short-acting drug	0.0049987448199268
5	18	0.04	No seasonality	Low	Half-life of the short-acting drug	0.00571471393224652
5	18	0.04	No seasonality	Low	Emax of the short-acting drug	0.00566843053332864
5	18	0.04	No seasonality	Low	Cmax/EC50 of the long-acting drug	0.0188205492775984
10	18	0.04	No seasonality	Low	Fitness cost	0.969264591170376
10	18	0.04	No seasonality	Low	Half-life of the long-acting drug	0.00397787857531378
10	18	0.04	No seasonality	Low	Emax of the long-acting drug	0.00432211123733598
10	18	0.04	No seasonality	Low	Diagnostic detection limit	0.00455412744157438
10	18	0.04	No seasonality	Low	Cmax/EC50 of the short-acting drug	0.00318782060422944
10	18	0.04	No seasonality	Low	Half-life of the short-acting drug	0.00330293108714477
10	18	0.04	No seasonality	Low	Emax of the short-acting drug	0.00325439512492205
10	18	0.04	No seasonality	Low	Cmax/EC50 of the long-acting drug	0.00813614475910398
500	18	0.04	No seasonality	Low	Fitness cost	0.987558261014696
500	18	0.04	No seasonality	Low	Half-life of the long-acting drug	0.00152809312994883
500	18	0.04	No seasonality	Low	Emax of the long-acting drug	0.000826287602851218
500	18	0.04	No seasonality	Low	Diagnostic detection limit	0.00121574285732848
500	18	0.04	No seasonality	Low	Cmax/EC50 of the short-acting drug	0.000633265757327463
500	18	0.04	No seasonality	Low	Half-life of the short-acting drug	0.00105083117219307
500	18	0.04	No seasonality	Low	Emax of the short-acting drug	0.00140879146712862
500	18	0.04	No seasonality	Low	Cmax/EC50 of the long-acting drug	0.00577872699852659
5	7	0.5	No seasonality	Low	Fitness cost	0.110608213433395
5	7	0.5	No seasonality	Low	Half-life of the long-acting drug	0.0883869982467612
5	7	0.5	No seasonality	Low	Emax of the long-acting drug	0
5	7	0.5	No seasonality	Low	Diagnostic detection limit	0
5	7	0.5	No seasonality	Low	Cmax/EC50 of the short-acting drug	0
5	7	0.5	No seasonality	Low	Half-life of the short-acting drug	0.0058791041649894
5	7	0.5	No seasonality	Low	Emax of the short-acting drug	0
5	7	0.5	No seasonality	Low	Cmax/EC50 of the long-acting drug	0.795125684154855
10	7	0.5	No seasonality	Low	Fitness cost	0.163152254287785
10	7	0.5	No seasonality	Low	Half-life of the long-acting drug	0.0979464854415588
10	7	0.5	No seasonality	Low	Emax of the long-acting drug	0.0127730670155713
10	7	0.5	No seasonality	Low	Diagnostic detection limit	0.0118829762609399
10	7	0.5	No seasonality	Low	Cmax/EC50 of the short-acting drug	0.0115073513281752
10	7	0.5	No seasonality	Low	Half-life of the short-acting drug	0.0337495830121925
10	7	0.5	No seasonality	Low	Emax of the short-acting drug	0.0113790242917682
10	7	0.5	No seasonality	Low	Cmax/EC50 of the long-acting drug	0.657609258362009
500	7	0.5	No seasonality	Low	Fitness cost	0.290987850298811
500	7	0.5	No seasonality	Low	Half-life of the long-acting drug	0.0707530126316429
500	7	0.5	No seasonality	Low	Emax of the long-acting drug	0.00548397333250915
500	7	0.5	No seasonality	Low	Diagnostic detection limit	0.00182733930919677
500	7	0.5	No seasonality	Low	Cmax/EC50 of the short-acting drug	0.00577408634944117
500	7	0.5	No seasonality	Low	Half-life of the short-acting drug	0.0462564392540413
500	7	0.5	No seasonality	Low	Emax of the short-acting drug	0.000657687995928459
500	7	0.5	No seasonality	Low	Cmax/EC50 of the long-acting drug	0.578259610828429
5	18	0.5	No seasonality	Low	Fitness cost	0.0697619228028007
5	18	0.5	No seasonality	Low	Half-life of the long-acting drug	0.129257089715665
5	18	0.5	No seasonality	Low	Emax of the long-acting drug	0.0119087301616231
5	18	0.5	No seasonality	Low	Diagnostic detection limit	0.00534863002082642
5	18	0.5	No seasonality	Low	Cmax/EC50 of the short-acting drug	0.0041692740516967
5	18	0.5	No seasonality	Low	Half-life of the short-acting drug	0.0109517164184706
5	18	0.5	No seasonality	Low	Emax of the short-acting drug	0.00624612555558962
5	18	0.5	No seasonality	Low	Cmax/EC50 of the long-acting drug	0.762356511273328
10	18	0.5	No seasonality	Low	Fitness cost	0.113184250641983
10	18	0.5	No seasonality	Low	Half-life of the long-acting drug	0.12338749749737
10	18	0.5	No seasonality	Low	Emax of the long-acting drug	0.0124697963927664
10	18	0.5	No seasonality	Low	Diagnostic detection limit	0.00873737322185795
10	18	0.5	No seasonality	Low	Cmax/EC50 of the short-acting drug	0.00945587467765081
10	18	0.5	No seasonality	Low	Half-life of the short-acting drug	0.0142295093702092
10	18	0.5	No seasonality	Low	Emax of the short-acting drug	0.00886713799373979
10	18	0.5	No seasonality	Low	Cmax/EC50 of the long-acting drug	0.709668560204423
500	18	0.5	No seasonality	Low	Fitness cost	0.239630982139106
500	18	0.5	No seasonality	Low	Half-life of the long-acting drug	0.123536722771346
500	18	0.5	No seasonality	Low	Emax of the long-acting drug	0.0117356197942417
500	18	0.5	No seasonality	Low	Diagnostic detection limit	0.00631343701388696
500	18	0.5	No seasonality	Low	Cmax/EC50 of the short-acting drug	0.00595570360563819
500	18	0.5	No seasonality	Low	Half-life of the short-acting drug	0.00819393175469659
500	18	0.5	No seasonality	Low	Emax of the short-acting drug	0.00498605772348561
500	18	0.5	No seasonality	Low	Cmax/EC50 of the long-acting drug	0.599647545197599
5	7	0.04	No seasonality	High	Fitness cost	0.840684462351414
5	7	0.04	No seasonality	High	Half-life of the long-acting drug	0.00479321324456939
5	7	0.04	No seasonality	High	Emax of the long-acting drug	0
5	7	0.04	No seasonality	High	Diagnostic detection limit	0
5	7	0.04	No seasonality	High	Cmax/EC50 of the short-acting drug	0.00129983999999104
5	7	0.04	No seasonality	High	Half-life of the short-acting drug	0.00362033494447255
5	7	0.04	No seasonality	High	Emax of the short-acting drug	0
5	7	0.04	No seasonality	High	Cmax/EC50 of the long-acting drug	0.149602149459553
10	7	0.04	No seasonality	High	Fitness cost	0.883769360678992
10	7	0.04	No seasonality	High	Half-life of the long-acting drug	0.00712339355523772
10	7	0.04	No seasonality	High	Emax of the long-acting drug	0.00404595307006041
10	7	0.04	No seasonality	High	Diagnostic detection limit	0.00341729524151336
10	7	0.04	No seasonality	High	Cmax/EC50 of the short-acting drug	0.00423822576128167
10	7	0.04	No seasonality	High	Half-life of the short-acting drug	0.00677647386307757
10	7	0.04	No seasonality	High	Emax of the short-acting drug	0.00355941616636943
10	7	0.04	No seasonality	High	Cmax/EC50 of the long-acting drug	0.0870698816634681
500	7	0.04	No seasonality	High	Fitness cost	0.9512795488684
500	7	0.04	No seasonality	High	Half-life of the long-acting drug	0
500	7	0.04	No seasonality	High	Emax of the long-acting drug	0
500	7	0.04	No seasonality	High	Diagnostic detection limit	0
500	7	0.04	No seasonality	High	Cmax/EC50 of the short-acting drug	0
500	7	0.04	No seasonality	High	Half-life of the short-acting drug	0
500	7	0.04	No seasonality	High	Emax of the short-acting drug	0
500	7	0.04	No seasonality	High	Cmax/EC50 of the long-acting drug	0.0487204511316002
5	18	0.04	No seasonality	High	Fitness cost	0.856871240436868
5	18	0.04	No seasonality	High	Half-life of the long-acting drug	0.011944290406713
5	18	0.04	No seasonality	High	Emax of the long-acting drug	0.00434288916671907
5	18	0.04	No seasonality	High	Diagnostic detection limit	0.00287009545572568
5	18	0.04	No seasonality	High	Cmax/EC50 of the short-acting drug	0.00306856903905855
5	18	0.04	No seasonality	High	Half-life of the short-acting drug	0.00354259947079357
5	18	0.04	No seasonality	High	Emax of the short-acting drug	0.00279376195409291
5	18	0.04	No seasonality	High	Cmax/EC50 of the long-acting drug	0.114566554070029
10	18	0.04	No seasonality	High	Fitness cost	0.935642809253929
10	18	0.04	No seasonality	High	Half-life of the long-acting drug	0.00173954955377795
10	18	0.04	No seasonality	High	Emax of the long-acting drug	0
10	18	0.04	No seasonality	High	Diagnostic detection limit	0
10	18	0.04	No seasonality	High	Cmax/EC50 of the short-acting drug	0
10	18	0.04	No seasonality	High	Half-life of the short-acting drug	0
10	18	0.04	No seasonality	High	Emax of the short-acting drug	0
10	18	0.04	No seasonality	High	Cmax/EC50 of the long-acting drug	0.062617641192293
500	18	0.04	No seasonality	High	Fitness cost	0.940463457590719
500	18	0.04	No seasonality	High	Half-life of the long-acting drug	0.00374922602668072
500	18	0.04	No seasonality	High	Emax of the long-acting drug	2.54690030608616e-05
500	18	0.04	No seasonality	High	Diagnostic detection limit	0
500	18	0.04	No seasonality	High	Cmax/EC50 of the short-acting drug	0
500	18	0.04	No seasonality	High	Half-life of the short-acting drug	0
500	18	0.04	No seasonality	High	Emax of the short-acting drug	0
500	18	0.04	No seasonality	High	Cmax/EC50 of the long-acting drug	0.0557618473795398
5	7	0.5	No seasonality	High	Fitness cost	0.0207749857464687
5	7	0.5	No seasonality	High	Half-life of the long-acting drug	0.0621068334919667
5	7	0.5	No seasonality	High	Emax of the long-acting drug	0.00236079169325056
5	7	0.5	No seasonality	High	Diagnostic detection limit	0
5	7	0.5	No seasonality	High	Cmax/EC50 of the short-acting drug	0.00266817480505565
5	7	0.5	No seasonality	High	Half-life of the short-acting drug	0.0183579504299665
5	7	0.5	No seasonality	High	Emax of the short-acting drug	0.000455066007150295
5	7	0.5	No seasonality	High	Cmax/EC50 of the long-acting drug	0.893276197826142
10	7	0.5	No seasonality	High	Fitness cost	0.0393102725325002
10	7	0.5	No seasonality	High	Half-life of the long-acting drug	0.0574104872347399
10	7	0.5	No seasonality	High	Emax of the long-acting drug	0
10	7	0.5	No seasonality	High	Diagnostic detection limit	0
10	7	0.5	No seasonality	High	Cmax/EC50 of the short-acting drug	0
10	7	0.5	No seasonality	High	Half-life of the short-acting drug	0.019466945359437
10	7	0.5	No seasonality	High	Emax of the short-acting drug	0
10	7	0.5	No seasonality	High	Cmax/EC50 of the long-acting drug	0.883812294873323
500	7	0.5	No seasonality	High	Fitness cost	0.0953311807583796
500	7	0.5	No seasonality	High	Half-life of the long-acting drug	0.058172576117729
500	7	0.5	No seasonality	High	Emax of the long-acting drug	0.00160404381815857
500	7	0.5	No seasonality	High	Diagnostic detection limit	0
500	7	0.5	No seasonality	High	Cmax/EC50 of the short-acting drug	0.00662622680421247
500	7	0.5	No seasonality	High	Half-life of the short-acting drug	0.0486095345647425
500	7	0.5	No seasonality	High	Emax of the short-acting drug	0.00535119296352813
500	7	0.5	No seasonality	High	Cmax/EC50 of the long-acting drug	0.78430524497325
5	18	0.5	No seasonality	High	Fitness cost	0.0256439842298792
5	18	0.5	No seasonality	High	Half-life of the long-acting drug	0.141878845316687
5	18	0.5	No seasonality	High	Emax of the long-acting drug	0.0168491051084172
5	18	0.5	No seasonality	High	Diagnostic detection limit	0.00247338273208548
5	18	0.5	No seasonality	High	Cmax/EC50 of the short-acting drug	0.00228639602783129
5	18	0.5	No seasonality	High	Half-life of the short-acting drug	0.00104461315591546
5	18	0.5	No seasonality	High	Emax of the short-acting drug	0.00123091106387274
5	18	0.5	No seasonality	High	Cmax/EC50 of the long-acting drug	0.808592762365312
10	18	0.5	No seasonality	High	Fitness cost	0.0463546882392514
10	18	0.5	No seasonality	High	Half-life of the long-acting drug	0.140009067127669
10	18	0.5	No seasonality	High	Emax of the long-acting drug	0.0104064129045518
10	18	0.5	No seasonality	High	Diagnostic detection limit	0
10	18	0.5	No seasonality	High	Cmax/EC50 of the short-acting drug	0
10	18	0.5	No seasonality	High	Half-life of the short-acting drug	0
10	18	0.5	No seasonality	High	Emax of the short-acting drug	0
10	18	0.5	No seasonality	High	Cmax/EC50 of the long-acting drug	0.803229831728527
500	18	0.5	No seasonality	High	Fitness cost	0.092057340483805
500	18	0.5	No seasonality	High	Half-life of the long-acting drug	0.150581099810485
500	18	0.5	No seasonality	High	Emax of the long-acting drug	0.0169336765875792
500	18	0.5	No seasonality	High	Diagnostic detection limit	0.0074412813119864
500	18	0.5	No seasonality	High	Cmax/EC50 of the short-acting drug	0.00683411657148198
500	18	0.5	No seasonality	High	Half-life of the short-acting drug	0.00755957684200734
500	18	0.5	No seasonality	High	Emax of the short-acting drug	0.00770605982157386
500	18	0.5	No seasonality	High	Cmax/EC50 of the long-acting drug	0.710886848571081
5	7	0.04	Seasonality	Low	Fitness cost	0.987471369112387
5	7	0.04	Seasonality	Low	Half-life of the long-acting drug	0
5	7	0.04	Seasonality	Low	Emax of the long-acting drug	0
5	7	0.04	Seasonality	Low	Diagnostic detection limit	0.00129988405853655
5	7	0.04	Seasonality	Low	Cmax/EC50 of the short-acting drug	0.00061689291754448
5	7	0.04	Seasonality	Low	Half-life of the short-acting drug	0
5	7	0.04	Seasonality	Low	Emax of the short-acting drug	0.000899133633633811
5	7	0.04	Seasonality	Low	Cmax/EC50 of the long-acting drug	0.00971272027789821
10	7	0.04	Seasonality	Low	Fitness cost	0.981370445645447
10	7	0.04	Seasonality	Low	Half-life of the long-acting drug	0.00199457221725436
10	7	0.04	Seasonality	Low	Emax of the long-acting drug	0.00188869383897519
10	7	0.04	Seasonality	Low	Diagnostic detection limit	0.00352254192707108
10	7	0.04	Seasonality	Low	Cmax/EC50 of the short-acting drug	0.00167070961055362
10	7	0.04	Seasonality	Low	Half-life of the short-acting drug	0.0014192363001221
10	7	0.04	Seasonality	Low	Emax of the short-acting drug	0.00290367553969591
10	7	0.04	Seasonality	Low	Cmax/EC50 of the long-acting drug	0.00523012492088044
500	7	0.04	Seasonality	Low	Fitness cost	0.958092292657385
500	7	0.04	Seasonality	Low	Half-life of the long-acting drug	0.00583946714853083
500	7	0.04	Seasonality	Low	Emax of the long-acting drug	0.00582970907979603
500	7	0.04	Seasonality	Low	Diagnostic detection limit	0.00615034191976248
500	7	0.04	Seasonality	Low	Cmax/EC50 of the short-acting drug	0.0062927646996556
500	7	0.04	Seasonality	Low	Half-life of the short-acting drug	0.0058680324059555
500	7	0.04	Seasonality	Low	Emax of the short-acting drug	0.00572996477602933
500	7	0.04	Seasonality	Low	Cmax/EC50 of the long-acting drug	0.00619742731288557
5	18	0.04	Seasonality	Low	Fitness cost	0.959149765299627
5	18	0.04	Seasonality	Low	Half-life of the long-acting drug	0.00404574966578803
5	18	0.04	Seasonality	Low	Emax of the long-acting drug	0.00398145995922191
5	18	0.04	Seasonality	Low	Diagnostic detection limit	0.00377400080230564
5	18	0.04	Seasonality	Low	Cmax/EC50 of the short-acting drug	0.00420231587104992
5	18	0.04	Seasonality	Low	Half-life of the short-acting drug	0.00656572569139276
5	18	0.04	Seasonality	Low	Emax of the short-acting drug	0.00433650271075238
5	18	0.04	Seasonality	Low	Cmax/EC50 of the long-acting drug	0.0139444799998621
10	18	0.04	Seasonality	Low	Fitness cost	0.998502453299767
10	18	0.04	Seasonality	Low	Half-life of the long-acting drug	0
10	18	0.04	Seasonality	Low	Emax of the long-acting drug	0
10	18	0.04	Seasonality	Low	Diagnostic detection limit	0
10	18	0.04	Seasonality	Low	Cmax/EC50 of the short-acting drug	0
10	18	0.04	Seasonality	Low	Half-life of the short-acting drug	0
10	18	0.04	Seasonality	Low	Emax of the short-acting drug	0
10	18	0.04	Seasonality	Low	Cmax/EC50 of the long-acting drug	0.00149754670023353
500	18	0.04	Seasonality	Low	Fitness cost	0.998163022720173
500	18	0.04	Seasonality	Low	Half-life of the long-acting drug	0
500	18	0.04	Seasonality	Low	Emax of the long-acting drug	0
500	18	0.04	Seasonality	Low	Diagnostic detection limit	0
500	18	0.04	Seasonality	Low	Cmax/EC50 of the short-acting drug	0
500	18	0.04	Seasonality	Low	Half-life of the short-acting drug	0
500	18	0.04	Seasonality	Low	Emax of the short-acting drug	0
500	18	0.04	Seasonality	Low	Cmax/EC50 of the long-acting drug	0.00183697727982691
5	7	0.5	Seasonality	Low	Fitness cost	0.0494840781649239
5	7	0.5	Seasonality	Low	Half-life of the long-acting drug	0.0927105889048771
5	7	0.5	Seasonality	Low	Emax of the long-acting drug	0.00702767844251628
5	7	0.5	Seasonality	Low	Diagnostic detection limit	0.00724980350790509
5	7	0.5	Seasonality	Low	Cmax/EC50 of the short-acting drug	0.00637101738392321
5	7	0.5	Seasonality	Low	Half-life of the short-acting drug	0.00994936226609308
5	7	0.5	Seasonality	Low	Emax of the short-acting drug	0.00448579037852346
5	7	0.5	Seasonality	Low	Cmax/EC50 of the long-acting drug	0.822721680951238
10	7	0.5	Seasonality	Low	Fitness cost	0.0884631343591467
10	7	0.5	Seasonality	Low	Half-life of the long-acting drug	0.0898450823041951
10	7	0.5	Seasonality	Low	Emax of the long-acting drug	0.0141595896674442
10	7	0.5	Seasonality	Low	Diagnostic detection limit	0.0144673049333605
10	7	0.5	Seasonality	Low	Cmax/EC50 of the short-acting drug	0.0107462693344088
10	7	0.5	Seasonality	Low	Half-life of the short-acting drug	0.0188014620689719
10	7	0.5	Seasonality	Low	Emax of the short-acting drug	0.0111155741515989
10	7	0.5	Seasonality	Low	Cmax/EC50 of the long-acting drug	0.752401583180874
500	7	0.5	Seasonality	Low	Fitness cost	0.2345696149013
500	7	0.5	Seasonality	Low	Half-life of the long-acting drug	0.0775877587042331
500	7	0.5	Seasonality	Low	Emax of the long-acting drug	0.000399746880261786
500	7	0.5	Seasonality	Low	Diagnostic detection limit	0
500	7	0.5	Seasonality	Low	Cmax/EC50 of the short-acting drug	0.00188484500649243
500	7	0.5	Seasonality	Low	Half-life of the short-acting drug	0.0179741767683051
500	7	0.5	Seasonality	Low	Emax of the short-acting drug	0.000544290083867048
500	7	0.5	Seasonality	Low	Cmax/EC50 of the long-acting drug	0.667039567655541
5	18	0.5	Seasonality	Low	Fitness cost	0.0453449314377361
5	18	0.5	Seasonality	Low	Half-life of the long-acting drug	0.11643160365869
5	18	0.5	Seasonality	Low	Emax of the long-acting drug	0.0174780800092104
5	18	0.5	Seasonality	Low	Diagnostic detection limit	0.0117520728600855
5	18	0.5	Seasonality	Low	Cmax/EC50 of the short-acting drug	0.0140983155813978
5	18	0.5	Seasonality	Low	Half-life of the short-acting drug	0.0162937166963519
5	18	0.5	Seasonality	Low	Emax of the short-acting drug	0.0120090300104485
5	18	0.5	Seasonality	Low	Cmax/EC50 of the long-acting drug	0.76659224974608
10	18	0.5	Seasonality	Low	Fitness cost	0.0885530714049286
10	18	0.5	Seasonality	Low	Half-life of the long-acting drug	0.112640019847128
10	18	0.5	Seasonality	Low	Emax of the long-acting drug	0.0131368628576563
10	18	0.5	Seasonality	Low	Diagnostic detection limit	0.0100627095231615
10	18	0.5	Seasonality	Low	Cmax/EC50 of the short-acting drug	0.00921152897061911
10	18	0.5	Seasonality	Low	Half-life of the short-acting drug	0.0160871919230383
10	18	0.5	Seasonality	Low	Emax of the short-acting drug	0.00996971008575455
10	18	0.5	Seasonality	Low	Cmax/EC50 of the long-acting drug	0.740338905387714
500	18	0.5	Seasonality	Low	Fitness cost	0.23449590692114
500	18	0.5	Seasonality	Low	Half-life of the long-acting drug	0.0844398655947881
500	18	0.5	Seasonality	Low	Emax of the long-acting drug	0.00810406083289679
500	18	0.5	Seasonality	Low	Diagnostic detection limit	0.00491257827781381
500	18	0.5	Seasonality	Low	Cmax/EC50 of the short-acting drug	0.00531255430521788
500	18	0.5	Seasonality	Low	Half-life of the short-acting drug	0.0114313877123059
500	18	0.5	Seasonality	Low	Emax of the short-acting drug	0.00471883784253272
500	18	0.5	Seasonality	Low	Cmax/EC50 of the long-acting drug	0.646584808513304
5	7	0.04	Seasonality	High	Fitness cost	0.67269250488717
5	7	0.04	Seasonality	High	Half-life of the long-acting drug	0.014338726215314
5	7	0.04	Seasonality	High	Emax of the long-acting drug	0.00666780703115435
5	7	0.04	Seasonality	High	Diagnostic detection limit	0.00567027446841358
5	7	0.04	Seasonality	High	Cmax/EC50 of the short-acting drug	0.0109517215680847
5	7	0.04	Seasonality	High	Half-life of the short-acting drug	0.00716643066329581
5	7	0.04	Seasonality	High	Emax of the short-acting drug	0.00747034294124315
5	7	0.04	Seasonality	High	Cmax/EC50 of the long-acting drug	0.275042192225324
10	7	0.04	Seasonality	High	Fitness cost	0.798727649269592
10	7	0.04	Seasonality	High	Half-life of the long-acting drug	0.00583323601236812
10	7	0.04	Seasonality	High	Emax of the long-acting drug	0.00188736636540721
10	7	0.04	Seasonality	High	Diagnostic detection limit	0
10	7	0.04	Seasonality	High	Cmax/EC50 of the short-acting drug	0.000789943396584525
10	7	0.04	Seasonality	High	Half-life of the short-acting drug	0.000320755407537032
10	7	0.04	Seasonality	High	Emax of the short-acting drug	0
10	7	0.04	Seasonality	High	Cmax/EC50 of the long-acting drug	0.192441049548511
500	7	0.04	Seasonality	High	Fitness cost	0.92591119402944
500	7	0.04	Seasonality	High	Half-life of the long-acting drug	0
500	7	0.04	Seasonality	High	Emax of the long-acting drug	0
500	7	0.04	Seasonality	High	Diagnostic detection limit	0
500	7	0.04	Seasonality	High	Cmax/EC50 of the short-acting drug	0
500	7	0.04	Seasonality	High	Half-life of the short-acting drug	0.00370937397256753
500	7	0.04	Seasonality	High	Emax of the short-acting drug	0
500	7	0.04	Seasonality	High	Cmax/EC50 of the long-acting drug	0.0703794319979924
5	18	0.04	Seasonality	High	Fitness cost	0.814219272061198
5	18	0.04	Seasonality	High	Half-life of the long-acting drug	0.00701285313511145
5	18	0.04	Seasonality	High	Emax of the long-acting drug	0
5	18	0.04	Seasonality	High	Diagnostic detection limit	0
5	18	0.04	Seasonality	High	Cmax/EC50 of the short-acting drug	0
5	18	0.04	Seasonality	High	Half-life of the short-acting drug	0
5	18	0.04	Seasonality	High	Emax of the short-acting drug	0
5	18	0.04	Seasonality	High	Cmax/EC50 of the long-acting drug	0.178767874803691
10	18	0.04	Seasonality	High	Fitness cost	0.892100623750836
10	18	0.04	Seasonality	High	Half-life of the long-acting drug	0.00541380707995798
10	18	0.04	Seasonality	High	Emax of the long-acting drug	0
10	18	0.04	Seasonality	High	Diagnostic detection limit	0
10	18	0.04	Seasonality	High	Cmax/EC50 of the short-acting drug	0
10	18	0.04	Seasonality	High	Half-life of the short-acting drug	0
10	18	0.04	Seasonality	High	Emax of the short-acting drug	0
10	18	0.04	Seasonality	High	Cmax/EC50 of the long-acting drug	0.102485569169206
500	18	0.04	Seasonality	High	Fitness cost	0.937433960908784
500	18	0.04	Seasonality	High	Half-life of the long-acting drug	0.0060401935432491
500	18	0.04	Seasonality	High	Emax of the long-acting drug	0
500	18	0.04	Seasonality	High	Diagnostic detection limit	0.000710828420254554
500	18	0.04	Seasonality	High	Cmax/EC50 of the short-acting drug	0
500	18	0.04	Seasonality	High	Half-life of the short-acting drug	0
500	18	0.04	Seasonality	High	Emax of the short-acting drug	0
500	18	0.04	Seasonality	High	Cmax/EC50 of the long-acting drug	0.0558150171277123
5	7	0.5	Seasonality	High	Fitness cost	0.0119626695122311
5	7	0.5	Seasonality	High	Half-life of the long-acting drug	0.0690242762598116
5	7	0.5	Seasonality	High	Emax of the long-acting drug	0.00688102798023147
5	7	0.5	Seasonality	High	Diagnostic detection limit	0.00379556904246506
5	7	0.5	Seasonality	High	Cmax/EC50 of the short-acting drug	0.00558710989657815
5	7	0.5	Seasonality	High	Half-life of the short-acting drug	0.0145549987061338
5	7	0.5	Seasonality	High	Emax of the short-acting drug	0.00506406553250329
5	7	0.5	Seasonality	High	Cmax/EC50 of the long-acting drug	0.883130283070046
10	7	0.5	Seasonality	High	Fitness cost	0.00166818367795352
10	7	0.5	Seasonality	High	Half-life of the long-acting drug	0.0606045931865049
10	7	0.5	Seasonality	High	Emax of the long-acting drug	0
10	7	0.5	Seasonality	High	Diagnostic detection limit	0
10	7	0.5	Seasonality	High	Cmax/EC50 of the short-acting drug	0.00133193721599799
10	7	0.5	Seasonality	High	Half-life of the short-acting drug	0.0101768200970864
10	7	0.5	Seasonality	High	Emax of the short-acting drug	0
10	7	0.5	Seasonality	High	Cmax/EC50 of the long-acting drug	0.926218465822457
500	7	0.5	Seasonality	High	Fitness cost	0.0614414724267421
500	7	0.5	Seasonality	High	Half-life of the long-acting drug	0.0591626404701411
500	7	0.5	Seasonality	High	Emax of the long-acting drug	0.00223302421986283
500	7	0.5	Seasonality	High	Diagnostic detection limit	0.00140009828236338
500	7	0.5	Seasonality	High	Cmax/EC50 of the short-acting drug	0.0112979840158337
500	7	0.5	Seasonality	High	Half-life of the short-acting drug	0.0390581017671368
500	7	0.5	Seasonality	High	Emax of the short-acting drug	0.0020268695294888
500	7	0.5	Seasonality	High	Cmax/EC50 of the long-acting drug	0.823379809288431
5	18	0.5	Seasonality	High	Fitness cost	0.00926679207378133
5	18	0.5	Seasonality	High	Half-life of the long-acting drug	0.103975005494321
5	18	0.5	Seasonality	High	Emax of the long-acting drug	0.0148750126953378
5	18	0.5	Seasonality	High	Diagnostic detection limit	0.000740501871417151
5	18	0.5	Seasonality	High	Cmax/EC50 of the short-acting drug	0.000591723999400727
5	18	0.5	Seasonality	High	Half-life of the short-acting drug	0
5	18	0.5	Seasonality	High	Emax of the short-acting drug	0
5	18	0.5	Seasonality	High	Cmax/EC50 of the long-acting drug	0.870550963865742
10	18	0.5	Seasonality	High	Fitness cost	0.017088038993139
10	18	0.5	Seasonality	High	Half-life of the long-acting drug	0.113385238798487
10	18	0.5	Seasonality	High	Emax of the long-acting drug	0.0152670030962258
10	18	0.5	Seasonality	High	Diagnostic detection limit	0.000319940411309579
10	18	0.5	Seasonality	High	Cmax/EC50 of the short-acting drug	0.00134100481752178
10	18	0.5	Seasonality	High	Half-life of the short-acting drug	1.64500545523765e-05
10	18	0.5	Seasonality	High	Emax of the short-acting drug	0.000144886352512769
10	18	0.5	Seasonality	High	Cmax/EC50 of the long-acting drug	0.852437437476252
500	18	0.5	Seasonality	High	Fitness cost	0.0773313897141796
500	18	0.5	Seasonality	High	Half-life of the long-acting drug	0.121205390598322
500	18	0.5	Seasonality	High	Emax of the long-acting drug	0.0153709367302425
500	18	0.5	Seasonality	High	Diagnostic detection limit	0.00614300766586445
500	18	0.5	Seasonality	High	Cmax/EC50 of the short-acting drug	0.00638972269564912
500	18	0.5	Seasonality	High	Half-life of the short-acting drug	0.0075806114030266
500	18	0.5	Seasonality	High	Emax of the short-acting drug	0.00548076626881145
500	18	0.5	Seasonality	High	Cmax/EC50 of the long-acting drug	0.760498174923905
