# Supplementary material for: The influence of biological, epidemiological, and treatment factors on the establishment and spread of drug-resistant Plasmodium falciparum
Source: eLife. 2022 Jul 7;11:e77634. doi: 10.7554/eLife.77634 (PMC9262398; doi:10.7554/eLife.77634)
Supplement: Figure 3—figure supplement 6—source data 1. [file elife-77634-fig3-figsupp6-data1.csv]

Eir	Access_treatment	Resistance_Level	Indicator	Drug_type	Adherence_treatment	Seasonality_pattern
5	0.5	7	0.298245197544152	Short-acting drug	Low	No seasonality
10	0.5	7	0.250670638139951	Short-acting drug	Low	No seasonality
10	0.5	7	0.327404073121927	Short-acting drug	Low	Seasonality
500	0.5	7	0.174733825379623	Short-acting drug	Low	No seasonality
500	0.5	7	0.196094656944699	Short-acting drug	Low	Seasonality
5	0.5	7	0.0856527671103508	Short-acting drug	High	No seasonality
10	0.5	7	0.0748682836060739	Short-acting drug	High	No seasonality
10	0.5	7	0.0841401981038188	Short-acting drug	High	Seasonality
500	0.5	7	0.0708671496763473	Short-acting drug	High	No seasonality
500	0.5	7	0.067297002017526	Short-acting drug	High	Seasonality
5	0.5	7	0.150858372275964	Short-acting drug	Low	No seasonality
10	0.5	7	0.108221085029381	Short-acting drug	Low	No seasonality
10	0.5	7	0.190184890616136	Short-acting drug	Low	Seasonality
500	0.5	7	0.0375627752521291	Short-acting drug	Low	No seasonality
500	0.5	7	0.0565121298819786	Short-acting drug	Low	Seasonality
5	0.5	7	-0.00400349530046955	Short-acting drug	High	No seasonality
10	0.5	7	0.000362153293851746	Short-acting drug	High	No seasonality
10	0.5	7	-0.00152397929822923	Short-acting drug	High	Seasonality
500	0.5	7	0.0132530449939057	Short-acting drug	High	No seasonality
500	0.5	7	0.0139791895816488	Short-acting drug	High	Seasonality
5	0.5	7	0.235887601877658	Short-acting drug	Low	No seasonality
10	0.5	7	0.184415511806344	Short-acting drug	Low	No seasonality
10	0.5	7	0.295305856365893	Short-acting drug	Low	Seasonality
500	0.5	7	0.0913486245752221	Short-acting drug	Low	No seasonality
500	0.5	7	0.136281826401313	Short-acting drug	Low	Seasonality
5	0.5	7	0.0234832079241726	Short-acting drug	High	No seasonality
10	0.5	7	0.00451435432506876	Short-acting drug	High	No seasonality
10	0.5	7	0.0400802773166083	Short-acting drug	High	Seasonality
500	0.5	7	-0.0152681290375217	Short-acting drug	High	No seasonality
500	0.5	7	-0.000872389013481641	Short-acting drug	High	Seasonality
5	0.5	7	0.215566402892443	Short-acting drug	Low	No seasonality
10	0.5	7	0.164435884495055	Short-acting drug	Low	No seasonality
10	0.5	7	0.261579174601004	Short-acting drug	Low	Seasonality
500	0.5	7	0.0711618144639281	Short-acting drug	Low	No seasonality
500	0.5	7	0.100816606276679	Short-acting drug	Low	Seasonality
5	0.5	7	0.00195721493517081	Short-acting drug	High	No seasonality
10	0.5	7	0.00353413945868618	Short-acting drug	High	No seasonality
500	0.5	7	0.00767867521108024	Short-acting drug	High	No seasonality
500	0.5	7	0.00637345045913586	Short-acting drug	High	Seasonality
5	0.5	7	0.0984032939571846	Short-acting drug	Low	No seasonality
10	0.5	7	0.0567826359963048	Short-acting drug	Low	No seasonality
10	0.5	7	0.166512587101917	Short-acting drug	Low	Seasonality
500	0.5	7	-0.0193951740753893	Short-acting drug	Low	No seasonality
500	0.5	7	0.00386676544341878	Short-acting drug	Low	Seasonality
5	0.5	7	-0.03597251185253	Short-acting drug	High	No seasonality
10	0.5	7	-0.0370571254768964	Short-acting drug	High	No seasonality
10	0.5	7	-0.0433901930500487	Short-acting drug	High	Seasonality
500	0.5	7	-0.0395957980354523	Short-acting drug	High	No seasonality
500	0.5	7	-0.032722645291905	Short-acting drug	High	Seasonality
5	0.5	7	0.346386428416886	Short-acting drug	Low	No seasonality
10	0.5	7	0.300609208461864	Short-acting drug	Low	No seasonality
10	0.5	7	0.352318601874612	Short-acting drug	Low	Seasonality
500	0.5	7	0.245448507432626	Short-acting drug	Low	No seasonality
500	0.5	7	0.253960121584706	Short-acting drug	Low	Seasonality
5	0.5	7	0.34170311660336	Short-acting drug	High	No seasonality
10	0.5	7	0.305955570228826	Short-acting drug	High	No seasonality
10	0.5	7	0.371797818574255	Short-acting drug	High	Seasonality
500	0.5	7	0.258855354451194	Short-acting drug	High	No seasonality
500	0.5	7	0.269615676546391	Short-acting drug	High	Seasonality
5	0.5	7	0.293743944710416	Short-acting drug	Low	No seasonality
10	0.5	7	0.228679290818074	Short-acting drug	Low	No seasonality
10	0.5	7	0.310615859568673	Short-acting drug	Low	Seasonality
500	0.5	7	0.152696191995192	Short-acting drug	Low	No seasonality
500	0.5	7	0.17420638234341	Short-acting drug	Low	Seasonality
5	0.5	7	0.27888822208859	Short-acting drug	High	No seasonality
10	0.5	7	0.227019217339459	Short-acting drug	High	No seasonality
10	0.5	7	0.324807922119261	Short-acting drug	High	Seasonality
500	0.5	7	0.155508833610138	Short-acting drug	High	No seasonality
500	0.5	7	0.185065869339582	Short-acting drug	High	Seasonality
5	0.5	7	0.21609953826707	Short-acting drug	Low	No seasonality
10	0.5	7	0.158864246974216	Short-acting drug	Low	No seasonality
10	0.5	7	0.255283952806905	Short-acting drug	Low	Seasonality
500	0.5	7	0.0654308560220757	Short-acting drug	Low	No seasonality
500	0.5	7	0.0996143923894426	Short-acting drug	Low	Seasonality
5	0.5	7	-0.0047241024419729	Short-acting drug	High	No seasonality
10	0.5	7	-0.0158141194850975	Short-acting drug	High	No seasonality
10	0.5	7	0.00249511283314248	Short-acting drug	High	Seasonality
500	0.5	7	-0.0144671432207722	Short-acting drug	High	No seasonality
500	0.5	7	-0.0110154623482704	Short-acting drug	High	Seasonality
5	0.5	7	0.160398427287627	Short-acting drug	Low	No seasonality
10	0.5	7	0.116350327687628	Short-acting drug	Low	No seasonality
10	0.5	7	0.211277631919683	Short-acting drug	Low	Seasonality
500	0.5	7	0.0463228966526587	Short-acting drug	Low	No seasonality
500	0.5	7	0.0651534164635586	Short-acting drug	Low	Seasonality
5	0.5	7	0.00815712782108563	Short-acting drug	High	No seasonality
10	0.5	7	-0.000542834388805191	Short-acting drug	High	No seasonality
10	0.5	7	0.00832640126026017	Short-acting drug	High	Seasonality
500	0.5	7	0.0179829257192271	Short-acting drug	High	No seasonality
500	0.5	7	0.00447204032287873	Short-acting drug	High	Seasonality
5	0.5	7	0.298713281459757	Short-acting drug	Low	No seasonality
10	0.5	7	0.264084404799772	Short-acting drug	Low	No seasonality
10	0.5	7	0.341628817463379	Short-acting drug	Low	Seasonality
500	0.5	7	0.182990672223155	Short-acting drug	Low	No seasonality
500	0.5	7	0.210821446654717	Short-acting drug	Low	Seasonality
5	0.5	7	0.13720155088278	Short-acting drug	High	No seasonality
5	0.5	7	0.214866353715892	Short-acting drug	High	Seasonality
10	0.5	7	0.111363253265312	Short-acting drug	High	No seasonality
10	0.5	7	0.162369141914475	Short-acting drug	High	Seasonality
500	0.5	7	0.0853989102749108	Short-acting drug	High	No seasonality
500	0.5	7	0.0876843957542086	Short-acting drug	High	Seasonality
5	0.5	7	0.205189967714895	Short-acting drug	Low	No seasonality
10	0.5	7	0.145599848590053	Short-acting drug	Low	No seasonality
10	0.5	7	0.261663245815643	Short-acting drug	Low	Seasonality
500	0.5	7	0.051460831506885	Short-acting drug	Low	No seasonality
500	0.5	7	0.0775980357134069	Short-acting drug	Low	Seasonality
5	0.5	7	-0.0165820276689631	Short-acting drug	High	No seasonality
10	0.5	7	-0.0227313963874371	Short-acting drug	High	No seasonality
10	0.5	7	-0.0243309648575563	Short-acting drug	High	Seasonality
500	0.5	7	-0.0211614016261024	Short-acting drug	High	No seasonality
500	0.5	7	-0.0219119077402434	Short-acting drug	High	Seasonality
5	0.5	7	0.0564764896188518	Short-acting drug	Low	No seasonality
10	0.5	7	0.0238075298480553	Short-acting drug	Low	No seasonality
10	0.5	7	0.0930095093921605	Short-acting drug	Low	Seasonality
500	0.5	7	-0.0258041184443715	Short-acting drug	Low	No seasonality
500	0.5	7	-0.00793129420497692	Short-acting drug	Low	Seasonality
5	0.5	7	-0.0187855602883465	Short-acting drug	High	No seasonality
10	0.5	7	-0.0225264883321724	Short-acting drug	High	No seasonality
10	0.5	7	-0.0158303820122005	Short-acting drug	High	Seasonality
500	0.5	7	-0.0214688477994047	Short-acting drug	High	No seasonality
500	0.5	7	-0.0191781137461333	Short-acting drug	High	Seasonality
5	0.5	7	0.243731995976193	Short-acting drug	Low	No seasonality
10	0.5	7	0.189577781560493	Short-acting drug	Low	No seasonality
10	0.5	7	0.290301083409183	Short-acting drug	Low	Seasonality
500	0.5	7	0.103281881640533	Short-acting drug	Low	No seasonality
500	0.5	7	0.139462004488199	Short-acting drug	Low	Seasonality
5	0.5	7	0.0204857332492346	Short-acting drug	High	No seasonality
10	0.5	7	0.00707046814827081	Short-acting drug	High	No seasonality
10	0.5	7	0.0222407456164552	Short-acting drug	High	Seasonality
500	0.5	7	-0.000361420153380045	Short-acting drug	High	No seasonality
500	0.5	7	0.000313812941819162	Short-acting drug	High	Seasonality
5	0.5	7	0.0448510958834562	Short-acting drug	Low	No seasonality
10	0.5	7	0.00272009903420257	Short-acting drug	Low	No seasonality
10	0.5	7	0.0626373366273007	Short-acting drug	Low	Seasonality
500	0.5	7	-0.0507371478004166	Short-acting drug	Low	No seasonality
500	0.5	7	-0.0369218508890587	Short-acting drug	Low	Seasonality
5	0.5	7	-0.0351911704746765	Short-acting drug	High	No seasonality
10	0.5	7	-0.0397571335672949	Short-acting drug	High	No seasonality
10	0.5	7	-0.0319090789856252	Short-acting drug	High	Seasonality
500	0.5	7	-0.0424700948630795	Short-acting drug	High	No seasonality
500	0.5	7	-0.0364547248174158	Short-acting drug	High	Seasonality
5	0.5	7	0.264723862114156	Short-acting drug	Low	No seasonality
10	0.5	7	0.214146623460963	Short-acting drug	Low	No seasonality
10	0.5	7	0.302396693677891	Short-acting drug	Low	Seasonality
500	0.5	7	0.124175035616675	Short-acting drug	Low	No seasonality
500	0.5	7	0.155823424372511	Short-acting drug	Low	Seasonality
5	0.5	7	0.0735690990027183	Short-acting drug	High	No seasonality
10	0.5	7	0.0467253889185642	Short-acting drug	High	No seasonality
10	0.5	7	0.0937257063033669	Short-acting drug	High	Seasonality
500	0.5	7	0.0210897686322975	Short-acting drug	High	No seasonality
500	0.5	7	0.028251356009325	Short-acting drug	High	Seasonality
5	0.5	7	0.317656492030042	Short-acting drug	Low	No seasonality
10	0.5	7	0.264722485058758	Short-acting drug	Low	No seasonality
10	0.5	7	0.322213227642786	Short-acting drug	Low	Seasonality
500	0.5	7	0.187331231598964	Short-acting drug	Low	No seasonality
500	0.5	7	0.206105885527538	Short-acting drug	Low	Seasonality
5	0.5	7	0.318384113380531	Short-acting drug	High	No seasonality
5	0.5	7	0.380796682079895	Short-acting drug	High	Seasonality
10	0.5	7	0.273970047642003	Short-acting drug	High	No seasonality
10	0.5	7	0.352782973385099	Short-acting drug	High	Seasonality
500	0.5	7	0.215967094073961	Short-acting drug	High	No seasonality
500	0.5	7	0.225198289084655	Short-acting drug	High	Seasonality
5	0.5	7	0.215931451549721	Short-acting drug	Low	No seasonality
10	0.5	7	0.162573802808676	Short-acting drug	Low	No seasonality
10	0.5	7	0.267455716093271	Short-acting drug	Low	Seasonality
500	0.5	7	0.0725272486557505	Short-acting drug	Low	No seasonality
500	0.5	7	0.109044926145352	Short-acting drug	Low	Seasonality
5	0.5	7	0.00837185751924848	Short-acting drug	High	No seasonality
10	0.5	7	-0.00496367030742904	Short-acting drug	High	No seasonality
10	0.5	7	-0.00301389797404246	Short-acting drug	High	Seasonality
500	0.5	7	0.000367224896418243	Short-acting drug	High	No seasonality
500	0.5	7	-0.00245834447957703	Short-acting drug	High	Seasonality
5	0.5	7	0.294768661963997	Short-acting drug	Low	No seasonality
10	0.5	7	0.248535809608372	Short-acting drug	Low	No seasonality
10	0.5	7	0.324919113582913	Short-acting drug	Low	Seasonality
500	0.5	7	0.172814010736885	Short-acting drug	Low	No seasonality
500	0.5	7	0.198647769196739	Short-acting drug	Low	Seasonality
5	0.5	7	0.193199836938088	Short-acting drug	High	No seasonality
10	0.5	7	0.166922203791381	Short-acting drug	High	No seasonality
10	0.5	7	0.242939302933224	Short-acting drug	High	Seasonality
500	0.5	7	0.103769959868301	Short-acting drug	High	No seasonality
500	0.5	7	0.12148215342169	Short-acting drug	High	Seasonality
5	0.5	7	0.180398361660636	Short-acting drug	Low	No seasonality
10	0.5	7	0.132553396212168	Short-acting drug	Low	No seasonality
10	0.5	7	0.224883942127785	Short-acting drug	Low	Seasonality
500	0.5	7	0.0469085023202228	Short-acting drug	Low	No seasonality
500	0.5	7	0.073491091938431	Short-acting drug	Low	Seasonality
5	0.5	7	-0.00896384229468167	Short-acting drug	High	No seasonality
10	0.5	7	-0.0188090370158583	Short-acting drug	High	No seasonality
10	0.5	7	-0.0180354964011839	Short-acting drug	High	Seasonality
500	0.5	7	-0.0157311916001085	Short-acting drug	High	No seasonality
500	0.5	7	-0.0170920417338323	Short-acting drug	High	Seasonality
5	0.5	7	0.291593949153329	Short-acting drug	Low	No seasonality
10	0.5	7	0.24082215963963	Short-acting drug	Low	No seasonality
10	0.5	7	0.31992295922552	Short-acting drug	Low	Seasonality
500	0.5	7	0.166354070277271	Short-acting drug	Low	No seasonality
500	0.5	7	0.194481219563566	Short-acting drug	Low	Seasonality
5	0.5	7	0.134197011407232	Short-acting drug	High	No seasonality
10	0.5	7	0.106767049437137	Short-acting drug	High	No seasonality
10	0.5	7	0.164914185641436	Short-acting drug	High	Seasonality
500	0.5	7	0.0774960284458545	Short-acting drug	High	No seasonality
500	0.5	7	0.0877155841418598	Short-acting drug	High	Seasonality
5	0.5	7	0.317415451910389	Short-acting drug	Low	No seasonality
10	0.5	7	0.269793737709736	Short-acting drug	Low	No seasonality
10	0.5	7	0.338317627629731	Short-acting drug	Low	Seasonality
500	0.5	7	0.193731446230603	Short-acting drug	Low	No seasonality
500	0.5	7	0.206670508582288	Short-acting drug	Low	Seasonality
5	0.5	7	0.27844655009684	Short-acting drug	High	No seasonality
10	0.5	7	0.245790055559738	Short-acting drug	High	No seasonality
10	0.5	7	0.322209675257931	Short-acting drug	High	Seasonality
500	0.5	7	0.165351698493271	Short-acting drug	High	No seasonality
500	0.5	7	0.188582027783529	Short-acting drug	High	Seasonality
5	0.5	7	0.302506462505349	Short-acting drug	Low	No seasonality
10	0.5	7	0.25250100079335	Short-acting drug	Low	No seasonality
10	0.5	7	0.321404321922231	Short-acting drug	Low	Seasonality
500	0.5	7	0.172340492359568	Short-acting drug	Low	No seasonality
500	0.5	7	0.200388067889237	Short-acting drug	Low	Seasonality
5	0.5	7	0.297340251378155	Short-acting drug	High	No seasonality
10	0.5	7	0.255444196247318	Short-acting drug	High	No seasonality
10	0.5	7	0.340360552710411	Short-acting drug	High	Seasonality
500	0.5	7	0.187201852557275	Short-acting drug	High	No seasonality
500	0.5	7	0.22175975224381	Short-acting drug	High	Seasonality
5	0.5	7	0.273738440735554	Short-acting drug	Low	No seasonality
10	0.5	7	0.224441356748645	Short-acting drug	Low	No seasonality
10	0.5	7	0.318529312066395	Short-acting drug	Low	Seasonality
500	0.5	7	0.143459632771438	Short-acting drug	Low	No seasonality
500	0.5	7	0.168167752452401	Short-acting drug	Low	Seasonality
5	0.5	7	0.170054921428833	Short-acting drug	High	No seasonality
5	0.5	7	0.274722433378758	Short-acting drug	High	Seasonality
10	0.5	7	0.12753587542871	Short-acting drug	High	No seasonality
10	0.5	7	0.205570012968254	Short-acting drug	High	Seasonality
500	0.5	7	0.0734494227348304	Short-acting drug	High	No seasonality
500	0.5	7	0.0905456018121611	Short-acting drug	High	Seasonality
5	0.5	7	0.264962427329877	Short-acting drug	Low	No seasonality
10	0.5	7	0.21449588011932	Short-acting drug	Low	No seasonality
10	0.5	7	0.303536609630287	Short-acting drug	Low	Seasonality
500	0.5	7	0.128345161119964	Short-acting drug	Low	No seasonality
500	0.5	7	0.157765042931529	Short-acting drug	Low	Seasonality
5	0.5	7	0.0375053842362551	Short-acting drug	High	No seasonality
10	0.5	7	0.0339751323737965	Short-acting drug	High	No seasonality
10	0.5	7	0.0362309685536745	Short-acting drug	High	Seasonality
500	0.5	7	0.0448325628501039	Short-acting drug	High	No seasonality
500	0.5	7	0.0397136186328634	Short-acting drug	High	Seasonality
5	0.5	7	0.16578148251066	Short-acting drug	Low	No seasonality
10	0.5	7	0.115399899458754	Short-acting drug	Low	No seasonality
10	0.5	7	0.20127306797643	Short-acting drug	Low	Seasonality
500	0.5	7	0.0468597136636038	Short-acting drug	Low	No seasonality
500	0.5	7	0.0693918269884856	Short-acting drug	Low	Seasonality
5	0.5	7	0.000401309220534493	Short-acting drug	High	No seasonality
10	0.5	7	0.000195699223987879	Short-acting drug	High	No seasonality
500	0.5	7	0.0129506902912205	Short-acting drug	High	No seasonality
500	0.5	7	0.00622448853970669	Short-acting drug	High	Seasonality
5	0.5	7	0.111237930718878	Short-acting drug	Low	No seasonality
10	0.5	7	0.0863354587165633	Short-acting drug	Low	No seasonality
10	0.5	7	0.153934388729892	Short-acting drug	Low	Seasonality
500	0.5	7	0.0304819395155617	Short-acting drug	Low	No seasonality
500	0.5	7	0.0453370291386075	Short-acting drug	Low	Seasonality
5	0.5	7	0.0120664034733589	Short-acting drug	High	No seasonality
5	0.5	7	-0.000608989157483808	Short-acting drug	High	Seasonality
10	0.5	7	0.01940103441466	Short-acting drug	High	No seasonality
10	0.5	7	0.00427314258096155	Short-acting drug	High	Seasonality
500	0.5	7	0.0275425129892693	Short-acting drug	High	No seasonality
500	0.5	7	0.0189781613643907	Short-acting drug	High	Seasonality
5	0.5	7	0.134149995037494	Short-acting drug	Low	No seasonality
10	0.5	7	0.0837623031831301	Short-acting drug	Low	No seasonality
10	0.5	7	0.189363842769336	Short-acting drug	Low	Seasonality
500	0.5	7	-0.000857996585397411	Short-acting drug	Low	No seasonality
500	0.5	7	0.0304638529597616	Short-acting drug	Low	Seasonality
5	0.5	7	-0.0346065444925013	Short-acting drug	High	No seasonality
10	0.5	7	-0.0340920790438736	Short-acting drug	High	No seasonality
10	0.5	7	-0.0357672392899724	Short-acting drug	High	Seasonality
500	0.5	7	-0.0312521739065496	Short-acting drug	High	No seasonality
500	0.5	7	-0.0381168098917103	Short-acting drug	High	Seasonality
5	0.5	7	0.185397329149167	Short-acting drug	Low	No seasonality
10	0.5	7	0.13642157749733	Short-acting drug	Low	No seasonality
10	0.5	7	0.246972924720397	Short-acting drug	Low	Seasonality
500	0.5	7	0.0392895213657975	Short-acting drug	Low	No seasonality
500	0.5	7	0.0666201385634129	Short-acting drug	Low	Seasonality
5	0.5	7	-0.0186393027034239	Short-acting drug	High	No seasonality
10	0.5	7	-0.0319150301896242	Short-acting drug	High	No seasonality
10	0.5	7	-0.0101357904256993	Short-acting drug	High	Seasonality
500	0.5	7	-0.0287305015537944	Short-acting drug	High	No seasonality
500	0.5	7	-0.026110717486212	Short-acting drug	High	Seasonality
5	0.5	7	0.287944600879214	Short-acting drug	Low	No seasonality
10	0.5	7	0.228682344621815	Short-acting drug	Low	No seasonality
10	0.5	7	0.323374642940238	Short-acting drug	Low	Seasonality
500	0.5	7	0.137182197212717	Short-acting drug	Low	No seasonality
500	0.5	7	0.169085857653963	Short-acting drug	Low	Seasonality
5	0.5	7	0.0456606736825307	Short-acting drug	High	No seasonality
10	0.5	7	0.0433512966790641	Short-acting drug	High	No seasonality
10	0.5	7	0.0586478745035419	Short-acting drug	High	Seasonality
500	0.5	7	0.0583281919745002	Short-acting drug	High	No seasonality
500	0.5	7	0.0512247979820817	Short-acting drug	High	Seasonality
5	0.5	7	0.152272034574105	Short-acting drug	Low	No seasonality
10	0.5	7	0.114944747219846	Short-acting drug	Low	No seasonality
10	0.5	7	0.189089300969505	Short-acting drug	Low	Seasonality
500	0.5	7	0.0544020496995025	Short-acting drug	Low	No seasonality
500	0.5	7	0.0670059025793146	Short-acting drug	Low	Seasonality
5	0.5	7	0.0193324940864911	Short-acting drug	High	No seasonality
10	0.5	7	0.0182249643129151	Short-acting drug	High	No seasonality
10	0.5	7	0.0160851733828128	Short-acting drug	High	Seasonality
500	0.5	7	0.04063033090765	Short-acting drug	High	No seasonality
500	0.5	7	0.0283788885325819	Short-acting drug	High	Seasonality
5	0.5	7	0.338486251007566	Short-acting drug	Low	No seasonality
5	0.5	7	0.379760449035867	Short-acting drug	Low	Seasonality
10	0.5	7	0.290020985529362	Short-acting drug	Low	No seasonality
10	0.5	7	0.345658868886664	Short-acting drug	Low	Seasonality
500	0.5	7	0.231850114698197	Short-acting drug	Low	No seasonality
500	0.5	7	0.234189282675247	Short-acting drug	Low	Seasonality
5	0.5	7	0.329597074945696	Short-acting drug	High	No seasonality
10	0.5	7	0.294005330124669	Short-acting drug	High	No seasonality
10	0.5	7	0.35882187810379	Short-acting drug	High	Seasonality
500	0.5	7	0.237579034951073	Short-acting drug	High	No seasonality
500	0.5	7	0.246011642625191	Short-acting drug	High	Seasonality
5	0.5	7	0.284052156476711	Short-acting drug	Low	No seasonality
10	0.5	7	0.232640401449094	Short-acting drug	Low	No seasonality
10	0.5	7	0.321425024898599	Short-acting drug	Low	Seasonality
500	0.5	7	0.149140391943617	Short-acting drug	Low	No seasonality
500	0.5	7	0.170296274932657	Short-acting drug	Low	Seasonality
5	0.5	7	0.269571239720986	Short-acting drug	High	No seasonality
10	0.5	7	0.226777653847248	Short-acting drug	High	No seasonality
10	0.5	7	0.30805754580508	Short-acting drug	High	Seasonality
500	0.5	7	0.155689630751228	Short-acting drug	High	No seasonality
500	0.5	7	0.172816284299223	Short-acting drug	High	Seasonality
5	0.5	7	0.301377322012797	Short-acting drug	Low	No seasonality
10	0.5	7	0.249542108587427	Short-acting drug	Low	No seasonality
10	0.5	7	0.317176932863903	Short-acting drug	Low	Seasonality
500	0.5	7	0.17096059580856	Short-acting drug	Low	No seasonality
500	0.5	7	0.187728359872244	Short-acting drug	Low	Seasonality
5	0.5	7	0.28145727405942	Short-acting drug	High	No seasonality
10	0.5	7	0.221142785402184	Short-acting drug	High	No seasonality
10	0.5	7	0.303523947753153	Short-acting drug	High	Seasonality
500	0.5	7	0.154152910950781	Short-acting drug	High	No seasonality
500	0.5	7	0.178384351384181	Short-acting drug	High	Seasonality
5	0.5	7	0.252093000657095	Short-acting drug	Low	No seasonality
5	0.5	7	0.537096437182582	Short-acting drug	Low	Seasonality
10	0.5	7	0.200655806175511	Short-acting drug	Low	No seasonality
10	0.5	7	0.283376843506094	Short-acting drug	Low	Seasonality
500	0.5	7	0.107966585278157	Short-acting drug	Low	No seasonality
500	0.5	7	0.133843846602234	Short-acting drug	Low	Seasonality
5	0.5	7	0.0125765047694725	Short-acting drug	High	No seasonality
10	0.5	7	0.00680316812985053	Short-acting drug	High	No seasonality
10	0.5	7	0.0340189694070381	Short-acting drug	High	Seasonality
500	0.5	7	0.0137593937949073	Short-acting drug	High	No seasonality
500	0.5	7	0.0170257014145505	Short-acting drug	High	Seasonality
5	0.5	7	0.297124915561481	Short-acting drug	Low	No seasonality
10	0.5	7	0.256137341677801	Short-acting drug	Low	No seasonality
10	0.5	7	0.327993363081054	Short-acting drug	Low	Seasonality
500	0.5	7	0.183478582333928	Short-acting drug	Low	No seasonality
500	0.5	7	0.205009525419156	Short-acting drug	Low	Seasonality
5	0.5	7	0.0878000555047396	Short-acting drug	High	No seasonality
10	0.5	7	0.0751709419820751	Short-acting drug	High	No seasonality
10	0.5	7	0.102768632556928	Short-acting drug	High	Seasonality
500	0.5	7	0.0786872247756372	Short-acting drug	High	No seasonality
500	0.5	7	0.0742800281674811	Short-acting drug	High	Seasonality
5	0.5	7	0.330826748110407	Short-acting drug	Low	No seasonality
10	0.5	7	0.287035383864576	Short-acting drug	Low	No seasonality
10	0.5	7	0.350534080714386	Short-acting drug	Low	Seasonality
500	0.5	7	0.218072768135046	Short-acting drug	Low	No seasonality
500	0.5	7	0.229165990340995	Short-acting drug	Low	Seasonality
5	0.5	7	0.316668785688726	Short-acting drug	High	No seasonality
5	0.5	7	0.388883813277381	Short-acting drug	High	Seasonality
10	0.5	7	0.277386866411716	Short-acting drug	High	No seasonality
10	0.5	7	0.343483408415184	Short-acting drug	High	Seasonality
500	0.5	7	0.221174154827597	Short-acting drug	High	No seasonality
500	0.5	7	0.232547171861482	Short-acting drug	High	Seasonality
5	0.5	7	0.131051255386946	Short-acting drug	Low	No seasonality
10	0.5	7	0.103083424198799	Short-acting drug	Low	No seasonality
10	0.5	7	0.164652218950788	Short-acting drug	Low	Seasonality
500	0.5	7	0.0500005688213954	Short-acting drug	Low	No seasonality
500	0.5	7	0.0590782424242528	Short-acting drug	Low	Seasonality
5	0.5	7	0.0167310116674621	Short-acting drug	High	No seasonality
10	0.5	7	0.0309346176685122	Short-acting drug	High	No seasonality
10	0.5	7	0.0244109532087192	Short-acting drug	High	Seasonality
500	0.5	7	0.0486746905213699	Short-acting drug	High	No seasonality
500	0.5	7	0.0391880766463094	Short-acting drug	High	Seasonality
5	0.5	7	0.184835339273799	Short-acting drug	Low	No seasonality
10	0.5	7	0.139611110433712	Short-acting drug	Low	No seasonality
10	0.5	7	0.227665814212496	Short-acting drug	Low	Seasonality
500	0.5	7	0.0655615844365534	Short-acting drug	Low	No seasonality
500	0.5	7	0.0838359218325915	Short-acting drug	Low	Seasonality
5	0.5	7	0.00564236718344622	Short-acting drug	High	No seasonality
10	0.5	7	0.012499772839478	Short-acting drug	High	No seasonality
10	0.5	7	0.00293931731835937	Short-acting drug	High	Seasonality
500	0.5	7	0.0171524675829076	Short-acting drug	High	No seasonality
500	0.5	7	0.0168226692794888	Short-acting drug	High	Seasonality
5	0.5	7	0.0815851064586283	Short-acting drug	Low	No seasonality
10	0.5	7	0.0530937460882587	Short-acting drug	Low	No seasonality
10	0.5	7	0.114414716818049	Short-acting drug	Low	Seasonality
500	0.5	7	-0.00172463466480189	Short-acting drug	Low	No seasonality
500	0.5	7	0.013098624282968	Short-acting drug	Low	Seasonality
5	0.5	7	-0.00687382617452919	Short-acting drug	High	No seasonality
10	0.5	7	-0.011804740931745	Short-acting drug	High	No seasonality
500	0.5	7	-0.000715557978949484	Short-acting drug	High	No seasonality
500	0.5	7	0.000794827319781343	Short-acting drug	High	Seasonality
5	0.5	7	0.328048694609397	Short-acting drug	Low	No seasonality
10	0.5	7	0.290692372592145	Short-acting drug	Low	No seasonality
10	0.5	7	0.347293928648535	Short-acting drug	Low	Seasonality
500	0.5	7	0.22141512066519	Short-acting drug	Low	No seasonality
500	0.5	7	0.238448406409769	Short-acting drug	Low	Seasonality
5	0.5	7	0.248287454904343	Short-acting drug	High	No seasonality
10	0.5	7	0.204322901458636	Short-acting drug	High	No seasonality
10	0.5	7	0.280012218535542	Short-acting drug	High	Seasonality
500	0.5	7	0.158834717860188	Short-acting drug	High	No seasonality
500	0.5	7	0.166592335421015	Short-acting drug	High	Seasonality
5	0.5	7	0.0794781180132771	Short-acting drug	Low	No seasonality
5	0.5	7	0.163001852409799	Short-acting drug	Low	Seasonality
10	0.5	7	0.0401934699070009	Short-acting drug	Low	No seasonality
10	0.5	7	0.131675274999471	Short-acting drug	Low	Seasonality
500	0.5	7	-0.0256800900929462	Short-acting drug	Low	No seasonality
500	0.5	7	-0.00561946858234897	Short-acting drug	Low	Seasonality
5	0.5	7	-0.030250078216329	Short-acting drug	High	No seasonality
10	0.5	7	-0.033602864547554	Short-acting drug	High	No seasonality
10	0.5	7	-0.0222227282301133	Short-acting drug	High	Seasonality
500	0.5	7	-0.031861265957437	Short-acting drug	High	No seasonality
500	0.5	7	-0.0325341574667267	Short-acting drug	High	Seasonality
5	0.5	7	0.201762684746364	Short-acting drug	Low	No seasonality
10	0.5	7	0.152126284368583	Short-acting drug	Low	No seasonality
10	0.5	7	0.251755274504262	Short-acting drug	Low	Seasonality
500	0.5	7	0.0689314959450502	Short-acting drug	Low	No seasonality
500	0.5	7	0.0905897187781715	Short-acting drug	Low	Seasonality
5	0.5	7	0.00853651712432522	Short-acting drug	High	No seasonality
10	0.5	7	0.00395755046695202	Short-acting drug	High	No seasonality
10	0.5	7	0.00360712746011995	Short-acting drug	High	Seasonality
500	0.5	7	0.0169255403551961	Short-acting drug	High	No seasonality
500	0.5	7	0.013145595039954	Short-acting drug	High	Seasonality
5	0.5	7	0.166577751326854	Short-acting drug	Low	No seasonality
10	0.5	7	0.1112235770553	Short-acting drug	Low	No seasonality
10	0.5	7	0.227911739122492	Short-acting drug	Low	Seasonality
500	0.5	7	0.0318282483781193	Short-acting drug	Low	No seasonality
500	0.5	7	0.0608265500468331	Short-acting drug	Low	Seasonality
5	0.5	7	-0.0165056917073439	Short-acting drug	High	No seasonality
10	0.5	7	-0.0257115373263386	Short-acting drug	High	No seasonality
10	0.5	7	-0.0173922138407534	Short-acting drug	High	Seasonality
500	0.5	7	-0.0262282547194427	Short-acting drug	High	No seasonality
500	0.5	7	-0.0262886853073392	Short-acting drug	High	Seasonality
5	0.5	7	0.173245654847957	Short-acting drug	Low	No seasonality
10	0.5	7	0.12991112433723	Short-acting drug	Low	No seasonality
10	0.5	7	0.221438417316	Short-acting drug	Low	Seasonality
500	0.5	7	0.0617683306353287	Short-acting drug	Low	No seasonality
500	0.5	7	0.077736654595914	Short-acting drug	Low	Seasonality
5	0.5	7	0.0120616289751937	Short-acting drug	High	No seasonality
10	0.5	7	0.0167420486836173	Short-acting drug	High	No seasonality
10	0.5	7	0.00737060748562029	Short-acting drug	High	Seasonality
500	0.5	7	0.0326312619909767	Short-acting drug	High	No seasonality
500	0.5	7	0.0299195230583189	Short-acting drug	High	Seasonality
5	0.5	7	0.353660817066382	Short-acting drug	Low	No seasonality
10	0.5	7	0.306695155206816	Short-acting drug	Low	No seasonality
10	0.5	7	0.352666591180185	Short-acting drug	Low	Seasonality
500	0.5	7	0.24178845317124	Short-acting drug	Low	No seasonality
500	0.5	7	0.246136430159249	Short-acting drug	Low	Seasonality
5	0.5	7	0.350764028616931	Short-acting drug	High	No seasonality
10	0.5	7	0.310803818858077	Short-acting drug	High	No seasonality
10	0.5	7	0.369369095256912	Short-acting drug	High	Seasonality
500	0.5	7	0.266724697659395	Short-acting drug	High	No seasonality
500	0.5	7	0.264163974135783	Short-acting drug	High	Seasonality
5	0.5	7	0.235327795341621	Short-acting drug	Low	No seasonality
10	0.5	7	0.178428452402663	Short-acting drug	Low	No seasonality
10	0.5	7	0.266475523086947	Short-acting drug	Low	Seasonality
500	0.5	7	0.0876256666653343	Short-acting drug	Low	No seasonality
500	0.5	7	0.111312415711695	Short-acting drug	Low	Seasonality
5	0.5	7	0.00952181069399092	Short-acting drug	High	No seasonality
10	0.5	7	0.00142658435329	Short-acting drug	High	No seasonality
500	0.5	7	0.0143474502343754	Short-acting drug	High	No seasonality
500	0.5	7	0.0089774370372771	Short-acting drug	High	Seasonality
5	0.5	7	0.259846555952004	Short-acting drug	Low	No seasonality
10	0.5	7	0.209125579884798	Short-acting drug	Low	No seasonality
10	0.5	7	0.297838409307374	Short-acting drug	Low	Seasonality
500	0.5	7	0.115061863392931	Short-acting drug	Low	No seasonality
500	0.5	7	0.148179038911086	Short-acting drug	Low	Seasonality
5	0.5	7	0.0351062807469905	Short-acting drug	High	No seasonality
10	0.5	7	0.0176261923960133	Short-acting drug	High	No seasonality
10	0.5	7	0.0542777277439315	Short-acting drug	High	Seasonality
500	0.5	7	0.014426788830484	Short-acting drug	High	No seasonality
500	0.5	7	0.0125953746541259	Short-acting drug	High	Seasonality
5	0.5	7	0.228499872227045	Short-acting drug	Low	No seasonality
5	0.5	7	0.316918650602357	Short-acting drug	Low	Seasonality
10	0.5	7	0.176201039078905	Short-acting drug	Low	No seasonality
10	0.5	7	0.25848354577966	Short-acting drug	Low	Seasonality
500	0.5	7	0.100651831083026	Short-acting drug	Low	No seasonality
500	0.5	7	0.128602424162968	Short-acting drug	Low	Seasonality
5	0.5	7	0.0194850565241171	Short-acting drug	High	No seasonality
10	0.5	7	0.022035657429164	Short-acting drug	High	No seasonality
10	0.5	7	0.019884019242285	Short-acting drug	High	Seasonality
500	0.5	7	0.0469488403633299	Short-acting drug	High	No seasonality
500	0.5	7	0.0424654135343812	Short-acting drug	High	Seasonality
5	0.5	7	0.221263869030995	Short-acting drug	Low	No seasonality
10	0.5	7	0.169447404151676	Short-acting drug	Low	No seasonality
10	0.5	7	0.274459516797712	Short-acting drug	Low	Seasonality
500	0.5	7	0.0669268882536172	Short-acting drug	Low	No seasonality
500	0.5	7	0.101264033743754	Short-acting drug	Low	Seasonality
5	0.5	7	-0.0072297062637365	Short-acting drug	High	No seasonality
10	0.5	7	-0.0132394699007056	Short-acting drug	High	No seasonality
10	0.5	7	0.00631011572381692	Short-acting drug	High	Seasonality
500	0.5	7	-0.0242182444314717	Short-acting drug	High	No seasonality
500	0.5	7	-0.0281881937736025	Short-acting drug	High	Seasonality
5	0.5	7	0.144343081880597	Short-acting drug	Low	No seasonality
10	0.5	7	0.108914293395463	Short-acting drug	Low	No seasonality
10	0.5	7	0.190762918133052	Short-acting drug	Low	Seasonality
500	0.5	7	0.0457431227151441	Short-acting drug	Low	No seasonality
500	0.5	7	0.0641225939972033	Short-acting drug	Low	Seasonality
5	0.5	7	0.00752655979098526	Short-acting drug	High	No seasonality
10	0.5	7	0.000996243532468577	Short-acting drug	High	No seasonality
10	0.5	7	0.00608895440994828	Short-acting drug	High	Seasonality
500	0.5	7	0.0243825476771117	Short-acting drug	High	No seasonality
500	0.5	7	0.0189983423719855	Short-acting drug	High	Seasonality
5	0.5	7	0.0745546784860205	Short-acting drug	Low	No seasonality
10	0.5	7	0.0424008854384472	Short-acting drug	Low	No seasonality
10	0.5	7	0.105174377238663	Short-acting drug	Low	Seasonality
500	0.5	7	-0.0138859100311917	Short-acting drug	Low	No seasonality
500	0.5	7	0.00696829870825316	Short-acting drug	Low	Seasonality
5	0.5	7	-0.0142628388699486	Short-acting drug	High	No seasonality
10	0.5	7	-0.0100175552574417	Short-acting drug	High	No seasonality
10	0.5	7	-0.0052059763225883	Short-acting drug	High	Seasonality
500	0.5	7	-0.0137587699797822	Short-acting drug	High	No seasonality
500	0.5	7	-0.0113302076359431	Short-acting drug	High	Seasonality
5	0.5	7	0.155330833023884	Short-acting drug	Low	No seasonality
10	0.5	7	0.108345870258487	Short-acting drug	Low	No seasonality
10	0.5	7	0.197419560183831	Short-acting drug	Low	Seasonality
500	0.5	7	0.0317269645612536	Short-acting drug	Low	No seasonality
500	0.5	7	0.0590506180727372	Short-acting drug	Low	Seasonality
5	0.5	7	-0.0087347275787495	Short-acting drug	High	No seasonality
10	0.5	7	-0.0127430019646638	Short-acting drug	High	No seasonality
10	0.5	7	-0.00975370523188487	Short-acting drug	High	Seasonality
500	0.5	7	-0.011747057121304	Short-acting drug	High	No seasonality
500	0.5	7	-0.0103402015179944	Short-acting drug	High	Seasonality
5	0.5	7	0.0935402771819207	Short-acting drug	Low	No seasonality
10	0.5	7	0.0652410689325807	Short-acting drug	Low	No seasonality
10	0.5	7	0.126456223667899	Short-acting drug	Low	Seasonality
500	0.5	7	0.0203258168325575	Short-acting drug	Low	No seasonality
500	0.5	7	0.0321005093525577	Short-acting drug	Low	Seasonality
5	0.5	7	0.00665850391275532	Short-acting drug	High	No seasonality
10	0.5	7	0.00974955970576009	Short-acting drug	High	No seasonality
10	0.5	7	0.00115955500425144	Short-acting drug	High	Seasonality
500	0.5	7	0.0230735598914448	Short-acting drug	High	No seasonality
500	0.5	7	0.0138420276415962	Short-acting drug	High	Seasonality
5	0.5	7	0.31396455762556	Short-acting drug	Low	No seasonality
10	0.5	7	0.273717882450032	Short-acting drug	Low	No seasonality
10	0.5	7	0.338669873337079	Short-acting drug	Low	Seasonality
500	0.5	7	0.196285954712339	Short-acting drug	Low	No seasonality
500	0.5	7	0.217974025016839	Short-acting drug	Low	Seasonality
5	0.5	7	0.27614685500114	Short-acting drug	High	No seasonality
5	0.5	7	0.341197240783284	Short-acting drug	High	Seasonality
10	0.5	7	0.231976908776099	Short-acting drug	High	No seasonality
10	0.5	7	0.315122435757992	Short-acting drug	High	Seasonality
500	0.5	7	0.163438637551136	Short-acting drug	High	No seasonality
500	0.5	7	0.192866139990542	Short-acting drug	High	Seasonality
5	0.5	7	0.266542706561933	Short-acting drug	Low	No seasonality
10	0.5	7	0.226478316790362	Short-acting drug	Low	No seasonality
10	0.5	7	0.310623509882041	Short-acting drug	Low	Seasonality
500	0.5	7	0.136365922628392	Short-acting drug	Low	No seasonality
500	0.5	7	0.163395286945822	Short-acting drug	Low	Seasonality
5	0.5	7	0.153571281002275	Short-acting drug	High	No seasonality
10	0.5	7	0.115132327832987	Short-acting drug	High	No seasonality
10	0.5	7	0.19255485711718	Short-acting drug	High	Seasonality
500	0.5	7	0.0585734516364892	Short-acting drug	High	No seasonality
500	0.5	7	0.0722402613459013	Short-acting drug	High	Seasonality
5	0.5	7	0.259534022609796	Short-acting drug	Low	No seasonality
10	0.5	7	0.201875036883584	Short-acting drug	Low	No seasonality
10	0.5	7	0.285250085667704	Short-acting drug	Low	Seasonality
500	0.5	7	0.115410740065973	Short-acting drug	Low	No seasonality
500	0.5	7	0.143210078007685	Short-acting drug	Low	Seasonality
5	0.5	7	0.0269562323890556	Short-acting drug	High	No seasonality
10	0.5	7	0.0104058133470755	Short-acting drug	High	No seasonality
10	0.5	7	0.0365849820779178	Short-acting drug	High	Seasonality
500	0.5	7	0.00722452793901715	Short-acting drug	High	No seasonality
500	0.5	7	0.0148359714059881	Short-acting drug	High	Seasonality
5	0.5	7	0.187109763018518	Short-acting drug	Low	No seasonality
10	0.5	7	0.13758876842827	Short-acting drug	Low	No seasonality
10	0.5	7	0.232742360452707	Short-acting drug	Low	Seasonality
500	0.5	7	0.0526276165611491	Short-acting drug	Low	No seasonality
500	0.5	7	0.0837525127983236	Short-acting drug	Low	Seasonality
5	0.5	7	-0.00697849481753481	Short-acting drug	High	No seasonality
10	0.5	7	-0.00744875876279306	Short-acting drug	High	No seasonality
10	0.5	7	-0.00909931360713702	Short-acting drug	High	Seasonality
500	0.5	7	0.000304098068555965	Short-acting drug	High	No seasonality
500	0.5	7	-0.00398009240133914	Short-acting drug	High	Seasonality
5	0.5	7	0.165602776787823	Short-acting drug	Low	No seasonality
10	0.5	7	0.124256746699181	Short-acting drug	Low	No seasonality
10	0.5	7	0.208139493823684	Short-acting drug	Low	Seasonality
500	0.5	7	0.0646694137928419	Short-acting drug	Low	No seasonality
500	0.5	7	0.0796895264209187	Short-acting drug	Low	Seasonality
5	0.5	7	0.0253669679943703	Short-acting drug	High	No seasonality
10	0.5	7	0.0231887719473833	Short-acting drug	High	No seasonality
10	0.5	7	0.0140297808105193	Short-acting drug	High	Seasonality
500	0.5	7	0.0501634586619175	Short-acting drug	High	No seasonality
500	0.5	7	0.0392492721229258	Short-acting drug	High	Seasonality
5	0.5	7	0.163150430208997	Short-acting drug	Low	No seasonality
10	0.5	7	0.117741069389871	Short-acting drug	Low	No seasonality
10	0.5	7	0.199682488200881	Short-acting drug	Low	Seasonality
500	0.5	7	0.0565818968893023	Short-acting drug	Low	No seasonality
500	0.5	7	0.0690798756006137	Short-acting drug	Low	Seasonality
5	0.5	7	0.0131148112785316	Short-acting drug	High	No seasonality
10	0.5	7	0.0118035525435591	Short-acting drug	High	No seasonality
10	0.5	7	-0.0093179976637279	Short-acting drug	High	Seasonality
500	0.5	7	0.0211345337900698	Short-acting drug	High	No seasonality
500	0.5	7	0.0251037332217457	Short-acting drug	High	Seasonality
5	0.5	7	0.274203124078394	Short-acting drug	Low	No seasonality
10	0.5	7	0.209076286928352	Short-acting drug	Low	No seasonality
10	0.5	7	0.301318301813406	Short-acting drug	Low	Seasonality
500	0.5	7	0.123983394596596	Short-acting drug	Low	No seasonality
500	0.5	7	0.156415793268414	Short-acting drug	Low	Seasonality
5	0.5	7	0.0448544026386645	Short-acting drug	High	No seasonality
5	0.5	7	0.0914245970211925	Short-acting drug	High	Seasonality
10	0.5	7	0.0219569825200404	Short-acting drug	High	No seasonality
10	0.5	7	0.0514922730475231	Short-acting drug	High	Seasonality
500	0.5	7	0.0143914878206199	Short-acting drug	High	No seasonality
500	0.5	7	0.0194444651184531	Short-acting drug	High	Seasonality
5	0.5	7	0.149151092755537	Short-acting drug	Low	No seasonality
10	0.5	7	0.110806139065966	Short-acting drug	Low	No seasonality
10	0.5	7	0.181638416289587	Short-acting drug	Low	Seasonality
500	0.5	7	0.0437400576047922	Short-acting drug	Low	No seasonality
500	0.5	7	0.0644914183270715	Short-acting drug	Low	Seasonality
5	0.5	7	0.010488313181804	Short-acting drug	High	No seasonality
10	0.5	7	0.00903951822367102	Short-acting drug	High	No seasonality
10	0.5	7	0.00111327320833162	Short-acting drug	High	Seasonality
500	0.5	7	0.0266269666257997	Short-acting drug	High	No seasonality
500	0.5	7	0.0241183065519783	Short-acting drug	High	Seasonality
5	0.5	7	0.154144006540278	Short-acting drug	Low	No seasonality
10	0.5	7	0.0993152294102052	Short-acting drug	Low	No seasonality
10	0.5	7	0.208538996751442	Short-acting drug	Low	Seasonality
500	0.5	7	0.0164101363506905	Short-acting drug	Low	No seasonality
500	0.5	7	0.0414656945359895	Short-acting drug	Low	Seasonality
5	0.5	7	-0.0227474033228718	Short-acting drug	High	No seasonality
10	0.5	7	-0.0310538529807378	Short-acting drug	High	No seasonality
10	0.5	7	-0.0222698072239132	Short-acting drug	High	Seasonality
500	0.5	7	-0.0276518072149783	Short-acting drug	High	No seasonality
500	0.5	7	-0.0364983234858601	Short-acting drug	High	Seasonality
5	0.5	7	0.0918056098894333	Short-acting drug	Low	No seasonality
10	0.5	7	0.0534378020621208	Short-acting drug	Low	No seasonality
10	0.5	7	0.113509015380307	Short-acting drug	Low	Seasonality
500	0.5	7	-0.00147848490160183	Short-acting drug	Low	No seasonality
500	0.5	7	0.0106658580901291	Short-acting drug	Low	Seasonality
5	0.5	7	-0.010211663226388	Short-acting drug	High	No seasonality
10	0.5	7	-0.0112908753041249	Short-acting drug	High	No seasonality
500	0.5	7	-0.00648414275348796	Short-acting drug	High	No seasonality
500	0.5	7	-0.00592072702898715	Short-acting drug	High	Seasonality
5	0.5	7	0.180090557863244	Short-acting drug	Low	No seasonality
10	0.5	7	0.142340604650761	Short-acting drug	Low	No seasonality
10	0.5	7	0.220557100868677	Short-acting drug	Low	Seasonality
500	0.5	7	0.0705298066462848	Short-acting drug	Low	No seasonality
500	0.5	7	0.094573507127412	Short-acting drug	Low	Seasonality
5	0.5	7	0.0194613198758534	Short-acting drug	High	No seasonality
10	0.5	7	0.014746268557018	Short-acting drug	High	No seasonality
10	0.5	7	0.00619195681836852	Short-acting drug	High	Seasonality
500	0.5	7	0.0352582449092782	Short-acting drug	High	No seasonality
500	0.5	7	0.028824126923611	Short-acting drug	High	Seasonality
5	0.5	7	0.156989907958049	Short-acting drug	Low	No seasonality
10	0.5	7	0.114766479975392	Short-acting drug	Low	No seasonality
10	0.5	7	0.190187969224233	Short-acting drug	Low	Seasonality
500	0.5	7	0.0559775005553816	Short-acting drug	Low	No seasonality
500	0.5	7	0.0672282297016309	Short-acting drug	Low	Seasonality
5	0.5	7	0.0140512588641408	Short-acting drug	High	No seasonality
10	0.5	7	0.0240048013120899	Short-acting drug	High	No seasonality
500	0.5	7	0.0417443764432586	Short-acting drug	High	No seasonality
500	0.5	7	0.0336868657686962	Short-acting drug	High	Seasonality
5	0.5	7	0.180005377355085	Short-acting drug	Low	No seasonality
10	0.5	7	0.136008125057216	Short-acting drug	Low	No seasonality
10	0.5	7	0.244419187105928	Short-acting drug	Low	Seasonality
500	0.5	7	0.0455014831471189	Short-acting drug	Low	No seasonality
500	0.5	7	0.076805591671112	Short-acting drug	Low	Seasonality
5	0.5	7	-0.0129557455519074	Short-acting drug	High	No seasonality
10	0.5	7	-0.0139013591453117	Short-acting drug	High	No seasonality
10	0.5	7	-0.0208276243082744	Short-acting drug	High	Seasonality
500	0.5	7	-0.00682763582569354	Short-acting drug	High	No seasonality
500	0.5	7	-0.014189032837228	Short-acting drug	High	Seasonality
5	0.5	7	0.152413886635997	Short-acting drug	Low	No seasonality
10	0.5	7	0.102176567350168	Short-acting drug	Low	No seasonality
10	0.5	7	0.198225868133728	Short-acting drug	Low	Seasonality
500	0.5	7	0.0228869690397219	Short-acting drug	Low	No seasonality
500	0.5	7	0.0457153836834659	Short-acting drug	Low	Seasonality
5	0.5	7	-0.0151856143023745	Short-acting drug	High	No seasonality
10	0.5	7	-0.0206898692699657	Short-acting drug	High	No seasonality
10	0.5	7	-0.0174542384718349	Short-acting drug	High	Seasonality
500	0.5	7	-0.0170745690198119	Short-acting drug	High	No seasonality
500	0.5	7	-0.0202421865414919	Short-acting drug	High	Seasonality
5	0.5	7	0.267847343740326	Short-acting drug	Low	No seasonality
10	0.5	7	0.214859749684649	Short-acting drug	Low	No seasonality
10	0.5	7	0.30007862304015	Short-acting drug	Low	Seasonality
500	0.5	7	0.131644054191831	Short-acting drug	Low	No seasonality
500	0.5	7	0.16174229860289	Short-acting drug	Low	Seasonality
5	0.5	7	0.205434683642117	Short-acting drug	High	No seasonality
10	0.5	7	0.158010987512145	Short-acting drug	High	No seasonality
10	0.5	7	0.260597449708223	Short-acting drug	High	Seasonality
500	0.5	7	0.0896548091520884	Short-acting drug	High	No seasonality
500	0.5	7	0.121682852990493	Short-acting drug	High	Seasonality
5	0.5	7	0.209635038898026	Short-acting drug	Low	No seasonality
10	0.5	7	0.162298288145535	Short-acting drug	Low	No seasonality
10	0.5	7	0.254004453352438	Short-acting drug	Low	Seasonality
500	0.5	7	0.0846039994862112	Short-acting drug	Low	No seasonality
500	0.5	7	0.108669670716121	Short-acting drug	Low	Seasonality
5	0.5	7	0.0201782747167094	Short-acting drug	High	No seasonality
10	0.5	7	0.0150150994352595	Short-acting drug	High	No seasonality
10	0.5	7	0.0286314063327627	Short-acting drug	High	Seasonality
500	0.5	7	0.0348636618943958	Short-acting drug	High	No seasonality
500	0.5	7	0.0309113126115589	Short-acting drug	High	Seasonality
5	0.5	7	0.115808529399945	Short-acting drug	Low	No seasonality
10	0.5	7	0.0727057806231662	Short-acting drug	Low	No seasonality
10	0.5	7	0.155116517187953	Short-acting drug	Low	Seasonality
500	0.5	7	-0.00344269166373803	Short-acting drug	Low	No seasonality
500	0.5	7	0.0174623880636843	Short-acting drug	Low	Seasonality
5	0.5	7	-0.0186637367666529	Short-acting drug	High	No seasonality
10	0.5	7	-0.016130140470493	Short-acting drug	High	No seasonality
10	0.5	7	-0.0124589634985533	Short-acting drug	High	Seasonality
500	0.5	7	-0.0207100437628936	Short-acting drug	High	No seasonality
500	0.5	7	-0.0124211896180912	Short-acting drug	High	Seasonality
5	0.5	7	0.303854806729845	Short-acting drug	Low	No seasonality
10	0.5	7	0.2503654582519	Short-acting drug	Low	No seasonality
10	0.5	7	0.321515967872711	Short-acting drug	Low	Seasonality
500	0.5	7	0.177528766424247	Short-acting drug	Low	No seasonality
500	0.5	7	0.198546202443888	Short-acting drug	Low	Seasonality
5	0.5	7	0.216641616663344	Short-acting drug	High	No seasonality
10	0.5	7	0.174955870160816	Short-acting drug	High	No seasonality
10	0.5	7	0.267987495272471	Short-acting drug	High	Seasonality
500	0.5	7	0.117574925739627	Short-acting drug	High	No seasonality
500	0.5	7	0.143054276024702	Short-acting drug	High	Seasonality
5	0.5	7	0.270810156947615	Short-acting drug	Low	No seasonality
10	0.5	7	0.232327564237626	Short-acting drug	Low	No seasonality
10	0.5	7	0.298829147145886	Short-acting drug	Low	Seasonality
500	0.5	7	0.148151845182102	Short-acting drug	Low	No seasonality
500	0.5	7	0.177263093827259	Short-acting drug	Low	Seasonality
5	0.5	7	0.231738272703708	Short-acting drug	High	No seasonality
10	0.5	7	0.182090631127397	Short-acting drug	High	No seasonality
10	0.5	7	0.273095435557297	Short-acting drug	High	Seasonality
500	0.5	7	0.123752613422608	Short-acting drug	High	No seasonality
500	0.5	7	0.146436654367004	Short-acting drug	High	Seasonality
5	0.5	7	0.0524622324436494	Short-acting drug	Low	No seasonality
10	0.5	7	0.0133881429094779	Short-acting drug	Low	No seasonality
10	0.5	7	0.100429103734937	Short-acting drug	Low	Seasonality
500	0.5	7	-0.0419988412970313	Short-acting drug	Low	No seasonality
500	0.5	7	-0.0307099676065444	Short-acting drug	Low	Seasonality
5	0.5	7	-0.0307057077712517	Short-acting drug	High	No seasonality
10	0.5	7	-0.0460119471966605	Short-acting drug	High	No seasonality
10	0.5	7	-0.0297351175332755	Short-acting drug	High	Seasonality
500	0.5	7	-0.0383704098035109	Short-acting drug	High	No seasonality
500	0.5	7	-0.0408736694617907	Short-acting drug	High	Seasonality
5	0.5	7	0.117039610009991	Short-acting drug	Low	No seasonality
10	0.5	7	0.0619093328408928	Short-acting drug	Low	No seasonality
10	0.5	7	0.148913277949103	Short-acting drug	Low	Seasonality
500	0.5	7	-0.0166562780484316	Short-acting drug	Low	No seasonality
500	0.5	7	0.00779123350148912	Short-acting drug	Low	Seasonality
5	0.5	7	-0.0328909587515556	Short-acting drug	High	No seasonality
10	0.5	7	-0.0422281710591777	Short-acting drug	High	No seasonality
500	0.5	7	-0.042432820440359	Short-acting drug	High	No seasonality
500	0.5	7	-0.0386405549603641	Short-acting drug	High	Seasonality
5	0.5	7	0.225344116220484	Short-acting drug	Low	No seasonality
10	0.5	7	0.178513624543583	Short-acting drug	Low	No seasonality
10	0.5	7	0.273054151590763	Short-acting drug	Low	Seasonality
500	0.5	7	0.0810408053259115	Short-acting drug	Low	No seasonality
500	0.5	7	0.108095836060916	Short-acting drug	Low	Seasonality
5	0.5	7	0.00567059793072115	Short-acting drug	High	No seasonality
10	0.5	7	-0.0114722378650115	Short-acting drug	High	No seasonality
10	0.5	7	0.00150344140569202	Short-acting drug	High	Seasonality
500	0.5	7	-0.0133478386686591	Short-acting drug	High	No seasonality
500	0.5	7	-0.0110387313972177	Short-acting drug	High	Seasonality
5	0.5	7	0.292347821609414	Short-acting drug	Low	No seasonality
10	0.5	7	0.249752514193499	Short-acting drug	Low	No seasonality
10	0.5	7	0.319835920009993	Short-acting drug	Low	Seasonality
500	0.5	7	0.1618462827147	Short-acting drug	Low	No seasonality
500	0.5	7	0.188661431766612	Short-acting drug	Low	Seasonality
5	0.5	7	0.0917870452911594	Short-acting drug	High	No seasonality
10	0.5	7	0.0738337137644717	Short-acting drug	High	No seasonality
10	0.5	7	0.102770511424328	Short-acting drug	High	Seasonality
500	0.5	7	0.0612815730536231	Short-acting drug	High	No seasonality
500	0.5	7	0.0641671424481665	Short-acting drug	High	Seasonality
5	0.5	7	0.171064052589949	Short-acting drug	Low	No seasonality
5	0.5	7	0.266551102022808	Short-acting drug	Low	Seasonality
10	0.5	7	0.131013000474211	Short-acting drug	Low	No seasonality
10	0.5	7	0.206756834061258	Short-acting drug	Low	Seasonality
500	0.5	7	0.067410520950547	Short-acting drug	Low	No seasonality
500	0.5	7	0.0832488083925334	Short-acting drug	Low	Seasonality
5	0.5	7	0.0238772242824809	Short-acting drug	High	No seasonality
10	0.5	7	0.0274341713850061	Short-acting drug	High	No seasonality
10	0.5	7	0.0161472635500126	Short-acting drug	High	Seasonality
500	0.5	7	0.0481279203868791	Short-acting drug	High	No seasonality
500	0.5	7	0.0356583124684312	Short-acting drug	High	Seasonality
5	0.5	7	0.204923882005765	Short-acting drug	Low	No seasonality
10	0.5	7	0.160990629557451	Short-acting drug	Low	No seasonality
10	0.5	7	0.257137858351938	Short-acting drug	Low	Seasonality
500	0.5	7	0.0870133531664237	Short-acting drug	Low	No seasonality
500	0.5	7	0.107672266665501	Short-acting drug	Low	Seasonality
5	0.5	7	0.0235704816843933	Short-acting drug	High	No seasonality
10	0.5	7	0.0281892487699954	Short-acting drug	High	No seasonality
10	0.5	7	0.0310048860526064	Short-acting drug	High	Seasonality
500	0.5	7	0.0501420758767394	Short-acting drug	High	No seasonality
500	0.5	7	0.0411554299399452	Short-acting drug	High	Seasonality
5	0.5	7	0.15109274420297	Short-acting drug	Low	No seasonality
10	0.5	7	0.100576450529172	Short-acting drug	Low	No seasonality
10	0.5	7	0.199564874107521	Short-acting drug	Low	Seasonality
500	0.5	7	0.0290226201387998	Short-acting drug	Low	No seasonality
500	0.5	7	0.0486044312597629	Short-acting drug	Low	Seasonality
5	0.5	7	-0.015322490544494	Short-acting drug	High	No seasonality
10	0.5	7	-0.00769854026273549	Short-acting drug	High	No seasonality
10	0.5	7	-0.00805095291407823	Short-acting drug	High	Seasonality
500	0.5	7	-0.00301155772439371	Short-acting drug	High	No seasonality
500	0.5	7	-0.00809988131003516	Short-acting drug	High	Seasonality
5	0.5	7	0.296797149640258	Short-acting drug	Low	No seasonality
10	0.5	7	0.250575407551692	Short-acting drug	Low	No seasonality
10	0.5	7	0.329738465669161	Short-acting drug	Low	Seasonality
500	0.5	7	0.177853605392035	Short-acting drug	Low	No seasonality
500	0.5	7	0.202147850444961	Short-acting drug	Low	Seasonality
5	0.5	7	0.234889453318737	Short-acting drug	High	No seasonality
10	0.5	7	0.193451419527362	Short-acting drug	High	No seasonality
10	0.5	7	0.283423292059667	Short-acting drug	High	Seasonality
500	0.5	7	0.120573562081747	Short-acting drug	High	No seasonality
500	0.5	7	0.14976754624013	Short-acting drug	High	Seasonality
5	0.5	7	0.340408591990235	Short-acting drug	Low	No seasonality
10	0.5	7	0.292395188721181	Short-acting drug	Low	No seasonality
10	0.5	7	0.345688921467447	Short-acting drug	Low	Seasonality
500	0.5	7	0.232185071131546	Short-acting drug	Low	No seasonality
500	0.5	7	0.231175339703528	Short-acting drug	Low	Seasonality
5	0.5	7	0.343455173471027	Short-acting drug	High	No seasonality
10	0.5	7	0.300532174087532	Short-acting drug	High	No seasonality
10	0.5	7	0.363110030976357	Short-acting drug	High	Seasonality
500	0.5	7	0.250778464383648	Short-acting drug	High	No seasonality
500	0.5	7	0.263291520699755	Short-acting drug	High	Seasonality
5	0.5	7	0.134060868105828	Short-acting drug	Low	No seasonality
10	0.5	7	0.0934004203741596	Short-acting drug	Low	No seasonality
10	0.5	7	0.178620025302234	Short-acting drug	Low	Seasonality
500	0.5	7	0.0154008311651223	Short-acting drug	Low	No seasonality
500	0.5	7	0.0387595801337786	Short-acting drug	Low	Seasonality
5	0.5	7	-0.0116400625745683	Short-acting drug	High	No seasonality
5	0.5	7	-0.0051258723410063	Short-acting drug	High	Seasonality
10	0.5	7	-0.00965733875054796	Short-acting drug	High	No seasonality
10	0.5	7	-0.0171161372897774	Short-acting drug	High	Seasonality
500	0.5	7	-0.00638499642683296	Short-acting drug	High	No seasonality
500	0.5	7	-0.00205575877832477	Short-acting drug	High	Seasonality
5	0.5	7	0.276654695835574	Short-acting drug	Low	No seasonality
5	0.5	7	0.369947409931877	Short-acting drug	Low	Seasonality
10	0.5	7	0.218417008011024	Short-acting drug	Low	No seasonality
10	0.5	7	0.321293374088375	Short-acting drug	Low	Seasonality
500	0.5	7	0.151351677587464	Short-acting drug	Low	No seasonality
500	0.5	7	0.177617951912478	Short-acting drug	Low	Seasonality
5	0.5	7	0.232938864766225	Short-acting drug	High	No seasonality
10	0.5	7	0.175183058780906	Short-acting drug	High	No seasonality
10	0.5	7	0.268678106573245	Short-acting drug	High	Seasonality
500	0.5	7	0.113151268760164	Short-acting drug	High	No seasonality
500	0.5	7	0.140001793196999	Short-acting drug	High	Seasonality
5	0.5	7	0.160640994643745	Short-acting drug	Low	No seasonality
10	0.5	7	0.115212095225385	Short-acting drug	Low	No seasonality
10	0.5	7	0.220887923069841	Short-acting drug	Low	Seasonality
500	0.5	7	0.0275865817722786	Short-acting drug	Low	No seasonality
500	0.5	7	0.0568825985673984	Short-acting drug	Low	Seasonality
5	0.5	7	-0.0184056569672497	Short-acting drug	High	No seasonality
10	0.5	7	-0.0262331453556458	Short-acting drug	High	No seasonality
10	0.5	7	-0.0158099915421007	Short-acting drug	High	Seasonality
500	0.5	7	-0.027773200093893	Short-acting drug	High	No seasonality
500	0.5	7	-0.0253121446825365	Short-acting drug	High	Seasonality
5	0.5	7	0.118862152737473	Short-acting drug	Low	No seasonality
5	0.5	7	0.221888330390141	Short-acting drug	Low	Seasonality
10	0.5	7	0.0752033322341392	Short-acting drug	Low	No seasonality
10	0.5	7	0.162587924990002	Short-acting drug	Low	Seasonality
500	0.5	7	0.0101181007023313	Short-acting drug	Low	No seasonality
500	0.5	7	0.0245782731407534	Short-acting drug	Low	Seasonality
5	0.5	7	-0.00610968780077318	Short-acting drug	High	No seasonality
10	0.5	7	-0.012964113094687	Short-acting drug	High	No seasonality
10	0.5	7	0.00842661506654048	Short-acting drug	High	Seasonality
500	0.5	7	-0.00108467710218504	Short-acting drug	High	No seasonality
500	0.5	7	-0.00661781929319993	Short-acting drug	High	Seasonality
5	0.5	7	0.272441408965789	Short-acting drug	Low	No seasonality
10	0.5	7	0.221211256412911	Short-acting drug	Low	No seasonality
10	0.5	7	0.290418206819207	Short-acting drug	Low	Seasonality
500	0.5	7	0.130161506260648	Short-acting drug	Low	No seasonality
500	0.5	7	0.161080614859803	Short-acting drug	Low	Seasonality
5	0.5	7	0.0476599750228436	Short-acting drug	High	No seasonality
10	0.5	7	0.031753836938068	Short-acting drug	High	No seasonality
10	0.5	7	0.0513491260367792	Short-acting drug	High	Seasonality
500	0.5	7	0.0389753563437266	Short-acting drug	High	No seasonality
500	0.5	7	0.0392923549159538	Short-acting drug	High	Seasonality
5	0.5	7	0.289543103959312	Short-acting drug	Low	No seasonality
10	0.5	7	0.264113563412592	Short-acting drug	Low	No seasonality
10	0.5	7	0.330629141722422	Short-acting drug	Low	Seasonality
500	0.5	7	0.17222883545688	Short-acting drug	Low	No seasonality
500	0.5	7	0.192265395270748	Short-acting drug	Low	Seasonality
5	0.5	7	0.085128256549818	Short-acting drug	High	No seasonality
10	0.5	7	0.0679799850318126	Short-acting drug	High	No seasonality
10	0.5	7	0.0825242460612162	Short-acting drug	High	Seasonality
500	0.5	7	0.0649370513132299	Short-acting drug	High	No seasonality
500	0.5	7	0.0633872705244376	Short-acting drug	High	Seasonality
5	0.5	7	0.286162739244263	Short-acting drug	Low	No seasonality
10	0.5	7	0.231315327030015	Short-acting drug	Low	No seasonality
10	0.5	7	0.310237222840612	Short-acting drug	Low	Seasonality
500	0.5	7	0.141841636537445	Short-acting drug	Low	No seasonality
500	0.5	7	0.170870931942015	Short-acting drug	Low	Seasonality
5	0.5	7	0.243592940300157	Short-acting drug	High	No seasonality
10	0.5	7	0.203406487078788	Short-acting drug	High	No seasonality
10	0.5	7	0.290816573216494	Short-acting drug	High	Seasonality
500	0.5	7	0.126860820108146	Short-acting drug	High	No seasonality
500	0.5	7	0.138519788212286	Short-acting drug	High	Seasonality
5	0.5	7	0.27410556742485	Short-acting drug	Low	No seasonality
5	0.5	7	0.361153378647768	Short-acting drug	Low	Seasonality
10	0.5	7	0.228643354462227	Short-acting drug	Low	No seasonality
10	0.5	7	0.31032950314401	Short-acting drug	Low	Seasonality
500	0.5	7	0.137911809905088	Short-acting drug	Low	No seasonality
500	0.5	7	0.168055579100512	Short-acting drug	Low	Seasonality
5	0.5	7	0.14751595441131	Short-acting drug	High	No seasonality
10	0.5	7	0.109972658178419	Short-acting drug	High	No seasonality
10	0.5	7	0.186627301757265	Short-acting drug	High	Seasonality
500	0.5	7	0.06736173138669	Short-acting drug	High	No seasonality
500	0.5	7	0.0778377985393829	Short-acting drug	High	Seasonality
5	0.5	7	0.210728257827414	Short-acting drug	Low	No seasonality
10	0.5	7	0.160461737323776	Short-acting drug	Low	No seasonality
10	0.5	7	0.259852607314832	Short-acting drug	Low	Seasonality
500	0.5	7	0.0685932911482845	Short-acting drug	Low	No seasonality
500	0.5	7	0.0909428523337969	Short-acting drug	Low	Seasonality
5	0.5	7	0.00206017559360374	Short-acting drug	High	No seasonality
5	0.5	7	0.0151633139166151	Short-acting drug	High	Seasonality
10	0.5	7	-0.00418352934918167	Short-acting drug	High	No seasonality
10	0.5	7	-0.0113047819440474	Short-acting drug	High	Seasonality
500	0.5	7	0.00238366327336994	Short-acting drug	High	No seasonality
500	0.5	7	-0.000986713501676464	Short-acting drug	High	Seasonality
5	0.5	7	0.324525014797451	Short-acting drug	Low	No seasonality
10	0.5	7	0.275901474433927	Short-acting drug	Low	No seasonality
10	0.5	7	0.353113564741781	Short-acting drug	Low	Seasonality
500	0.5	7	0.223522758043583	Short-acting drug	Low	No seasonality
500	0.5	7	0.231236872135106	Short-acting drug	Low	Seasonality
5	0.5	7	0.252044777104525	Short-acting drug	High	No seasonality
10	0.5	7	0.223035143387768	Short-acting drug	High	No seasonality
10	0.5	7	0.29711071453317	Short-acting drug	High	Seasonality
500	0.5	7	0.167244123204396	Short-acting drug	High	No seasonality
500	0.5	7	0.178477093937433	Short-acting drug	High	Seasonality
5	0.5	7	0.191136692626902	Short-acting drug	Low	No seasonality
10	0.5	7	0.144358247507259	Short-acting drug	Low	No seasonality
10	0.5	7	0.249319535854039	Short-acting drug	Low	Seasonality
500	0.5	7	0.0589171660974118	Short-acting drug	Low	No seasonality
500	0.5	7	0.0857678358809039	Short-acting drug	Low	Seasonality
5	0.5	7	-0.00466196623600677	Short-acting drug	High	No seasonality
10	0.5	7	-0.00140631369174902	Short-acting drug	High	No seasonality
10	0.5	7	-0.0200585611318011	Short-acting drug	High	Seasonality
500	0.5	7	0.00838738400416282	Short-acting drug	High	No seasonality
500	0.5	7	0.000351154419997994	Short-acting drug	High	Seasonality
5	0.5	7	0.157297338743071	Short-acting drug	Low	No seasonality
10	0.5	7	0.11861276041447	Short-acting drug	Low	No seasonality
10	0.5	7	0.193391343532295	Short-acting drug	Low	Seasonality
500	0.5	7	0.0465270260428002	Short-acting drug	Low	No seasonality
500	0.5	7	0.0708166498691394	Short-acting drug	Low	Seasonality
5	0.5	7	0.00909293520799332	Short-acting drug	High	No seasonality
10	0.5	7	0.00852221463562516	Short-acting drug	High	No seasonality
10	0.5	7	0.00625362368051596	Short-acting drug	High	Seasonality
500	0.5	7	0.0271374221193155	Short-acting drug	High	No seasonality
500	0.5	7	0.0140544936890472	Short-acting drug	High	Seasonality
5	0.5	7	0.357040999907567	Short-acting drug	Low	No seasonality
10	0.5	7	0.317429591251957	Short-acting drug	Low	No seasonality
10	0.5	7	0.375853795888544	Short-acting drug	Low	Seasonality
500	0.5	7	0.25471713641365	Short-acting drug	Low	No seasonality
500	0.5	7	0.267869676522834	Short-acting drug	Low	Seasonality
5	0.5	7	0.336720318871626	Short-acting drug	High	No seasonality
10	0.5	7	0.295547786493659	Short-acting drug	High	No seasonality
10	0.5	7	0.355160564614802	Short-acting drug	High	Seasonality
500	0.5	7	0.243145021832722	Short-acting drug	High	No seasonality
500	0.5	7	0.253906402652144	Short-acting drug	High	Seasonality
5	0.5	7	0.229994376215173	Short-acting drug	Low	No seasonality
10	0.5	7	0.185357530219383	Short-acting drug	Low	No seasonality
10	0.5	7	0.293219147253405	Short-acting drug	Low	Seasonality
500	0.5	7	0.0910777140032397	Short-acting drug	Low	No seasonality
500	0.5	7	0.127461391654998	Short-acting drug	Low	Seasonality
5	0.5	7	0.0174196460374489	Short-acting drug	High	No seasonality
10	0.5	7	-0.00387375041554677	Short-acting drug	High	No seasonality
10	0.5	7	0.0269781443577392	Short-acting drug	High	Seasonality
500	0.5	7	-0.0176471086317045	Short-acting drug	High	No seasonality
500	0.5	7	-0.00861979165192651	Short-acting drug	High	Seasonality
5	0.5	7	0.143262661925115	Short-acting drug	Low	No seasonality
10	0.5	7	0.100515678305505	Short-acting drug	Low	No seasonality
10	0.5	7	0.188063965054857	Short-acting drug	Low	Seasonality
500	0.5	7	0.026301544461792	Short-acting drug	Low	No seasonality
500	0.5	7	0.0477654780383303	Short-acting drug	Low	Seasonality
5	0.5	7	-0.0131228480823733	Short-acting drug	High	No seasonality
10	0.5	7	-0.0118422632741205	Short-acting drug	High	No seasonality
10	0.5	7	-0.0189965061446332	Short-acting drug	High	Seasonality
500	0.5	7	-0.00325935042890583	Short-acting drug	High	No seasonality
500	0.5	7	-0.00380612195050511	Short-acting drug	High	Seasonality
5	0.5	7	0.321019699432339	Short-acting drug	Low	No seasonality
10	0.5	7	0.28060733272549	Short-acting drug	Low	No seasonality
10	0.5	7	0.33564588260522	Short-acting drug	Low	Seasonality
500	0.5	7	0.206759029759099	Short-acting drug	Low	No seasonality
500	0.5	7	0.218749724439391	Short-acting drug	Low	Seasonality
5	0.5	7	0.213706776043928	Short-acting drug	High	No seasonality
10	0.5	7	0.174947012438293	Short-acting drug	High	No seasonality
10	0.5	7	0.262787873152958	Short-acting drug	High	Seasonality
500	0.5	7	0.133686156909101	Short-acting drug	High	No seasonality
500	0.5	7	0.151714544673525	Short-acting drug	High	Seasonality
5	0.5	7	0.331486068946871	Short-acting drug	Low	No seasonality
10	0.5	7	0.285151055805899	Short-acting drug	Low	No seasonality
10	0.5	7	0.347369701170595	Short-acting drug	Low	Seasonality
500	0.5	7	0.224163857694275	Short-acting drug	Low	No seasonality
500	0.5	7	0.231614939665563	Short-acting drug	Low	Seasonality
5	0.5	7	0.319671273272295	Short-acting drug	High	No seasonality
5	0.5	7	0.408886332497954	Short-acting drug	High	Seasonality
10	0.5	7	0.270629558524451	Short-acting drug	High	No seasonality
10	0.5	7	0.350276563259082	Short-acting drug	High	Seasonality
500	0.5	7	0.213418297691777	Short-acting drug	High	No seasonality
500	0.5	7	0.235993438879079	Short-acting drug	High	Seasonality
5	0.5	7	0.306136891037467	Short-acting drug	Low	No seasonality
10	0.5	7	0.248366940949796	Short-acting drug	Low	No seasonality
10	0.5	7	0.337547089348172	Short-acting drug	Low	Seasonality
500	0.5	7	0.181264536397735	Short-acting drug	Low	No seasonality
500	0.5	7	0.19793058480607	Short-acting drug	Low	Seasonality
5	0.5	7	0.301874252237068	Short-acting drug	High	No seasonality
10	0.5	7	0.252742835286342	Short-acting drug	High	No seasonality
10	0.5	7	0.331164903488741	Short-acting drug	High	Seasonality
500	0.5	7	0.184093545577003	Short-acting drug	High	No seasonality
500	0.5	7	0.208309457041937	Short-acting drug	High	Seasonality
5	0.5	7	0.17804543769348	Short-acting drug	Low	No seasonality
10	0.5	7	0.131416241600384	Short-acting drug	Low	No seasonality
10	0.5	7	0.206212589896865	Short-acting drug	Low	Seasonality
500	0.5	7	0.0447446445713918	Short-acting drug	Low	No seasonality
500	0.5	7	0.0660122227881831	Short-acting drug	Low	Seasonality
5	0.5	7	-0.0101602825300741	Short-acting drug	High	No seasonality
10	0.5	7	-0.0154232770439011	Short-acting drug	High	No seasonality
10	0.5	7	-0.00552458868510781	Short-acting drug	High	Seasonality
500	0.5	7	-0.0107235017941028	Short-acting drug	High	No seasonality
500	0.5	7	-0.0127026268364797	Short-acting drug	High	Seasonality
5	0.5	7	0.0908348060298549	Short-acting drug	Low	No seasonality
10	0.5	7	0.049860671811332	Short-acting drug	Low	No seasonality
10	0.5	7	0.118514368747899	Short-acting drug	Low	Seasonality
500	0.5	7	-0.0148703457729629	Short-acting drug	Low	No seasonality
500	0.5	7	4.45869441097344e-05	Short-acting drug	Low	Seasonality
5	0.5	7	-0.0166009663834541	Short-acting drug	High	No seasonality
10	0.5	7	-0.0229388040475187	Short-acting drug	High	No seasonality
10	0.5	7	-0.0284067301652163	Short-acting drug	High	Seasonality
500	0.5	7	-0.0193577278830004	Short-acting drug	High	No seasonality
500	0.5	7	-0.0193632891746322	Short-acting drug	High	Seasonality
5	0.5	7	0.239284184639579	Short-acting drug	Low	No seasonality
10	0.5	7	0.183463160207281	Short-acting drug	Low	No seasonality
10	0.5	7	0.293986314379086	Short-acting drug	Low	Seasonality
500	0.5	7	0.0960278222793203	Short-acting drug	Low	No seasonality
500	0.5	7	0.125638477364329	Short-acting drug	Low	Seasonality
5	0.5	7	0.0245898979339267	Short-acting drug	High	No seasonality
10	0.5	7	-0.0030306114734054	Short-acting drug	High	No seasonality
10	0.5	7	0.0187336669028027	Short-acting drug	High	Seasonality
500	0.5	7	-0.00987465127604167	Short-acting drug	High	No seasonality
500	0.5	7	-0.00698969437195488	Short-acting drug	High	Seasonality
5	0.5	7	0.261408486881303	Short-acting drug	Low	No seasonality
10	0.5	7	0.212792769498326	Short-acting drug	Low	No seasonality
10	0.5	7	0.29581180698093	Short-acting drug	Low	Seasonality
500	0.5	7	0.119533474214902	Short-acting drug	Low	No seasonality
500	0.5	7	0.143498136517207	Short-acting drug	Low	Seasonality
5	0.5	7	0.0351889621333439	Short-acting drug	High	No seasonality
10	0.5	7	0.0224420394631053	Short-acting drug	High	No seasonality
10	0.5	7	0.0374232552373515	Short-acting drug	High	Seasonality
500	0.5	7	0.0174172344652674	Short-acting drug	High	No seasonality
500	0.5	7	0.0234554899684238	Short-acting drug	High	Seasonality
5	0.5	7	0.112587347212688	Short-acting drug	Low	No seasonality
10	0.5	7	0.0621896870124452	Short-acting drug	Low	No seasonality
10	0.5	7	0.162824051525149	Short-acting drug	Low	Seasonality
500	0.5	7	-0.014654080756253	Short-acting drug	Low	No seasonality
500	0.5	7	0.0140730352758838	Short-acting drug	Low	Seasonality
5	0.5	7	-0.0285586063037885	Short-acting drug	High	No seasonality
10	0.5	7	-0.0302013796908879	Short-acting drug	High	No seasonality
10	0.5	7	-0.0392940163450262	Short-acting drug	High	Seasonality
500	0.5	7	-0.0331001656121216	Short-acting drug	High	No seasonality
500	0.5	7	-0.0392709067095216	Short-acting drug	High	Seasonality
5	0.5	7	0.0864846934034537	Short-acting drug	Low	No seasonality
5	0.5	7	0.28768194208349	Short-acting drug	Low	Seasonality
10	0.5	7	0.0524152863126348	Short-acting drug	Low	No seasonality
10	0.5	7	0.135437503093479	Short-acting drug	Low	Seasonality
500	0.5	7	-0.00179921094408095	Short-acting drug	Low	No seasonality
500	0.5	7	0.0106873178060017	Short-acting drug	Low	Seasonality
5	0.5	7	-0.0112821090938801	Short-acting drug	High	No seasonality
10	0.5	7	-0.0217677514780626	Short-acting drug	High	No seasonality
500	0.5	7	-0.00919507976698923	Short-acting drug	High	No seasonality
500	0.5	7	-0.0152336242879845	Short-acting drug	High	Seasonality
5	0.5	7	0.160074589516015	Short-acting drug	Low	No seasonality
10	0.5	7	0.127162725025464	Short-acting drug	Low	No seasonality
10	0.5	7	0.201300657013708	Short-acting drug	Low	Seasonality
500	0.5	7	0.0602488240363752	Short-acting drug	Low	No seasonality
500	0.5	7	0.0811104009697193	Short-acting drug	Low	Seasonality
5	0.5	7	0.0158331601292812	Short-acting drug	High	No seasonality
10	0.5	7	0.0186723054199607	Short-acting drug	High	No seasonality
10	0.5	7	0.0139620006422291	Short-acting drug	High	Seasonality
500	0.5	7	0.03774247189187	Short-acting drug	High	No seasonality
500	0.5	7	0.0260565141218764	Short-acting drug	High	Seasonality
5	0.5	7	0.0489517693177503	Short-acting drug	Low	No seasonality
10	0.5	7	0.0196289066977838	Short-acting drug	Low	No seasonality
10	0.5	7	0.0728590479902624	Short-acting drug	Low	Seasonality
500	0.5	7	-0.0495504308220268	Short-acting drug	Low	No seasonality
500	0.5	7	-0.0319027475969897	Short-acting drug	Low	Seasonality
5	0.5	7	-0.0365141363999717	Short-acting drug	High	No seasonality
10	0.5	7	-0.0480161184654573	Short-acting drug	High	No seasonality
10	0.5	7	-0.0315395149783244	Short-acting drug	High	Seasonality
500	0.5	7	-0.0469351909701667	Short-acting drug	High	No seasonality
500	0.5	7	-0.0402577057692571	Short-acting drug	High	Seasonality
5	0.5	7	0.239751809628021	Short-acting drug	Low	No seasonality
10	0.5	7	0.193819063179939	Short-acting drug	Low	No seasonality
10	0.5	7	0.285863870156391	Short-acting drug	Low	Seasonality
500	0.5	7	0.102122266382939	Short-acting drug	Low	No seasonality
500	0.5	7	0.128615891401535	Short-acting drug	Low	Seasonality
5	0.5	7	0.0177094504782195	Short-acting drug	High	No seasonality
10	0.5	7	0.0128036249364994	Short-acting drug	High	No seasonality
10	0.5	7	0.0239227743187839	Short-acting drug	High	Seasonality
500	0.5	7	0.0212234477397657	Short-acting drug	High	No seasonality
500	0.5	7	0.0197865116273439	Short-acting drug	High	Seasonality
5	0.5	7	0.293082030607123	Short-acting drug	Low	No seasonality
10	0.5	7	0.250516914207532	Short-acting drug	Low	No seasonality
10	0.5	7	0.318271488637444	Short-acting drug	Low	Seasonality
500	0.5	7	0.175471752150707	Short-acting drug	Low	No seasonality
500	0.5	7	0.191848502909591	Short-acting drug	Low	Seasonality
5	0.5	7	0.214308186510972	Short-acting drug	High	No seasonality
10	0.5	7	0.173770222511954	Short-acting drug	High	No seasonality
10	0.5	7	0.250856711069535	Short-acting drug	High	Seasonality
500	0.5	7	0.118962127579795	Short-acting drug	High	No seasonality
500	0.5	7	0.126796680031838	Short-acting drug	High	Seasonality
5	0.5	7	0.148864055493559	Short-acting drug	Low	No seasonality
10	0.5	7	0.110295436686871	Short-acting drug	Low	No seasonality
10	0.5	7	0.191793678649646	Short-acting drug	Low	Seasonality
500	0.5	7	0.0435740450591997	Short-acting drug	Low	No seasonality
500	0.5	7	0.0628652952465876	Short-acting drug	Low	Seasonality
5	0.5	7	0.0102394482901882	Short-acting drug	High	No seasonality
10	0.5	7	0.00676188302876454	Short-acting drug	High	No seasonality
10	0.5	7	0.000116874586051986	Short-acting drug	High	Seasonality
500	0.5	7	0.025124048911095	Short-acting drug	High	No seasonality
500	0.5	7	0.0192178430256605	Short-acting drug	High	Seasonality
5	0.5	7	0.318270751330442	Short-acting drug	Low	No seasonality
10	0.5	7	0.271896474554883	Short-acting drug	Low	No seasonality
10	0.5	7	0.329413746315582	Short-acting drug	Low	Seasonality
500	0.5	7	0.194254169078049	Short-acting drug	Low	No seasonality
500	0.5	7	0.212480059441988	Short-acting drug	Low	Seasonality
5	0.5	7	0.302359429495419	Short-acting drug	High	No seasonality
10	0.5	7	0.257205962417778	Short-acting drug	High	No seasonality
10	0.5	7	0.330951831463018	Short-acting drug	High	Seasonality
500	0.5	7	0.193317999827306	Short-acting drug	High	No seasonality
500	0.5	7	0.217652208361386	Short-acting drug	High	Seasonality
5	0.5	7	0.114353245523433	Short-acting drug	Low	No seasonality
10	0.5	7	0.0757178194085108	Short-acting drug	Low	No seasonality
10	0.5	7	0.164211124975177	Short-acting drug	Low	Seasonality
500	0.5	7	-0.00270176973202477	Short-acting drug	Low	No seasonality
500	0.5	7	0.0250053621983243	Short-acting drug	Low	Seasonality
5	0.5	7	-0.0193514507701311	Short-acting drug	High	No seasonality
5	0.5	7	-0.0128300406755831	Short-acting drug	High	Seasonality
10	0.5	7	-0.0253074869309098	Short-acting drug	High	No seasonality
500	0.5	7	-0.0241571541474945	Short-acting drug	High	No seasonality
500	0.5	7	-0.0187008526324845	Short-acting drug	High	Seasonality
5	0.5	7	0.14252101467335	Short-acting drug	Low	No seasonality
10	0.5	7	0.101256136607526	Short-acting drug	Low	No seasonality
10	0.5	7	0.17728483449574	Short-acting drug	Low	Seasonality
500	0.5	7	0.0364648577636221	Short-acting drug	Low	No seasonality
500	0.5	7	0.0579403563010266	Short-acting drug	Low	Seasonality
5	0.5	7	0.00320045056131419	Short-acting drug	High	No seasonality
10	0.5	7	0.00853618479969218	Short-acting drug	High	No seasonality
500	0.5	7	0.0230950303485324	Short-acting drug	High	No seasonality
500	0.5	7	0.0188575230142669	Short-acting drug	High	Seasonality
5	0.5	7	0.219744289325167	Short-acting drug	Low	No seasonality
10	0.5	7	0.180792973440978	Short-acting drug	Low	No seasonality
10	0.5	7	0.281815199832625	Short-acting drug	Low	Seasonality
500	0.5	7	0.0968912628215054	Short-acting drug	Low	No seasonality
500	0.5	7	0.121483762833953	Short-acting drug	Low	Seasonality
5	0.5	7	0.019245664178066	Short-acting drug	High	No seasonality
10	0.5	7	0.0168074623946383	Short-acting drug	High	No seasonality
10	0.5	7	0.0135408770578882	Short-acting drug	High	Seasonality
500	0.5	7	0.0389041057541203	Short-acting drug	High	No seasonality
500	0.5	7	0.0279786969362723	Short-acting drug	High	Seasonality
5	0.5	7	0.177745123147211	Short-acting drug	Low	No seasonality
10	0.5	7	0.121507998731397	Short-acting drug	Low	No seasonality
10	0.5	7	0.222372838050769	Short-acting drug	Low	Seasonality
500	0.5	7	0.0187473539511377	Short-acting drug	Low	No seasonality
500	0.5	7	0.0609749670614516	Short-acting drug	Low	Seasonality
5	0.5	7	-0.0284617538160025	Short-acting drug	High	No seasonality
10	0.5	7	-0.0337760097211497	Short-acting drug	High	No seasonality
10	0.5	7	-0.0319936470154609	Short-acting drug	High	Seasonality
500	0.5	7	-0.0368004711080301	Short-acting drug	High	No seasonality
500	0.5	7	-0.0351750390366382	Short-acting drug	High	Seasonality
5	0.5	7	0.311199663327029	Short-acting drug	Low	No seasonality
5	0.5	7	0.379512833387554	Short-acting drug	Low	Seasonality
10	0.5	7	0.268826487605777	Short-acting drug	Low	No seasonality
10	0.5	7	0.335517275359036	Short-acting drug	Low	Seasonality
500	0.5	7	0.196223676505553	Short-acting drug	Low	No seasonality
500	0.5	7	0.208910197736303	Short-acting drug	Low	Seasonality
5	0.5	7	0.270526021405149	Short-acting drug	High	No seasonality
10	0.5	7	0.225297275293467	Short-acting drug	High	No seasonality
10	0.5	7	0.307832417277317	Short-acting drug	High	Seasonality
500	0.5	7	0.154119317372872	Short-acting drug	High	No seasonality
500	0.5	7	0.173995747197379	Short-acting drug	High	Seasonality
5	0.5	7	0.306618453842164	Short-acting drug	Low	No seasonality
10	0.5	7	0.261909628742188	Short-acting drug	Low	No seasonality
10	0.5	7	0.327946620928536	Short-acting drug	Low	Seasonality
500	0.5	7	0.189695602395235	Short-acting drug	Low	No seasonality
500	0.5	7	0.215144362712434	Short-acting drug	Low	Seasonality
5	0.5	7	0.217948612443669	Short-acting drug	High	No seasonality
5	0.5	7	0.314564345708505	Short-acting drug	High	Seasonality
10	0.5	7	0.186464679778457	Short-acting drug	High	No seasonality
10	0.5	7	0.261641490645278	Short-acting drug	High	Seasonality
500	0.5	7	0.126446522314212	Short-acting drug	High	No seasonality
500	0.5	7	0.142996247296673	Short-acting drug	High	Seasonality
5	0.5	7	0.114875873741838	Short-acting drug	Low	No seasonality
10	0.5	7	0.0757937992105362	Short-acting drug	Low	No seasonality
10	0.5	7	0.147252099939233	Short-acting drug	Low	Seasonality
500	0.5	7	0.0219244020922022	Short-acting drug	Low	No seasonality
500	0.5	7	0.0405309386489583	Short-acting drug	Low	Seasonality
5	0.5	7	0.0031031339945671	Short-acting drug	High	No seasonality
10	0.5	7	0.00366572885895254	Short-acting drug	High	No seasonality
10	0.5	7	0.0138807952909887	Short-acting drug	High	Seasonality
500	0.5	7	0.0296616124101018	Short-acting drug	High	No seasonality
500	0.5	7	0.01737347765575	Short-acting drug	High	Seasonality
5	0.5	7	0.15517115475553	Short-acting drug	Low	No seasonality
10	0.5	7	0.103079980334628	Short-acting drug	Low	No seasonality
10	0.5	7	0.187510491971592	Short-acting drug	Low	Seasonality
500	0.5	7	0.0361081148473906	Short-acting drug	Low	No seasonality
500	0.5	7	0.0585824952682472	Short-acting drug	Low	Seasonality
5	0.5	7	0.00285162491952088	Short-acting drug	High	No seasonality
10	0.5	7	-0.0052002864699966	Short-acting drug	High	No seasonality
500	0.5	7	0.008494318024711	Short-acting drug	High	No seasonality
500	0.5	7	0.00548398891985965	Short-acting drug	High	Seasonality
5	0.5	7	0.321055431736522	Short-acting drug	Low	No seasonality
10	0.5	7	0.273373987852466	Short-acting drug	Low	No seasonality
10	0.5	7	0.344046790887085	Short-acting drug	Low	Seasonality
500	0.5	7	0.192670289996227	Short-acting drug	Low	No seasonality
500	0.5	7	0.211217528928632	Short-acting drug	Low	Seasonality
5	0.5	7	0.286569831522749	Short-acting drug	High	No seasonality
10	0.5	7	0.244174720652688	Short-acting drug	High	No seasonality
10	0.5	7	0.320623493048066	Short-acting drug	High	Seasonality
500	0.5	7	0.176673661879345	Short-acting drug	High	No seasonality
500	0.5	7	0.197741746520934	Short-acting drug	High	Seasonality
5	0.5	7	0.328369544587803	Short-acting drug	Low	No seasonality
10	0.5	7	0.286480261018799	Short-acting drug	Low	No seasonality
10	0.5	7	0.335431164980932	Short-acting drug	Low	Seasonality
500	0.5	7	0.226258321115106	Short-acting drug	Low	No seasonality
500	0.5	7	0.234578748432067	Short-acting drug	Low	Seasonality
5	0.5	7	0.301113587624567	Short-acting drug	High	No seasonality
10	0.5	7	0.266344795006335	Short-acting drug	High	No seasonality
10	0.5	7	0.332372305689533	Short-acting drug	High	Seasonality
500	0.5	7	0.209856122841538	Short-acting drug	High	No seasonality
500	0.5	7	0.223769312596287	Short-acting drug	High	Seasonality
5	0.5	7	0.296826526179142	Short-acting drug	Low	No seasonality
5	0.5	7	0.350868370829136	Short-acting drug	Low	Seasonality
10	0.5	7	0.244627962571729	Short-acting drug	Low	No seasonality
10	0.5	7	0.329559179259756	Short-acting drug	Low	Seasonality
500	0.5	7	0.164047822204494	Short-acting drug	Low	No seasonality
500	0.5	7	0.183908267069478	Short-acting drug	Low	Seasonality
5	0.5	7	0.246379207177942	Short-acting drug	High	No seasonality
10	0.5	7	0.199478236829013	Short-acting drug	High	No seasonality
10	0.5	7	0.27303249316292	Short-acting drug	High	Seasonality
500	0.5	7	0.131132259719846	Short-acting drug	High	No seasonality
500	0.5	7	0.15774735113248	Short-acting drug	High	Seasonality
5	0.5	7	0.228418132144924	Short-acting drug	Low	No seasonality
5	0.5	7	0.341211058787041	Short-acting drug	Low	Seasonality
10	0.5	7	0.170458786091193	Short-acting drug	Low	No seasonality
10	0.5	7	0.265886313356027	Short-acting drug	Low	Seasonality
500	0.5	7	0.0764135225950161	Short-acting drug	Low	No seasonality
500	0.5	7	0.109285240009418	Short-acting drug	Low	Seasonality
5	0.5	7	0.00852001152507305	Short-acting drug	High	No seasonality
10	0.5	7	-0.00838730069080223	Short-acting drug	High	No seasonality
10	0.5	7	0.00425450063399139	Short-acting drug	High	Seasonality
500	0.5	7	-0.0132640215291282	Short-acting drug	High	No seasonality
500	0.5	7	-0.0133245277600389	Short-acting drug	High	Seasonality
5	0.5	7	0.222952460969668	Short-acting drug	Low	No seasonality
10	0.5	7	0.165500727844334	Short-acting drug	Low	No seasonality
10	0.5	7	0.278809284536589	Short-acting drug	Low	Seasonality
500	0.5	7	0.0686082260032422	Short-acting drug	Low	No seasonality
500	0.5	7	0.104901870996948	Short-acting drug	Low	Seasonality
5	0.5	7	0.00261837621715638	Short-acting drug	High	No seasonality
10	0.5	7	-0.014246058087998	Short-acting drug	High	No seasonality
10	0.5	7	-0.00997800057341694	Short-acting drug	High	Seasonality
500	0.5	7	-0.01601448108272	Short-acting drug	High	No seasonality
500	0.5	7	-0.0171116670714516	Short-acting drug	High	Seasonality
5	0.5	7	0.166611742527591	Short-acting drug	Low	No seasonality
10	0.5	7	0.126240016337939	Short-acting drug	Low	No seasonality
10	0.5	7	0.217479731314969	Short-acting drug	Low	Seasonality
500	0.5	7	0.0498347227551486	Short-acting drug	Low	No seasonality
500	0.5	7	0.0683372295868747	Short-acting drug	Low	Seasonality
5	0.5	7	0.0103955195690188	Short-acting drug	High	No seasonality
10	0.5	7	0.00727572814378656	Short-acting drug	High	No seasonality
10	0.5	7	0.00525356235491601	Short-acting drug	High	Seasonality
500	0.5	7	0.0211051944358696	Short-acting drug	High	No seasonality
500	0.5	7	0.0089560009434178	Short-acting drug	High	Seasonality
5	0.5	7	0.0970331802602254	Short-acting drug	Low	No seasonality
10	0.5	7	0.0476313796396585	Short-acting drug	Low	No seasonality
10	0.5	7	0.138418918076782	Short-acting drug	Low	Seasonality
500	0.5	7	-0.0248524474836624	Short-acting drug	Low	No seasonality
500	0.5	7	0.000245219581479094	Short-acting drug	Low	Seasonality
5	0.5	7	-0.0345532478705462	Short-acting drug	High	No seasonality
10	0.5	7	-0.0346014102421683	Short-acting drug	High	No seasonality
10	0.5	7	-0.0305650124284802	Short-acting drug	High	Seasonality
500	0.5	7	-0.0345737551263303	Short-acting drug	High	No seasonality
500	0.5	7	-0.0357388778685945	Short-acting drug	High	Seasonality
5	0.5	7	0.120655474237636	Short-acting drug	Low	No seasonality
10	0.5	7	0.0835985928466352	Short-acting drug	Low	No seasonality
10	0.5	7	0.17077656688335	Short-acting drug	Low	Seasonality
500	0.5	7	0.0107649821986319	Short-acting drug	Low	No seasonality
500	0.5	7	0.0269929920337761	Short-acting drug	Low	Seasonality
5	0.5	7	-0.0113756998637894	Short-acting drug	High	No seasonality
10	0.5	7	-0.0182562330689445	Short-acting drug	High	No seasonality
10	0.5	7	-0.0187837641098057	Short-acting drug	High	Seasonality
500	0.5	7	-0.0140723270928822	Short-acting drug	High	No seasonality
500	0.5	7	-0.0116974173014265	Short-acting drug	High	Seasonality
5	0.5	7	0.334440443906152	Short-acting drug	Low	No seasonality
10	0.5	7	0.275327219729081	Short-acting drug	Low	No seasonality
10	0.5	7	0.332421925833526	Short-acting drug	Low	Seasonality
500	0.5	7	0.205160747737818	Short-acting drug	Low	No seasonality
500	0.5	7	0.206950408846916	Short-acting drug	Low	Seasonality
5	0.5	7	0.319761564888828	Short-acting drug	High	No seasonality
10	0.5	7	0.28145115116322	Short-acting drug	High	No seasonality
10	0.5	7	0.350429746310406	Short-acting drug	High	Seasonality
500	0.5	7	0.219589653529129	Short-acting drug	High	No seasonality
500	0.5	7	0.241496754085763	Short-acting drug	High	Seasonality
5	0.5	7	0.246747013266218	Short-acting drug	Low	No seasonality
10	0.5	7	0.203185312661761	Short-acting drug	Low	No seasonality
10	0.5	7	0.300479481227585	Short-acting drug	Low	Seasonality
500	0.5	7	0.113116348822161	Short-acting drug	Low	No seasonality
500	0.5	7	0.145786212544819	Short-acting drug	Low	Seasonality
5	0.5	7	0.0316688006214724	Short-acting drug	High	No seasonality
10	0.5	7	0.0185729654653414	Short-acting drug	High	No seasonality
10	0.5	7	0.0235506515264084	Short-acting drug	High	Seasonality
500	0.5	7	0.0199391888107883	Short-acting drug	High	No seasonality
500	0.5	7	0.0233010090037174	Short-acting drug	High	Seasonality
5	0.5	7	0.265196755781201	Short-acting drug	Low	No seasonality
10	0.5	7	0.211421431882771	Short-acting drug	Low	No seasonality
10	0.5	7	0.292135875510434	Short-acting drug	Low	Seasonality
500	0.5	7	0.124565931969179	Short-acting drug	Low	No seasonality
500	0.5	7	0.156175823146931	Short-acting drug	Low	Seasonality
5	0.5	7	0.052916914188433	Short-acting drug	High	No seasonality
10	0.5	7	0.0337691959323601	Short-acting drug	High	No seasonality
10	0.5	7	0.0603183428359192	Short-acting drug	High	Seasonality
500	0.5	7	0.019689530188501	Short-acting drug	High	No seasonality
500	0.5	7	0.017035082541881	Short-acting drug	High	Seasonality
5	0.5	7	0.110389996604683	Short-acting drug	Low	No seasonality
10	0.5	7	0.0844640310570521	Short-acting drug	Low	No seasonality
10	0.5	7	0.135478700425057	Short-acting drug	Low	Seasonality
500	0.5	7	0.0449749086135171	Short-acting drug	Low	No seasonality
500	0.5	7	0.0514135828565219	Short-acting drug	Low	Seasonality
5	0.5	7	0.0190986705382408	Short-acting drug	High	No seasonality
10	0.5	7	0.0263339313821044	Short-acting drug	High	No seasonality
10	0.5	7	0.0301423499567151	Short-acting drug	High	Seasonality
500	0.5	7	0.0457853479724419	Short-acting drug	High	No seasonality
500	0.5	7	0.035832651389841	Short-acting drug	High	Seasonality
5	0.5	7	0.181761506335626	Short-acting drug	Low	No seasonality
10	0.5	7	0.134166613640126	Short-acting drug	Low	No seasonality
10	0.5	7	0.226663277793651	Short-acting drug	Low	Seasonality
500	0.5	7	0.0646965935814995	Short-acting drug	Low	No seasonality
500	0.5	7	0.0883464800013892	Short-acting drug	Low	Seasonality
5	0.5	7	0.0173826699888338	Short-acting drug	High	No seasonality
10	0.5	7	0.0208029541056753	Short-acting drug	High	No seasonality
10	0.5	7	0.0215547647015791	Short-acting drug	High	Seasonality
500	0.5	7	0.0356880716528385	Short-acting drug	High	No seasonality
500	0.5	7	0.0307954163908564	Short-acting drug	High	Seasonality
5	0.5	7	0.16019099215668	Short-acting drug	Low	No seasonality
10	0.5	7	0.114961708704932	Short-acting drug	Low	No seasonality
10	0.5	7	0.207829646573758	Short-acting drug	Low	Seasonality
500	0.5	7	0.0390288001607857	Short-acting drug	Low	No seasonality
500	0.5	7	0.0638474245238804	Short-acting drug	Low	Seasonality
5	0.5	7	-0.00182979875994401	Short-acting drug	High	No seasonality
10	0.5	7	-0.0123122741835	Short-acting drug	High	No seasonality
10	0.5	7	-0.0181050238203614	Short-acting drug	High	Seasonality
500	0.5	7	0.00716384896291467	Short-acting drug	High	No seasonality
500	0.5	7	0.00590438789395668	Short-acting drug	High	Seasonality
5	0.5	7	0.187257041547204	Short-acting drug	Low	No seasonality
10	0.5	7	0.145472916226608	Short-acting drug	Low	No seasonality
10	0.5	7	0.237128128306135	Short-acting drug	Low	Seasonality
500	0.5	7	0.0725184081152952	Short-acting drug	Low	No seasonality
500	0.5	7	0.0982601714158497	Short-acting drug	Low	Seasonality
5	0.5	7	0.0254341877894298	Short-acting drug	High	No seasonality
10	0.5	7	0.0219721131363824	Short-acting drug	High	No seasonality
10	0.5	7	0.0111223449949951	Short-acting drug	High	Seasonality
500	0.5	7	0.0425609051531633	Short-acting drug	High	No seasonality
500	0.5	7	0.0372031549276047	Short-acting drug	High	Seasonality
5	0.5	7	0.269049377762492	Short-acting drug	Low	No seasonality
10	0.5	7	0.219733775331269	Short-acting drug	Low	No seasonality
10	0.5	7	0.309423644322882	Short-acting drug	Low	Seasonality
500	0.5	7	0.132575710318249	Short-acting drug	Low	No seasonality
500	0.5	7	0.154681666105473	Short-acting drug	Low	Seasonality
5	0.5	7	0.038718730898732	Short-acting drug	High	No seasonality
10	0.5	7	0.0234313330875321	Short-acting drug	High	No seasonality
10	0.5	7	0.0509927066147307	Short-acting drug	High	Seasonality
500	0.5	7	0.0344580175754377	Short-acting drug	High	No seasonality
500	0.5	7	0.034166553298681	Short-acting drug	High	Seasonality
5	0.5	7	0.147322247211507	Short-acting drug	Low	No seasonality
10	0.5	7	0.0959841833005961	Short-acting drug	Low	No seasonality
10	0.5	7	0.186440750023897	Short-acting drug	Low	Seasonality
500	0.5	7	0.023463232367443	Short-acting drug	Low	No seasonality
500	0.5	7	0.04351427492189	Short-acting drug	Low	Seasonality
5	0.5	7	-0.00497611706472515	Short-acting drug	High	No seasonality
10	0.5	7	-0.011010163938048	Short-acting drug	High	No seasonality
10	0.5	7	-0.0149115905048417	Short-acting drug	High	Seasonality
500	0.5	7	-0.00126946346628099	Short-acting drug	High	No seasonality
500	0.5	7	-0.00160437038281603	Short-acting drug	High	Seasonality
5	0.5	7	0.315386479940616	Short-acting drug	Low	No seasonality
5	0.5	7	0.385346945186144	Short-acting drug	Low	Seasonality
10	0.5	7	0.272453455903006	Short-acting drug	Low	No seasonality
10	0.5	7	0.337365491036469	Short-acting drug	Low	Seasonality
500	0.5	7	0.195752964554855	Short-acting drug	Low	No seasonality
500	0.5	7	0.213685213542192	Short-acting drug	Low	Seasonality
5	0.5	7	0.298953852060325	Short-acting drug	High	No seasonality
10	0.5	7	0.266101419331126	Short-acting drug	High	No seasonality
10	0.5	7	0.340211824719409	Short-acting drug	High	Seasonality
500	0.5	7	0.195801377400679	Short-acting drug	High	No seasonality
500	0.5	7	0.212606106966749	Short-acting drug	High	Seasonality
5	0.5	7	0.110880374743731	Short-acting drug	Low	No seasonality
10	0.5	7	0.0708072162432299	Short-acting drug	Low	No seasonality
10	0.5	7	0.146653400942015	Short-acting drug	Low	Seasonality
500	0.5	7	0.00601445092914803	Short-acting drug	Low	No seasonality
500	0.5	7	0.0179224131329471	Short-acting drug	Low	Seasonality
5	0.5	7	-0.0159705868001661	Short-acting drug	High	No seasonality
10	0.5	7	-0.0154459883731656	Short-acting drug	High	No seasonality
500	0.5	7	-0.00817377908585328	Short-acting drug	High	No seasonality
500	0.5	7	-0.0167199076466971	Short-acting drug	High	Seasonality
5	0.5	7	0.129418829810329	Short-acting drug	Low	No seasonality
10	0.5	7	0.073584499513106	Short-acting drug	Low	No seasonality
10	0.5	7	0.175120920860157	Short-acting drug	Low	Seasonality
500	0.5	7	-0.002660598518344	Short-acting drug	Low	No seasonality
500	0.5	7	0.0229295895149174	Short-acting drug	Low	Seasonality
5	0.5	7	-0.0252653348762561	Short-acting drug	High	No seasonality
10	0.5	7	-0.0280033683087036	Short-acting drug	High	No seasonality
10	0.5	7	-0.0368055941226322	Short-acting drug	High	Seasonality
500	0.5	7	-0.0315303210501995	Short-acting drug	High	No seasonality
500	0.5	7	-0.0314485455153155	Short-acting drug	High	Seasonality
5	0.5	7	0.28282064525874	Short-acting drug	Low	No seasonality
10	0.5	7	0.246797032376599	Short-acting drug	Low	No seasonality
10	0.5	7	0.312236458768569	Short-acting drug	Low	Seasonality
500	0.5	7	0.166802750810187	Short-acting drug	Low	No seasonality
500	0.5	7	0.190078520530238	Short-acting drug	Low	Seasonality
5	0.5	7	0.104680981312883	Short-acting drug	High	No seasonality
10	0.5	7	0.0788162315160102	Short-acting drug	High	No seasonality
10	0.5	7	0.123402157419256	Short-acting drug	High	Seasonality
500	0.5	7	0.0681078135888077	Short-acting drug	High	No seasonality
500	0.5	7	0.0658293132268336	Short-acting drug	High	Seasonality
5	0.5	7	0.339772187099988	Short-acting drug	Low	No seasonality
10	0.5	7	0.297194647834525	Short-acting drug	Low	No seasonality
10	0.5	7	0.348990951346778	Short-acting drug	Low	Seasonality
500	0.5	7	0.231626911402979	Short-acting drug	Low	No seasonality
500	0.5	7	0.239116417472736	Short-acting drug	Low	Seasonality
5	0.5	7	0.331255803271793	Short-acting drug	High	No seasonality
10	0.5	7	0.287407904891402	Short-acting drug	High	No seasonality
10	0.5	7	0.358325967177455	Short-acting drug	High	Seasonality
500	0.5	7	0.232095586118861	Short-acting drug	High	No seasonality
500	0.5	7	0.242712450599508	Short-acting drug	High	Seasonality
5	0.5	7	0.251303550729133	Short-acting drug	Low	No seasonality
10	0.5	7	0.197343305474179	Short-acting drug	Low	No seasonality
10	0.5	7	0.287413106566755	Short-acting drug	Low	Seasonality
500	0.5	7	0.0977655240022412	Short-acting drug	Low	No seasonality
500	0.5	7	0.13449531723889	Short-acting drug	Low	Seasonality
5	0.5	7	0.0285344362715291	Short-acting drug	High	No seasonality
10	0.5	7	0.0102753258649465	Short-acting drug	High	No seasonality
10	0.5	7	0.0226669533957064	Short-acting drug	High	Seasonality
500	0.5	7	-0.005935103623781	Short-acting drug	High	No seasonality
500	0.5	7	0.00249347898357658	Short-acting drug	High	Seasonality
5	0.5	7	0.330843368383398	Short-acting drug	Low	No seasonality
10	0.5	7	0.274511111763156	Short-acting drug	Low	No seasonality
10	0.5	7	0.327417943273263	Short-acting drug	Low	Seasonality
500	0.5	7	0.199860878224004	Short-acting drug	Low	No seasonality
500	0.5	7	0.213491227172799	Short-acting drug	Low	Seasonality
5	0.5	7	0.319114061450852	Short-acting drug	High	No seasonality
5	0.5	7	0.384335648529057	Short-acting drug	High	Seasonality
10	0.5	7	0.278284291319776	Short-acting drug	High	No seasonality
10	0.5	7	0.352220706176475	Short-acting drug	High	Seasonality
500	0.5	7	0.226640648228695	Short-acting drug	High	No seasonality
500	0.5	7	0.245130634238678	Short-acting drug	High	Seasonality
5	0.5	7	0.182167542514461	Short-acting drug	Low	No seasonality
10	0.5	7	0.136814015850278	Short-acting drug	Low	No seasonality
10	0.5	7	0.223924513714385	Short-acting drug	Low	Seasonality
500	0.5	7	0.0642415242959949	Short-acting drug	Low	No seasonality
500	0.5	7	0.0847087851341198	Short-acting drug	Low	Seasonality
5	0.5	7	0.0160359447280544	Short-acting drug	High	No seasonality
10	0.5	7	0.0161769642159829	Short-acting drug	High	No seasonality
10	0.5	7	0.0264711063715906	Short-acting drug	High	Seasonality
500	0.5	7	0.0369094456211304	Short-acting drug	High	No seasonality
500	0.5	7	0.0248889563460776	Short-acting drug	High	Seasonality
5	0.5	7	0.297180370284203	Short-acting drug	Low	No seasonality
10	0.5	7	0.232883827181482	Short-acting drug	Low	No seasonality
10	0.5	7	0.301833938059036	Short-acting drug	Low	Seasonality
500	0.5	7	0.157881932337434	Short-acting drug	Low	No seasonality
500	0.5	7	0.170868524689014	Short-acting drug	Low	Seasonality
5	0.5	7	0.295492553963689	Short-acting drug	High	No seasonality
10	0.5	7	0.24619339545716	Short-acting drug	High	No seasonality
10	0.5	7	0.339002467560087	Short-acting drug	High	Seasonality
500	0.5	7	0.166960022536685	Short-acting drug	High	No seasonality
500	0.5	7	0.193860226422774	Short-acting drug	High	Seasonality
5	0.5	7	0.170655253426273	Short-acting drug	Low	No seasonality
10	0.5	7	0.119276374332553	Short-acting drug	Low	No seasonality
10	0.5	7	0.236440387613286	Short-acting drug	Low	Seasonality
500	0.5	7	0.0313974947044707	Short-acting drug	Low	No seasonality
500	0.5	7	0.060172859885491	Short-acting drug	Low	Seasonality
5	0.5	7	-0.0146386396391517	Short-acting drug	High	No seasonality
10	0.5	7	-0.0290653083178842	Short-acting drug	High	No seasonality
10	0.5	7	-0.0178067601646403	Short-acting drug	High	Seasonality
500	0.5	7	-0.0238881474610014	Short-acting drug	High	No seasonality
500	0.5	7	-0.0166786010152065	Short-acting drug	High	Seasonality
5	0.5	7	0.347877841643718	Short-acting drug	Low	No seasonality
5	0.5	7	0.385866409498573	Short-acting drug	Low	Seasonality
10	0.5	7	0.284681013398001	Short-acting drug	Low	No seasonality
10	0.5	7	0.345102349321137	Short-acting drug	Low	Seasonality
500	0.5	7	0.214052269706208	Short-acting drug	Low	No seasonality
500	0.5	7	0.229843027856809	Short-acting drug	Low	Seasonality
5	0.5	7	0.31554393609684	Short-acting drug	High	No seasonality
10	0.5	7	0.283712625462192	Short-acting drug	High	No seasonality
10	0.5	7	0.349079732860457	Short-acting drug	High	Seasonality
500	0.5	7	0.237610860162456	Short-acting drug	High	No seasonality
500	0.5	7	0.248077048207599	Short-acting drug	High	Seasonality
5	0.5	7	0.254240420226454	Short-acting drug	Low	No seasonality
10	0.5	7	0.205631217857423	Short-acting drug	Low	No seasonality
10	0.5	7	0.293133562793516	Short-acting drug	Low	Seasonality
500	0.5	7	0.121524934191587	Short-acting drug	Low	No seasonality
500	0.5	7	0.146363953173257	Short-acting drug	Low	Seasonality
5	0.5	7	0.0871021279773923	Short-acting drug	High	No seasonality
10	0.5	7	0.0541729462878851	Short-acting drug	High	No seasonality
10	0.5	7	0.103904184069997	Short-acting drug	High	Seasonality
500	0.5	7	0.015582693566998	Short-acting drug	High	No seasonality
500	0.5	7	0.0262191356300499	Short-acting drug	High	Seasonality
5	0.5	7	0.285609348700975	Short-acting drug	Low	No seasonality
5	0.5	7	0.380043457771956	Short-acting drug	Low	Seasonality
10	0.5	7	0.253536802066813	Short-acting drug	Low	No seasonality
10	0.5	7	0.331118509127199	Short-acting drug	Low	Seasonality
500	0.5	7	0.168867225569387	Short-acting drug	Low	No seasonality
500	0.5	7	0.190677706635942	Short-acting drug	Low	Seasonality
5	0.5	7	0.0672870140385235	Short-acting drug	High	No seasonality
10	0.5	7	0.0629085118879162	Short-acting drug	High	No seasonality
10	0.5	7	0.0701495733629017	Short-acting drug	High	Seasonality
500	0.5	7	0.0650114907909243	Short-acting drug	High	No seasonality
500	0.5	7	0.0581542039065953	Short-acting drug	High	Seasonality
5	0.5	7	0.314129998509547	Short-acting drug	Low	No seasonality
10	0.5	7	0.273838577299155	Short-acting drug	Low	No seasonality
10	0.5	7	0.330590936876576	Short-acting drug	Low	Seasonality
500	0.5	7	0.204850130399358	Short-acting drug	Low	No seasonality
500	0.5	7	0.222756423047017	Short-acting drug	Low	Seasonality
5	0.5	7	0.280696354841555	Short-acting drug	High	No seasonality
10	0.5	7	0.232812356411682	Short-acting drug	High	No seasonality
10	0.5	7	0.307224501017832	Short-acting drug	High	Seasonality
500	0.5	7	0.168934053370003	Short-acting drug	High	No seasonality
500	0.5	7	0.193143200616062	Short-acting drug	High	Seasonality
5	0.5	7	0.297832298205668	Short-acting drug	Low	No seasonality
10	0.5	7	0.259536634545238	Short-acting drug	Low	No seasonality
10	0.5	7	0.337309711475431	Short-acting drug	Low	Seasonality
500	0.5	7	0.173234186220217	Short-acting drug	Low	No seasonality
500	0.5	7	0.201721483936011	Short-acting drug	Low	Seasonality
5	0.5	7	0.0834980500353582	Short-acting drug	High	No seasonality
10	0.5	7	0.068686285688962	Short-acting drug	High	No seasonality
10	0.5	7	0.0940314152227512	Short-acting drug	High	Seasonality
500	0.5	7	0.0673784246849915	Short-acting drug	High	No seasonality
500	0.5	7	0.070698220341584	Short-acting drug	High	Seasonality
5	0.5	7	0.140472691485797	Short-acting drug	Low	No seasonality
10	0.5	7	0.10377829420894	Short-acting drug	Low	No seasonality
10	0.5	7	0.200373831847482	Short-acting drug	Low	Seasonality
500	0.5	7	0.0345537810499076	Short-acting drug	Low	No seasonality
500	0.5	7	0.0606557794461665	Short-acting drug	Low	Seasonality
5	0.5	7	-0.00105127287277879	Short-acting drug	High	No seasonality
10	0.5	7	5.87784800918634e-05	Short-acting drug	High	No seasonality
10	0.5	7	0.0103846643640243	Short-acting drug	High	Seasonality
500	0.5	7	0.0157304830187568	Short-acting drug	High	No seasonality
500	0.5	7	0.013987674160334	Short-acting drug	High	Seasonality
5	0.5	7	0.246098715737299	Short-acting drug	Low	No seasonality
10	0.5	7	0.180743763121623	Short-acting drug	Low	No seasonality
10	0.5	7	0.270951027373555	Short-acting drug	Low	Seasonality
500	0.5	7	0.0967519677297656	Short-acting drug	Low	No seasonality
500	0.5	7	0.133070023530751	Short-acting drug	Low	Seasonality
5	0.5	7	0.0339778631830592	Short-acting drug	High	No seasonality
10	0.5	7	0.00744888794552169	Short-acting drug	High	No seasonality
10	0.5	7	0.0402460764838342	Short-acting drug	High	Seasonality
500	0.5	7	-0.0141841579122083	Short-acting drug	High	No seasonality
500	0.5	7	-0.00634073317011246	Short-acting drug	High	Seasonality
5	0.5	7	0.215673309887399	Short-acting drug	Low	No seasonality
10	0.5	7	0.159251360159332	Short-acting drug	Low	No seasonality
10	0.5	7	0.251428282236452	Short-acting drug	Low	Seasonality
500	0.5	7	0.0691731920345519	Short-acting drug	Low	No seasonality
500	0.5	7	0.106946280232005	Short-acting drug	Low	Seasonality
5	0.5	7	0.00192078493208326	Short-acting drug	High	No seasonality
10	0.5	7	-0.00689777265267154	Short-acting drug	High	No seasonality
10	0.5	7	0.00560585746248994	Short-acting drug	High	Seasonality
500	0.5	7	0.00590084052610681	Short-acting drug	High	No seasonality
500	0.5	7	-0.00306879089447541	Short-acting drug	High	Seasonality
5	0.5	7	0.103891838687672	Short-acting drug	Low	No seasonality
10	0.5	7	0.054490554017273	Short-acting drug	Low	No seasonality
10	0.5	7	0.144349364698333	Short-acting drug	Low	Seasonality
500	0.5	7	-0.0198028223054258	Short-acting drug	Low	No seasonality
500	0.5	7	0.00857991709769782	Short-acting drug	Low	Seasonality
5	0.5	7	-0.0285313946553695	Short-acting drug	High	No seasonality
10	0.5	7	-0.0396765732790324	Short-acting drug	High	No seasonality
10	0.5	7	-0.0351756137412637	Short-acting drug	High	Seasonality
500	0.5	7	-0.0404343044355336	Short-acting drug	High	No seasonality
500	0.5	7	-0.0401064318844631	Short-acting drug	High	Seasonality
5	0.5	7	0.34567903596226	Short-acting drug	Low	No seasonality
10	0.5	7	0.304166450116377	Short-acting drug	Low	No seasonality
10	0.5	7	0.347224032613716	Short-acting drug	Low	Seasonality
500	0.5	7	0.241808839354557	Short-acting drug	Low	No seasonality
500	0.5	7	0.256109000624179	Short-acting drug	Low	Seasonality
5	0.5	7	0.351032938822788	Short-acting drug	High	No seasonality
10	0.5	7	0.307761941511595	Short-acting drug	High	No seasonality
10	0.5	7	0.361537944992898	Short-acting drug	High	Seasonality
500	0.5	7	0.257784423867789	Short-acting drug	High	No seasonality
500	0.5	7	0.270061397034854	Short-acting drug	High	Seasonality
5	0.5	7	0.2899569082525	Short-acting drug	Low	No seasonality
10	0.5	7	0.227091550677922	Short-acting drug	Low	No seasonality
10	0.5	7	0.302949982950159	Short-acting drug	Low	Seasonality
500	0.5	7	0.15106480851841	Short-acting drug	Low	No seasonality
500	0.5	7	0.182813235291679	Short-acting drug	Low	Seasonality
5	0.5	7	0.276761659544679	Short-acting drug	High	No seasonality
5	0.5	7	0.357135388438048	Short-acting drug	High	Seasonality
10	0.5	7	0.227590261932751	Short-acting drug	High	No seasonality
10	0.5	7	0.313086751573288	Short-acting drug	High	Seasonality
500	0.5	7	0.156116824047876	Short-acting drug	High	No seasonality
500	0.5	7	0.184104490139101	Short-acting drug	High	Seasonality
5	0.5	7	0.209415600912932	Short-acting drug	Low	No seasonality
5	0.5	7	0.349642209422134	Short-acting drug	Low	Seasonality
10	0.5	7	0.154881473776879	Short-acting drug	Low	No seasonality
10	0.5	7	0.259185446534481	Short-acting drug	Low	Seasonality
500	0.5	7	0.0597037400543603	Short-acting drug	Low	No seasonality
500	0.5	7	0.102038361175165	Short-acting drug	Low	Seasonality
5	0.5	7	-0.00171566631074273	Short-acting drug	High	No seasonality
10	0.5	7	-0.00934511680596863	Short-acting drug	High	No seasonality
10	0.5	7	-0.000754588147577131	Short-acting drug	High	Seasonality
500	0.5	7	-0.0166012860092457	Short-acting drug	High	No seasonality
500	0.5	7	-0.0122064226982542	Short-acting drug	High	Seasonality
5	0.5	7	0.151760637452049	Short-acting drug	Low	No seasonality
10	0.5	7	0.112070290862055	Short-acting drug	Low	No seasonality
10	0.5	7	0.208207895800239	Short-acting drug	Low	Seasonality
500	0.5	7	0.0402259793237193	Short-acting drug	Low	No seasonality
500	0.5	7	0.0670427602704589	Short-acting drug	Low	Seasonality
5	0.5	7	0.00132525987705665	Short-acting drug	High	No seasonality
10	0.5	7	0.00278041991162804	Short-acting drug	High	No seasonality
10	0.5	7	0.00337451112707686	Short-acting drug	High	Seasonality
500	0.5	7	0.0140744854354808	Short-acting drug	High	No seasonality
500	0.5	7	0.0136879313419447	Short-acting drug	High	Seasonality
5	0.5	7	0.290154548061217	Short-acting drug	Low	No seasonality
10	0.5	7	0.266523515714794	Short-acting drug	Low	No seasonality
10	0.5	7	0.321062249356131	Short-acting drug	Low	Seasonality
500	0.5	7	0.178776974586966	Short-acting drug	Low	No seasonality
500	0.5	7	0.207912431583066	Short-acting drug	Low	Seasonality
5	0.5	7	0.133420956534768	Short-acting drug	High	No seasonality
10	0.5	7	0.10945815395567	Short-acting drug	High	No seasonality
10	0.5	7	0.170258841489887	Short-acting drug	High	Seasonality
500	0.5	7	0.0895775878190759	Short-acting drug	High	No seasonality
500	0.5	7	0.088327192531738	Short-acting drug	High	Seasonality
5	0.5	7	0.200282079982035	Short-acting drug	Low	No seasonality
10	0.5	7	0.141226865690407	Short-acting drug	Low	No seasonality
10	0.5	7	0.239311569331597	Short-acting drug	Low	Seasonality
500	0.5	7	0.0504350024221032	Short-acting drug	Low	No seasonality
500	0.5	7	0.0850159746037597	Short-acting drug	Low	Seasonality
5	0.5	7	-0.0179398820398393	Short-acting drug	High	No seasonality
10	0.5	7	-0.0253838991561982	Short-acting drug	High	No seasonality
10	0.5	7	-0.0106710740162118	Short-acting drug	High	Seasonality
500	0.5	7	-0.0255299159766316	Short-acting drug	High	No seasonality
500	0.5	7	-0.01830530443487	Short-acting drug	High	Seasonality
5	0.5	7	0.0629831679712573	Short-acting drug	Low	No seasonality
10	0.5	7	0.0305422305538335	Short-acting drug	Low	No seasonality
10	0.5	7	0.0832957211984851	Short-acting drug	Low	Seasonality
500	0.5	7	-0.0267706804553965	Short-acting drug	Low	No seasonality
500	0.5	7	-0.014246941691829	Short-acting drug	Low	Seasonality
5	0.5	7	-0.0179087999083174	Short-acting drug	High	No seasonality
10	0.5	7	-0.0319933223373384	Short-acting drug	High	No seasonality
10	0.5	7	-0.0156383115377067	Short-acting drug	High	Seasonality
500	0.5	7	-0.0205469687818773	Short-acting drug	High	No seasonality
500	0.5	7	-0.018566717709365	Short-acting drug	High	Seasonality
5	0.5	7	0.244545586553564	Short-acting drug	Low	No seasonality
10	0.5	7	0.203953853797601	Short-acting drug	Low	No seasonality
10	0.5	7	0.287737513590792	Short-acting drug	Low	Seasonality
500	0.5	7	0.101481384960789	Short-acting drug	Low	No seasonality
500	0.5	7	0.135454431960852	Short-acting drug	Low	Seasonality
5	0.5	7	0.0243195094681226	Short-acting drug	High	No seasonality
10	0.5	7	0.00439508968439167	Short-acting drug	High	No seasonality
10	0.5	7	0.0251945500808421	Short-acting drug	High	Seasonality
500	0.5	7	-0.00241847317957622	Short-acting drug	High	No seasonality
500	0.5	7	0.00298468852809647	Short-acting drug	High	Seasonality
5	0.5	7	0.0354970334314423	Short-acting drug	Low	No seasonality
10	0.5	7	0.000395492123260134	Short-acting drug	Low	No seasonality
10	0.5	7	0.0742980547459676	Short-acting drug	Low	Seasonality
500	0.5	7	-0.0499483226558984	Short-acting drug	Low	No seasonality
500	0.5	7	-0.0387333318275381	Short-acting drug	Low	Seasonality
5	0.5	7	-0.0381548062331102	Short-acting drug	High	No seasonality
10	0.5	7	-0.0451563774264325	Short-acting drug	High	No seasonality
10	0.5	7	-0.0239241069903927	Short-acting drug	High	Seasonality
500	0.5	7	-0.0458650968409197	Short-acting drug	High	No seasonality
500	0.5	7	-0.0413290200604221	Short-acting drug	High	Seasonality
5	0.5	7	0.267603209617369	Short-acting drug	Low	No seasonality
10	0.5	7	0.219495459985703	Short-acting drug	Low	No seasonality
10	0.5	7	0.318295548526133	Short-acting drug	Low	Seasonality
500	0.5	7	0.125394804258631	Short-acting drug	Low	No seasonality
500	0.5	7	0.164704101368158	Short-acting drug	Low	Seasonality
5	0.5	7	0.0767293819761183	Short-acting drug	High	No seasonality
10	0.5	7	0.0539842233541913	Short-acting drug	High	No seasonality
10	0.5	7	0.100619018481825	Short-acting drug	High	Seasonality
500	0.5	7	0.020405833321501	Short-acting drug	High	No seasonality
500	0.5	7	0.0319199945388136	Short-acting drug	High	Seasonality
5	0.5	7	0.316280345964072	Short-acting drug	Low	No seasonality
10	0.5	7	0.265673750227748	Short-acting drug	Low	No seasonality
10	0.5	7	0.336159449271191	Short-acting drug	Low	Seasonality
500	0.5	7	0.184549536317623	Short-acting drug	Low	No seasonality
500	0.5	7	0.204352351314965	Short-acting drug	Low	Seasonality
5	0.5	7	0.327446255186004	Short-acting drug	High	No seasonality
5	0.5	7	0.384209667700169	Short-acting drug	High	Seasonality
10	0.5	7	0.275540892725961	Short-acting drug	High	No seasonality
10	0.5	7	0.341077629333723	Short-acting drug	High	Seasonality
500	0.5	7	0.211035473215817	Short-acting drug	High	No seasonality
500	0.5	7	0.234458973692838	Short-acting drug	High	Seasonality
5	0.5	7	0.22135871244626	Short-acting drug	Low	No seasonality
10	0.5	7	0.167967951518545	Short-acting drug	Low	No seasonality
10	0.5	7	0.257457078544537	Short-acting drug	Low	Seasonality
500	0.5	7	0.0769371304520091	Short-acting drug	Low	No seasonality
500	0.5	7	0.109573524820527	Short-acting drug	Low	Seasonality
5	0.5	7	0.00848809100929428	Short-acting drug	High	No seasonality
10	0.5	7	-0.00203329552801314	Short-acting drug	High	No seasonality
10	0.5	7	0.00622969625687133	Short-acting drug	High	Seasonality
500	0.5	7	-0.00065616230240073	Short-acting drug	High	No seasonality
500	0.5	7	0.000544536821578546	Short-acting drug	High	Seasonality
5	0.5	7	0.295631879726306	Short-acting drug	Low	No seasonality
10	0.5	7	0.255714285766089	Short-acting drug	Low	No seasonality
10	0.5	7	0.325134894331011	Short-acting drug	Low	Seasonality
500	0.5	7	0.163343359750415	Short-acting drug	Low	No seasonality
500	0.5	7	0.196829098744166	Short-acting drug	Low	Seasonality
5	0.5	7	0.198200795638118	Short-acting drug	High	No seasonality
10	0.5	7	0.155241410783342	Short-acting drug	High	No seasonality
10	0.5	7	0.250913117011624	Short-acting drug	High	Seasonality
500	0.5	7	0.102838066405113	Short-acting drug	High	No seasonality
500	0.5	7	0.122108161698501	Short-acting drug	High	Seasonality
5	0.5	7	0.174852839939941	Short-acting drug	Low	No seasonality
10	0.5	7	0.129443608410467	Short-acting drug	Low	No seasonality
10	0.5	7	0.226135519292112	Short-acting drug	Low	Seasonality
500	0.5	7	0.0396271483733041	Short-acting drug	Low	No seasonality
500	0.5	7	0.0689057710705761	Short-acting drug	Low	Seasonality
5	0.5	7	-0.0148558836221749	Short-acting drug	High	No seasonality
10	0.5	7	-0.0159822324545003	Short-acting drug	High	No seasonality
10	0.5	7	-0.00298136009939559	Short-acting drug	High	Seasonality
500	0.5	7	-0.0141941050757466	Short-acting drug	High	No seasonality
500	0.5	7	-0.0206449478646724	Short-acting drug	High	Seasonality
5	0.5	7	0.295133228170983	Short-acting drug	Low	No seasonality
10	0.5	7	0.242748021563672	Short-acting drug	Low	No seasonality
10	0.5	7	0.316985014682678	Short-acting drug	Low	Seasonality
500	0.5	7	0.161590939382342	Short-acting drug	Low	No seasonality
500	0.5	7	0.189256637923798	Short-acting drug	Low	Seasonality
5	0.5	7	0.130531560263058	Short-acting drug	High	No seasonality
10	0.5	7	0.0996389936132951	Short-acting drug	High	No seasonality
10	0.5	7	0.166788979045884	Short-acting drug	High	Seasonality
500	0.5	7	0.0676431508631204	Short-acting drug	High	No seasonality
500	0.5	7	0.0784333243811379	Short-acting drug	High	Seasonality
5	0.5	7	0.316186167055703	Short-acting drug	Low	No seasonality
10	0.5	7	0.262486759715511	Short-acting drug	Low	No seasonality
10	0.5	7	0.338242515336295	Short-acting drug	Low	Seasonality
500	0.5	7	0.191279139458629	Short-acting drug	Low	No seasonality
500	0.5	7	0.222091714206453	Short-acting drug	Low	Seasonality
5	0.5	7	0.282108419687725	Short-acting drug	High	No seasonality
10	0.5	7	0.229546024176329	Short-acting drug	High	No seasonality
10	0.5	7	0.311823787183971	Short-acting drug	High	Seasonality
500	0.5	7	0.164702478453099	Short-acting drug	High	No seasonality
500	0.5	7	0.192536965842401	Short-acting drug	High	Seasonality
5	0.5	7	0.301285284956493	Short-acting drug	Low	No seasonality
10	0.5	7	0.250276360848312	Short-acting drug	Low	No seasonality
10	0.5	7	0.330280260354585	Short-acting drug	Low	Seasonality
500	0.5	7	0.177384465248923	Short-acting drug	Low	No seasonality
500	0.5	7	0.191268135695343	Short-acting drug	Low	Seasonality
5	0.5	7	0.29854015572801	Short-acting drug	High	No seasonality
10	0.5	7	0.251219666394115	Short-acting drug	High	No seasonality
10	0.5	7	0.335705456789088	Short-acting drug	High	Seasonality
500	0.5	7	0.20023503543975	Short-acting drug	High	No seasonality
500	0.5	7	0.217496952876015	Short-acting drug	High	Seasonality
5	0.5	7	0.275057999174178	Short-acting drug	Low	No seasonality
5	0.5	7	0.366051317548281	Short-acting drug	Low	Seasonality
10	0.5	7	0.224159201232428	Short-acting drug	Low	No seasonality
10	0.5	7	0.298194706231314	Short-acting drug	Low	Seasonality
500	0.5	7	0.141430480813583	Short-acting drug	Low	No seasonality
500	0.5	7	0.171142685576682	Short-acting drug	Low	Seasonality
5	0.5	7	0.170830767310871	Short-acting drug	High	No seasonality
10	0.5	7	0.121683926393367	Short-acting drug	High	No seasonality
10	0.5	7	0.208799278594411	Short-acting drug	High	Seasonality
500	0.5	7	0.0765927900386518	Short-acting drug	High	No seasonality
500	0.5	7	0.0972984617283785	Short-acting drug	High	Seasonality
5	0.5	7	0.26363151437354	Short-acting drug	Low	No seasonality
10	0.5	7	0.214547532845299	Short-acting drug	Low	No seasonality
10	0.5	7	0.297521320550556	Short-acting drug	Low	Seasonality
500	0.5	7	0.131045082364086	Short-acting drug	Low	No seasonality
500	0.5	7	0.156054734862818	Short-acting drug	Low	Seasonality
5	0.5	7	0.0358056709490562	Short-acting drug	High	No seasonality
10	0.5	7	0.0324470662545608	Short-acting drug	High	No seasonality
10	0.5	7	0.0473404340268778	Short-acting drug	High	Seasonality
500	0.5	7	0.043731975204427	Short-acting drug	High	No seasonality
500	0.5	7	0.0417835320106418	Short-acting drug	High	Seasonality
5	0.5	7	0.159979493185901	Short-acting drug	Low	No seasonality
5	0.5	7	0.263039468423277	Short-acting drug	Low	Seasonality
10	0.5	7	0.11438632241414	Short-acting drug	Low	No seasonality
10	0.5	7	0.219310864503849	Short-acting drug	Low	Seasonality
500	0.5	7	0.0467139887250472	Short-acting drug	Low	No seasonality
500	0.5	7	0.0724136590285821	Short-acting drug	Low	Seasonality
5	0.5	7	-0.0050749243770101	Short-acting drug	High	No seasonality
10	0.5	7	-0.000114487901412501	Short-acting drug	High	No seasonality
10	0.5	7	0.00113654140945144	Short-acting drug	High	Seasonality
500	0.5	7	0.00672644127055771	Short-acting drug	High	No seasonality
500	0.5	7	0.0122703538724394	Short-acting drug	High	Seasonality
5	0.5	7	0.11016658407846	Short-acting drug	Low	No seasonality
10	0.5	7	0.0802971759240224	Short-acting drug	Low	No seasonality
10	0.5	7	0.126712836125776	Short-acting drug	Low	Seasonality
500	0.5	7	0.0323635020628582	Short-acting drug	Low	No seasonality
500	0.5	7	0.0484966885865593	Short-acting drug	Low	Seasonality
5	0.5	7	0.0186898241702854	Short-acting drug	High	No seasonality
10	0.5	7	0.0167159362563644	Short-acting drug	High	No seasonality
10	0.5	7	0.0141022424299109	Short-acting drug	High	Seasonality
500	0.5	7	0.0303221510439114	Short-acting drug	High	No seasonality
500	0.5	7	0.0275893150618288	Short-acting drug	High	Seasonality
5	0.5	7	0.136230423725047	Short-acting drug	Low	No seasonality
10	0.5	7	0.081896158255291	Short-acting drug	Low	No seasonality
10	0.5	7	0.185846332400401	Short-acting drug	Low	Seasonality
500	0.5	7	0.00399164483113099	Short-acting drug	Low	No seasonality
500	0.5	7	0.031320155739515	Short-acting drug	Low	Seasonality
5	0.5	7	-0.0316269845880858	Short-acting drug	High	No seasonality
10	0.5	7	-0.0430998623403357	Short-acting drug	High	No seasonality
10	0.5	7	-0.0336719138063407	Short-acting drug	High	Seasonality
500	0.5	7	-0.0386395956004318	Short-acting drug	High	No seasonality
500	0.5	7	-0.0313428205959752	Short-acting drug	High	Seasonality
5	0.5	7	0.187327069032869	Short-acting drug	Low	No seasonality
10	0.5	7	0.134400946386062	Short-acting drug	Low	No seasonality
10	0.5	7	0.23697149985609	Short-acting drug	Low	Seasonality
500	0.5	7	0.0344307438542307	Short-acting drug	Low	No seasonality
500	0.5	7	0.0676803005560926	Short-acting drug	Low	Seasonality
5	0.5	7	-0.0244438455340036	Short-acting drug	High	No seasonality
10	0.5	7	-0.0315072059246829	Short-acting drug	High	No seasonality
10	0.5	7	-0.0105973665805594	Short-acting drug	High	Seasonality
500	0.5	7	-0.0266211132001687	Short-acting drug	High	No seasonality
500	0.5	7	-0.031029523649956	Short-acting drug	High	Seasonality
5	0.5	7	0.269912182667709	Short-acting drug	Low	No seasonality
5	0.5	7	0.364773680696625	Short-acting drug	Low	Seasonality
10	0.5	7	0.224295444724106	Short-acting drug	Low	No seasonality
10	0.5	7	0.324174449029099	Short-acting drug	Low	Seasonality
500	0.5	7	0.139264200803145	Short-acting drug	Low	No seasonality
500	0.5	7	0.168968519572461	Short-acting drug	Low	Seasonality
5	0.5	7	0.0451715691804305	Short-acting drug	High	No seasonality
10	0.5	7	0.0361096420804394	Short-acting drug	High	No seasonality
10	0.5	7	0.0473673299345428	Short-acting drug	High	Seasonality
500	0.5	7	0.059263094371431	Short-acting drug	High	No seasonality
500	0.5	7	0.0541253705187702	Short-acting drug	High	Seasonality
5	0.5	7	0.144563348608001	Short-acting drug	Low	No seasonality
10	0.5	7	0.108193757694096	Short-acting drug	Low	No seasonality
10	0.5	7	0.177259981048239	Short-acting drug	Low	Seasonality
500	0.5	7	0.0485694707994629	Short-acting drug	Low	No seasonality
500	0.5	7	0.0692493993550269	Short-acting drug	Low	Seasonality
5	0.5	7	0.0189006428759985	Short-acting drug	High	No seasonality
10	0.5	7	0.0176317827098469	Short-acting drug	High	No seasonality
10	0.5	7	0.00728527964155887	Short-acting drug	High	Seasonality
500	0.5	7	0.0353464178793834	Short-acting drug	High	No seasonality
500	0.5	7	0.0377289229362434	Short-acting drug	High	Seasonality
5	0.5	7	0.34016995473562	Short-acting drug	Low	No seasonality
10	0.5	7	0.2895862457525	Short-acting drug	Low	No seasonality
10	0.5	7	0.356723611764586	Short-acting drug	Low	Seasonality
500	0.5	7	0.22586333217153	Short-acting drug	Low	No seasonality
500	0.5	7	0.244018636668379	Short-acting drug	Low	Seasonality
5	0.5	7	0.331275046038565	Short-acting drug	High	No seasonality
10	0.5	7	0.291734184234092	Short-acting drug	High	No seasonality
10	0.5	7	0.351580609258772	Short-acting drug	High	Seasonality
500	0.5	7	0.241643531034119	Short-acting drug	High	No seasonality
500	0.5	7	0.251312383348463	Short-acting drug	High	Seasonality
5	0.5	7	0.291637820043061	Short-acting drug	Low	No seasonality
10	0.5	7	0.231991196218996	Short-acting drug	Low	No seasonality
10	0.5	7	0.316061009244429	Short-acting drug	Low	Seasonality
500	0.5	7	0.144039880347195	Short-acting drug	Low	No seasonality
500	0.5	7	0.184975096238742	Short-acting drug	Low	Seasonality
5	0.5	7	0.279652353552082	Short-acting drug	High	No seasonality
5	0.5	7	0.361817677768201	Short-acting drug	High	Seasonality
10	0.5	7	0.22065332713367	Short-acting drug	High	No seasonality
10	0.5	7	0.310230043289858	Short-acting drug	High	Seasonality
500	0.5	7	0.152638185756615	Short-acting drug	High	No seasonality
500	0.5	7	0.18000605321181	Short-acting drug	High	Seasonality
5	0.5	7	0.31066783973089	Short-acting drug	Low	No seasonality
10	0.5	7	0.254894805320705	Short-acting drug	Low	No seasonality
10	0.5	7	0.324231955800126	Short-acting drug	Low	Seasonality
500	0.5	7	0.164430679863589	Short-acting drug	Low	No seasonality
500	0.5	7	0.181987202484012	Short-acting drug	Low	Seasonality
5	0.5	7	0.274094146465023	Short-acting drug	High	No seasonality
10	0.5	7	0.221967849349969	Short-acting drug	High	No seasonality
10	0.5	7	0.30454757799461	Short-acting drug	High	Seasonality
500	0.5	7	0.152185894476064	Short-acting drug	High	No seasonality
500	0.5	7	0.180916354266783	Short-acting drug	High	Seasonality
5	0.5	7	0.246297992089804	Short-acting drug	Low	No seasonality
10	0.5	7	0.192505602162679	Short-acting drug	Low	No seasonality
10	0.5	7	0.291306020202974	Short-acting drug	Low	Seasonality
500	0.5	7	0.105170191396287	Short-acting drug	Low	No seasonality
500	0.5	7	0.133552012291921	Short-acting drug	Low	Seasonality
5	0.5	7	0.0242144065945979	Short-acting drug	High	No seasonality
10	0.5	7	0.00863816868986612	Short-acting drug	High	No seasonality
10	0.5	7	0.0221426467814575	Short-acting drug	High	Seasonality
500	0.5	7	0.0121202207695638	Short-acting drug	High	No seasonality
500	0.5	7	0.0111094957872459	Short-acting drug	High	Seasonality
5	0.5	7	0.307595688945908	Short-acting drug	Low	No seasonality
10	0.5	7	0.26738953954605	Short-acting drug	Low	No seasonality
10	0.5	7	0.321325106395552	Short-acting drug	Low	Seasonality
500	0.5	7	0.183515094487326	Short-acting drug	Low	No seasonality
500	0.5	7	0.208917943322128	Short-acting drug	Low	Seasonality
5	0.5	7	0.0870539850844156	Short-acting drug	High	No seasonality
10	0.5	7	0.0799467435604545	Short-acting drug	High	No seasonality
10	0.5	7	0.0947197970345972	Short-acting drug	High	Seasonality
500	0.5	7	0.0709161189810169	Short-acting drug	High	No seasonality
500	0.5	7	0.07041106783247	Short-acting drug	High	Seasonality
5	0.5	7	0.331716003441056	Short-acting drug	Low	No seasonality
10	0.5	7	0.279796698103985	Short-acting drug	Low	No seasonality
10	0.5	7	0.347467982517885	Short-acting drug	Low	Seasonality
500	0.5	7	0.21760803700376	Short-acting drug	Low	No seasonality
500	0.5	7	0.225896923670254	Short-acting drug	Low	Seasonality
5	0.5	7	0.321488930610468	Short-acting drug	High	No seasonality
5	0.5	7	0.415420851512304	Short-acting drug	High	Seasonality
10	0.5	7	0.267056712284097	Short-acting drug	High	No seasonality
10	0.5	7	0.348874017640368	Short-acting drug	High	Seasonality
500	0.5	7	0.225602782923113	Short-acting drug	High	No seasonality
500	0.5	7	0.236823551485492	Short-acting drug	High	Seasonality
5	0.5	7	0.135398341528799	Short-acting drug	Low	No seasonality
10	0.5	7	0.104093853104507	Short-acting drug	Low	No seasonality
10	0.5	7	0.147340428144293	Short-acting drug	Low	Seasonality
500	0.5	7	0.0518979344786013	Short-acting drug	Low	No seasonality
500	0.5	7	0.0649499020093498	Short-acting drug	Low	Seasonality
5	0.5	7	0.0289470588979971	Short-acting drug	High	No seasonality
10	0.5	7	0.0199502601441407	Short-acting drug	High	No seasonality
10	0.5	7	0.029511563135917	Short-acting drug	High	Seasonality
500	0.5	7	0.0429257107489306	Short-acting drug	High	No seasonality
500	0.5	7	0.0445274009829045	Short-acting drug	High	Seasonality
5	0.5	7	0.1862950423011	Short-acting drug	Low	No seasonality
10	0.5	7	0.141212620671967	Short-acting drug	Low	No seasonality
10	0.5	7	0.226362261994366	Short-acting drug	Low	Seasonality
500	0.5	7	0.062393354536186	Short-acting drug	Low	No seasonality
500	0.5	7	0.0887451735175615	Short-acting drug	Low	Seasonality
5	0.5	7	0.000158331193431256	Short-acting drug	High	No seasonality
10	0.5	7	0.0106385627287899	Short-acting drug	High	No seasonality
10	0.5	7	0.0174970708435989	Short-acting drug	High	Seasonality
500	0.5	7	0.0170443619621085	Short-acting drug	High	No seasonality
500	0.5	7	0.0214693657312337	Short-acting drug	High	Seasonality
5	0.5	7	0.0863324290163272	Short-acting drug	Low	No seasonality
10	0.5	7	0.0497666614800906	Short-acting drug	Low	No seasonality
10	0.5	7	0.124818643087711	Short-acting drug	Low	Seasonality
500	0.5	7	-0.00308521274740023	Short-acting drug	Low	No seasonality
500	0.5	7	0.00929954468453019	Short-acting drug	Low	Seasonality
5	0.5	7	-0.000580244003723801	Short-acting drug	High	No seasonality
10	0.5	7	-0.011818056807893	Short-acting drug	High	No seasonality
10	0.5	7	-0.00619095414512783	Short-acting drug	High	Seasonality
500	0.5	7	0.00203088174165008	Short-acting drug	High	No seasonality
500	0.5	7	-0.00447203030208832	Short-acting drug	High	Seasonality
5	0.5	7	0.335793987318008	Short-acting drug	Low	No seasonality
10	0.5	7	0.286634284192861	Short-acting drug	Low	No seasonality
10	0.5	7	0.357344307824646	Short-acting drug	Low	Seasonality
500	0.5	7	0.215370577175138	Short-acting drug	Low	No seasonality
500	0.5	7	0.230491349023948	Short-acting drug	Low	Seasonality
5	0.5	7	0.247022059861593	Short-acting drug	High	No seasonality
10	0.5	7	0.206098894078002	Short-acting drug	High	No seasonality
10	0.5	7	0.282001521702931	Short-acting drug	High	Seasonality
500	0.5	7	0.153946467882732	Short-acting drug	High	No seasonality
500	0.5	7	0.175678792879008	Short-acting drug	High	Seasonality
5	0.5	7	0.0822804872809216	Short-acting drug	Low	No seasonality
10	0.5	7	0.0375288520624718	Short-acting drug	Low	No seasonality
10	0.5	7	0.113443253366722	Short-acting drug	Low	Seasonality
500	0.5	7	-0.0245012128790298	Short-acting drug	Low	No seasonality
500	0.5	7	-0.00855399499418698	Short-acting drug	Low	Seasonality
5	0.5	7	-0.0246955078176261	Short-acting drug	High	No seasonality
10	0.5	7	-0.0342475419094154	Short-acting drug	High	No seasonality
10	0.5	7	-0.0075004307686736	Short-acting drug	High	Seasonality
500	0.5	7	-0.0366074293824914	Short-acting drug	High	No seasonality
500	0.5	7	-0.0260906044717541	Short-acting drug	High	Seasonality
5	0.5	7	0.198359798698027	Short-acting drug	Low	No seasonality
10	0.5	7	0.144971122851828	Short-acting drug	Low	No seasonality
10	0.5	7	0.238401188488966	Short-acting drug	Low	Seasonality
500	0.5	7	0.0670998545787351	Short-acting drug	Low	No seasonality
500	0.5	7	0.0938376700993249	Short-acting drug	Low	Seasonality
5	0.5	7	0.00927157117430033	Short-acting drug	High	No seasonality
10	0.5	7	-0.00265659422123738	Short-acting drug	High	No seasonality
10	0.5	7	0.00854457893293385	Short-acting drug	High	Seasonality
500	0.5	7	0.0166477013190039	Short-acting drug	High	No seasonality
500	0.5	7	0.0113439553816729	Short-acting drug	High	Seasonality
5	0.5	7	0.168163667254338	Short-acting drug	Low	No seasonality
10	0.5	7	0.122510836022978	Short-acting drug	Low	No seasonality
10	0.5	7	0.219480985605659	Short-acting drug	Low	Seasonality
500	0.5	7	0.0323828744264246	Short-acting drug	Low	No seasonality
500	0.5	7	0.0488296172045557	Short-acting drug	Low	Seasonality
5	0.5	7	-0.0211495921418714	Short-acting drug	High	No seasonality
10	0.5	7	-0.0294788725501548	Short-acting drug	High	No seasonality
10	0.5	7	-0.00358309771798576	Short-acting drug	High	Seasonality
500	0.5	7	-0.0254898556758585	Short-acting drug	High	No seasonality
500	0.5	7	-0.0233912984637519	Short-acting drug	High	Seasonality
5	0.5	7	0.173106738956759	Short-acting drug	Low	No seasonality
10	0.5	7	0.133704696589806	Short-acting drug	Low	No seasonality
10	0.5	7	0.204128714791722	Short-acting drug	Low	Seasonality
500	0.5	7	0.0609496387847252	Short-acting drug	Low	No seasonality
500	0.5	7	0.083315794066412	Short-acting drug	Low	Seasonality
5	0.5	7	0.0158793967315448	Short-acting drug	High	No seasonality
10	0.5	7	0.0175215533949915	Short-acting drug	High	No seasonality
10	0.5	7	0.0245473786592953	Short-acting drug	High	Seasonality
500	0.5	7	0.0285573318175582	Short-acting drug	High	No seasonality
500	0.5	7	0.0194531071330487	Short-acting drug	High	Seasonality
5	0.5	7	0.344289747676462	Short-acting drug	Low	No seasonality
10	0.5	7	0.302240458329862	Short-acting drug	Low	No seasonality
10	0.5	7	0.365219952357117	Short-acting drug	Low	Seasonality
500	0.5	7	0.248312132169513	Short-acting drug	Low	No seasonality
500	0.5	7	0.24890479709214	Short-acting drug	Low	Seasonality
5	0.5	7	0.356947528699783	Short-acting drug	High	No seasonality
10	0.5	7	0.311406080865495	Short-acting drug	High	No seasonality
10	0.5	7	0.359193234513257	Short-acting drug	High	Seasonality
500	0.5	7	0.264580675028906	Short-acting drug	High	No seasonality
500	0.5	7	0.27666655351694	Short-acting drug	High	Seasonality
5	0.5	7	0.227131784762806	Short-acting drug	Low	No seasonality
10	0.5	7	0.173178670845905	Short-acting drug	Low	No seasonality
10	0.5	7	0.27127880104302	Short-acting drug	Low	Seasonality
500	0.5	7	0.0847944549714729	Short-acting drug	Low	No seasonality
500	0.5	7	0.119965184988639	Short-acting drug	Low	Seasonality
5	0.5	7	0.0130909793673324	Short-acting drug	High	No seasonality
10	0.5	7	0.00869349768256188	Short-acting drug	High	No seasonality
10	0.5	7	0.0109197850308218	Short-acting drug	High	Seasonality
500	0.5	7	0.016492685301869	Short-acting drug	High	No seasonality
500	0.5	7	0.0176211389473047	Short-acting drug	High	Seasonality
5	0.5	7	0.257589823411001	Short-acting drug	Low	No seasonality
10	0.5	7	0.208756538696816	Short-acting drug	Low	No seasonality
10	0.5	7	0.297253219835038	Short-acting drug	Low	Seasonality
500	0.5	7	0.117820967667262	Short-acting drug	Low	No seasonality
500	0.5	7	0.145586836734999	Short-acting drug	Low	Seasonality
5	0.5	7	0.0463336611712476	Short-acting drug	High	No seasonality
10	0.5	7	0.0195431181477507	Short-acting drug	High	No seasonality
10	0.5	7	0.0368853352347297	Short-acting drug	High	Seasonality
500	0.5	7	0.0153272578228625	Short-acting drug	High	No seasonality
500	0.5	7	0.0103262792903056	Short-acting drug	High	Seasonality
5	0.5	7	0.226073303607876	Short-acting drug	Low	No seasonality
10	0.5	7	0.181806939928899	Short-acting drug	Low	No seasonality
10	0.5	7	0.274540135936268	Short-acting drug	Low	Seasonality
500	0.5	7	0.0980685474589791	Short-acting drug	Low	No seasonality
500	0.5	7	0.129117479939007	Short-acting drug	Low	Seasonality
[truncated: 25,001 more rows]
