# Supplementary material for: The influence of biological, epidemiological, and treatment factors on the establishment and spread of drug-resistant Plasmodium falciparum
Source: eLife. 2022 Jul 7;11:e77634. doi: 10.7554/eLife.77634 (PMC9262398; doi:10.7554/eLife.77634)
Supplement: Figure 3—figure supplement 7—source data 1. [file elife-77634-fig3-figsupp7-data1.csv]

Eir	Access_treatment	Resistance_Level	Indicator	Drug_type	Adherence_treatment	Seasonality_pattern
5	0.5	18	0.376599245475687	Short-acting drug	Low	No seasonality
10	0.5	18	0.318802436869043	Short-acting drug	Low	No seasonality
10	0.5	18	0.371732665952184	Short-acting drug	Low	Seasonality
500	0.5	18	0.265317561245947	Short-acting drug	Low	No seasonality
500	0.5	18	0.253386248469909	Short-acting drug	Low	Seasonality
5	0.5	18	0.364955059735361	Short-acting drug	High	No seasonality
5	0.5	18	0.4146017280368	Short-acting drug	High	Seasonality
10	0.5	18	0.329786080097519	Short-acting drug	High	No seasonality
10	0.5	18	0.392337699558695	Short-acting drug	High	Seasonality
500	0.5	18	0.288778245489192	Short-acting drug	High	No seasonality
500	0.5	18	0.285101963475579	Short-acting drug	High	Seasonality
5	0.5	18	0.330767522101869	Short-acting drug	Low	No seasonality
10	0.5	18	0.278883258097715	Short-acting drug	Low	No seasonality
10	0.5	18	0.337426018748928	Short-acting drug	Low	Seasonality
500	0.5	18	0.204255746602255	Short-acting drug	Low	No seasonality
500	0.5	18	0.220587371492355	Short-acting drug	Low	Seasonality
5	0.5	18	0.325333447436918	Short-acting drug	High	No seasonality
10	0.5	18	0.280145303571132	Short-acting drug	High	No seasonality
10	0.5	18	0.353542408107273	Short-acting drug	High	Seasonality
500	0.5	18	0.22741923140124	Short-acting drug	High	No seasonality
500	0.5	18	0.23156648138664	Short-acting drug	High	Seasonality
5	0.5	18	0.305940791756555	Short-acting drug	Low	No seasonality
10	0.5	18	0.240072116071075	Short-acting drug	Low	No seasonality
10	0.5	18	0.309285793945626	Short-acting drug	Low	Seasonality
500	0.5	18	0.168302002685928	Short-acting drug	Low	No seasonality
500	0.5	18	0.188583234846562	Short-acting drug	Low	Seasonality
5	0.5	18	0.30557065879663	Short-acting drug	High	No seasonality
10	0.5	18	0.26139230453935	Short-acting drug	High	No seasonality
10	0.5	18	0.333462080820964	Short-acting drug	High	Seasonality
500	0.5	18	0.19148088380301	Short-acting drug	High	No seasonality
500	0.5	18	0.212567557663991	Short-acting drug	High	Seasonality
5	0.5	18	0.327778460703869	Short-acting drug	Low	No seasonality
10	0.5	18	0.278853207825784	Short-acting drug	Low	No seasonality
10	0.5	18	0.33641452520419	Short-acting drug	Low	Seasonality
500	0.5	18	0.203771889575952	Short-acting drug	Low	No seasonality
500	0.5	18	0.215124567964767	Short-acting drug	Low	Seasonality
5	0.5	18	0.324434226149293	Short-acting drug	High	No seasonality
5	0.5	18	0.39540724321043	Short-acting drug	High	Seasonality
10	0.5	18	0.287284187136635	Short-acting drug	High	No seasonality
10	0.5	18	0.350233120855551	Short-acting drug	High	Seasonality
500	0.5	18	0.228244717490765	Short-acting drug	High	No seasonality
500	0.5	18	0.236433510771628	Short-acting drug	High	Seasonality
5	0.5	18	0.291260755957138	Short-acting drug	Low	No seasonality
10	0.5	18	0.229881475583346	Short-acting drug	Low	No seasonality
10	0.5	18	0.299653559873987	Short-acting drug	Low	Seasonality
500	0.5	18	0.147524944092008	Short-acting drug	Low	No seasonality
500	0.5	18	0.175157993134754	Short-acting drug	Low	Seasonality
5	0.5	18	0.286861639562906	Short-acting drug	High	No seasonality
10	0.5	18	0.244474659849869	Short-acting drug	High	No seasonality
10	0.5	18	0.331903322577698	Short-acting drug	High	Seasonality
500	0.5	18	0.170009451055792	Short-acting drug	High	No seasonality
500	0.5	18	0.189800220709	Short-acting drug	High	Seasonality
5	0.5	18	0.409589676877888	Short-acting drug	Low	No seasonality
10	0.5	18	0.364567771422782	Short-acting drug	Low	No seasonality
10	0.5	18	0.412917580187876	Short-acting drug	Low	Seasonality
500	0.5	18	0.302704827704907	Short-acting drug	Low	No seasonality
500	0.5	18	0.290077358948143	Short-acting drug	Low	Seasonality
5	0.5	18	0.406492766227542	Short-acting drug	High	No seasonality
10	0.5	18	0.354906903425555	Short-acting drug	High	No seasonality
10	0.5	18	0.396529331772441	Short-acting drug	High	Seasonality
500	0.5	18	0.329649229160601	Short-acting drug	High	No seasonality
500	0.5	18	0.311264837062346	Short-acting drug	High	Seasonality
5	0.5	18	0.350375273832622	Short-acting drug	Low	No seasonality
10	0.5	18	0.287842143416897	Short-acting drug	Low	No seasonality
10	0.5	18	0.352463063129897	Short-acting drug	Low	Seasonality
500	0.5	18	0.196957332702644	Short-acting drug	Low	No seasonality
500	0.5	18	0.214470393642308	Short-acting drug	Low	Seasonality
5	0.5	18	0.348914691174601	Short-acting drug	High	No seasonality
10	0.5	18	0.292330284317811	Short-acting drug	High	No seasonality
10	0.5	18	0.346827389246818	Short-acting drug	High	Seasonality
500	0.5	18	0.225176085376779	Short-acting drug	High	No seasonality
500	0.5	18	0.236521243961047	Short-acting drug	High	Seasonality
5	0.5	18	0.308981780801152	Short-acting drug	Low	No seasonality
10	0.5	18	0.26257395661011	Short-acting drug	Low	No seasonality
10	0.5	18	0.331100944705558	Short-acting drug	Low	Seasonality
500	0.5	18	0.177657503717573	Short-acting drug	Low	No seasonality
500	0.5	18	0.19922119582172	Short-acting drug	Low	Seasonality
5	0.5	18	0.314753604210919	Short-acting drug	High	No seasonality
10	0.5	18	0.26925476022623	Short-acting drug	High	No seasonality
10	0.5	18	0.335523345776611	Short-acting drug	High	Seasonality
500	0.5	18	0.200817630219419	Short-acting drug	High	No seasonality
500	0.5	18	0.22436755202142	Short-acting drug	High	Seasonality
5	0.5	18	0.33498721923911	Short-acting drug	Low	No seasonality
10	0.5	18	0.287482774369882	Short-acting drug	Low	No seasonality
10	0.5	18	0.343128787238438	Short-acting drug	Low	Seasonality
500	0.5	18	0.215117253994719	Short-acting drug	Low	No seasonality
500	0.5	18	0.225221848697121	Short-acting drug	Low	Seasonality
5	0.5	18	0.322036404941249	Short-acting drug	High	No seasonality
10	0.5	18	0.287541984552646	Short-acting drug	High	No seasonality
10	0.5	18	0.359316467153775	Short-acting drug	High	Seasonality
500	0.5	18	0.227109973692915	Short-acting drug	High	No seasonality
500	0.5	18	0.241903619506926	Short-acting drug	High	Seasonality
5	0.5	18	0.36345924223851	Short-acting drug	Low	No seasonality
10	0.5	18	0.323680910114199	Short-acting drug	Low	No seasonality
10	0.5	18	0.349480480067659	Short-acting drug	Low	Seasonality
500	0.5	18	0.256380290422386	Short-acting drug	Low	No seasonality
500	0.5	18	0.256908447604852	Short-acting drug	Low	Seasonality
5	0.5	18	0.358965914290719	Short-acting drug	High	No seasonality
5	0.5	18	0.416737771008743	Short-acting drug	High	Seasonality
10	0.5	18	0.319052647165775	Short-acting drug	High	No seasonality
10	0.5	18	0.377820270083698	Short-acting drug	High	Seasonality
500	0.5	18	0.278538150544329	Short-acting drug	High	No seasonality
500	0.5	18	0.268633143142982	Short-acting drug	High	Seasonality
5	0.5	18	0.298453123986466	Short-acting drug	Low	No seasonality
10	0.5	18	0.256521319006236	Short-acting drug	Low	No seasonality
10	0.5	18	0.332576516213973	Short-acting drug	Low	Seasonality
500	0.5	18	0.172792898460194	Short-acting drug	Low	No seasonality
500	0.5	18	0.194836063898927	Short-acting drug	Low	Seasonality
5	0.5	18	0.301819663387619	Short-acting drug	High	No seasonality
10	0.5	18	0.259350576979423	Short-acting drug	High	No seasonality
10	0.5	18	0.336531077243057	Short-acting drug	High	Seasonality
500	0.5	18	0.195812314139781	Short-acting drug	High	No seasonality
500	0.5	18	0.219404752270572	Short-acting drug	High	Seasonality
5	0.5	18	0.293358032260216	Short-acting drug	Low	No seasonality
10	0.5	18	0.247883845219735	Short-acting drug	Low	No seasonality
10	0.5	18	0.317676418646912	Short-acting drug	Low	Seasonality
500	0.5	18	0.164583292128586	Short-acting drug	Low	No seasonality
500	0.5	18	0.191372750844439	Short-acting drug	Low	Seasonality
5	0.5	18	0.279966248827882	Short-acting drug	High	No seasonality
10	0.5	18	0.253498475205091	Short-acting drug	High	No seasonality
10	0.5	18	0.330038260383829	Short-acting drug	High	Seasonality
500	0.5	18	0.177670248545904	Short-acting drug	High	No seasonality
500	0.5	18	0.204461613902303	Short-acting drug	High	Seasonality
5	0.5	18	0.318752799640967	Short-acting drug	Low	No seasonality
10	0.5	18	0.26454175625187	Short-acting drug	Low	No seasonality
10	0.5	18	0.333293734637596	Short-acting drug	Low	Seasonality
500	0.5	18	0.184172814981832	Short-acting drug	Low	No seasonality
500	0.5	18	0.206014676325667	Short-acting drug	Low	Seasonality
5	0.5	18	0.316284020625463	Short-acting drug	High	No seasonality
10	0.5	18	0.266123001437628	Short-acting drug	High	No seasonality
10	0.5	18	0.34014107197189	Short-acting drug	High	Seasonality
500	0.5	18	0.213941576095675	Short-acting drug	High	No seasonality
500	0.5	18	0.226606265346174	Short-acting drug	High	Seasonality
5	0.5	18	0.281742776383854	Short-acting drug	Low	No seasonality
10	0.5	18	0.235492678495309	Short-acting drug	Low	No seasonality
10	0.5	18	0.306100667563432	Short-acting drug	Low	Seasonality
500	0.5	18	0.146885642887311	Short-acting drug	Low	No seasonality
500	0.5	18	0.175202805222558	Short-acting drug	Low	Seasonality
5	0.5	18	0.277118654090408	Short-acting drug	High	No seasonality
10	0.5	18	0.232328045808921	Short-acting drug	High	No seasonality
10	0.5	18	0.314318582413148	Short-acting drug	High	Seasonality
500	0.5	18	0.157145216080714	Short-acting drug	High	No seasonality
500	0.5	18	0.180864795527225	Short-acting drug	High	Seasonality
5	0.5	18	0.317307452643223	Short-acting drug	Low	No seasonality
10	0.5	18	0.271181678904794	Short-acting drug	Low	No seasonality
10	0.5	18	0.322215580496005	Short-acting drug	Low	Seasonality
500	0.5	18	0.193910324564907	Short-acting drug	Low	No seasonality
500	0.5	18	0.204777604291871	Short-acting drug	Low	Seasonality
5	0.5	18	0.327272666129557	Short-acting drug	High	No seasonality
10	0.5	18	0.277535305463258	Short-acting drug	High	No seasonality
10	0.5	18	0.348742274343882	Short-acting drug	High	Seasonality
500	0.5	18	0.217786066674037	Short-acting drug	High	No seasonality
500	0.5	18	0.229338744254824	Short-acting drug	High	Seasonality
5	0.5	18	0.373044817120511	Short-acting drug	Low	No seasonality
10	0.5	18	0.323266993398034	Short-acting drug	Low	No seasonality
10	0.5	18	0.366683994745429	Short-acting drug	Low	Seasonality
500	0.5	18	0.237272835820905	Short-acting drug	Low	No seasonality
500	0.5	18	0.238034854446343	Short-acting drug	Low	Seasonality
5	0.5	18	0.364130773026619	Short-acting drug	High	No seasonality
5	0.5	18	0.398225041250786	Short-acting drug	High	Seasonality
10	0.5	18	0.322003166816716	Short-acting drug	High	No seasonality
10	0.5	18	0.3587133888119	Short-acting drug	High	Seasonality
500	0.5	18	0.267785920382239	Short-acting drug	High	No seasonality
500	0.5	18	0.258003495842157	Short-acting drug	High	Seasonality
5	0.5	18	0.319224723279235	Short-acting drug	Low	No seasonality
10	0.5	18	0.262666597403754	Short-acting drug	Low	No seasonality
10	0.5	18	0.329261209027701	Short-acting drug	Low	Seasonality
500	0.5	18	0.201812807212953	Short-acting drug	Low	No seasonality
500	0.5	18	0.211430879398676	Short-acting drug	Low	Seasonality
5	0.5	18	0.320258551837856	Short-acting drug	High	No seasonality
10	0.5	18	0.282132095271381	Short-acting drug	High	No seasonality
10	0.5	18	0.345492221821361	Short-acting drug	High	Seasonality
500	0.5	18	0.221072818565993	Short-acting drug	High	No seasonality
500	0.5	18	0.222660187970914	Short-acting drug	High	Seasonality
5	0.5	18	0.36524257170416	Short-acting drug	Low	No seasonality
10	0.5	18	0.309084310383727	Short-acting drug	Low	No seasonality
10	0.5	18	0.345539764350462	Short-acting drug	Low	Seasonality
500	0.5	18	0.22722546356033	Short-acting drug	Low	No seasonality
500	0.5	18	0.236781804213309	Short-acting drug	Low	Seasonality
5	0.5	18	0.346522579170975	Short-acting drug	High	No seasonality
10	0.5	18	0.308385127121457	Short-acting drug	High	No seasonality
10	0.5	18	0.363887140672518	Short-acting drug	High	Seasonality
500	0.5	18	0.260269151166334	Short-acting drug	High	No seasonality
500	0.5	18	0.25814955712101	Short-acting drug	High	Seasonality
5	0.5	18	0.306881784846579	Short-acting drug	Low	No seasonality
10	0.5	18	0.25231767964799	Short-acting drug	Low	No seasonality
10	0.5	18	0.330496903789062	Short-acting drug	Low	Seasonality
500	0.5	18	0.177803402022348	Short-acting drug	Low	No seasonality
500	0.5	18	0.192041507652184	Short-acting drug	Low	Seasonality
5	0.5	18	0.317253339277483	Short-acting drug	High	No seasonality
10	0.5	18	0.26986941122322	Short-acting drug	High	No seasonality
10	0.5	18	0.344144975591043	Short-acting drug	High	Seasonality
500	0.5	18	0.200629763922986	Short-acting drug	High	No seasonality
500	0.5	18	0.223489021657205	Short-acting drug	High	Seasonality
5	0.5	18	0.35317496053265	Short-acting drug	Low	No seasonality
10	0.5	18	0.311897884820558	Short-acting drug	Low	No seasonality
10	0.5	18	0.357248149768526	Short-acting drug	Low	Seasonality
500	0.5	18	0.22650960770104	Short-acting drug	Low	No seasonality
500	0.5	18	0.238409654252435	Short-acting drug	Low	Seasonality
5	0.5	18	0.34420676719804	Short-acting drug	High	No seasonality
10	0.5	18	0.301895070312623	Short-acting drug	High	No seasonality
10	0.5	18	0.353148185024335	Short-acting drug	High	Seasonality
500	0.5	18	0.264507669517174	Short-acting drug	High	No seasonality
500	0.5	18	0.264988495916291	Short-acting drug	High	Seasonality
5	0.5	18	0.371712873837765	Short-acting drug	Low	No seasonality
10	0.5	18	0.318947380907006	Short-acting drug	Low	No seasonality
10	0.5	18	0.368819316769113	Short-acting drug	Low	Seasonality
500	0.5	18	0.25663711342756	Short-acting drug	Low	No seasonality
500	0.5	18	0.248217569702994	Short-acting drug	Low	Seasonality
5	0.5	18	0.363231950062306	Short-acting drug	High	No seasonality
10	0.5	18	0.318306016153271	Short-acting drug	High	No seasonality
10	0.5	18	0.353707571587543	Short-acting drug	High	Seasonality
500	0.5	18	0.280264795772622	Short-acting drug	High	No seasonality
500	0.5	18	0.272098548045747	Short-acting drug	High	Seasonality
5	0.5	18	0.357334210628999	Short-acting drug	Low	No seasonality
10	0.5	18	0.307405260383083	Short-acting drug	Low	No seasonality
10	0.5	18	0.360903048408861	Short-acting drug	Low	Seasonality
500	0.5	18	0.225129814734351	Short-acting drug	Low	No seasonality
500	0.5	18	0.231133502181275	Short-acting drug	Low	Seasonality
5	0.5	18	0.359152649644515	Short-acting drug	High	No seasonality
10	0.5	18	0.303497750057081	Short-acting drug	High	No seasonality
10	0.5	18	0.360771475468994	Short-acting drug	High	Seasonality
500	0.5	18	0.256238720243125	Short-acting drug	High	No seasonality
500	0.5	18	0.262783195857808	Short-acting drug	High	Seasonality
5	0.5	18	0.331113229660023	Short-acting drug	Low	No seasonality
10	0.5	18	0.276732003409963	Short-acting drug	Low	No seasonality
10	0.5	18	0.339119130282155	Short-acting drug	Low	Seasonality
500	0.5	18	0.195702364052357	Short-acting drug	Low	No seasonality
500	0.5	18	0.20526914572631	Short-acting drug	Low	Seasonality
5	0.5	18	0.330042006585627	Short-acting drug	High	No seasonality
5	0.5	18	0.393978527808094	Short-acting drug	High	Seasonality
10	0.5	18	0.275080691058699	Short-acting drug	High	No seasonality
10	0.5	18	0.340363543637234	Short-acting drug	High	Seasonality
500	0.5	18	0.22520388557563	Short-acting drug	High	No seasonality
500	0.5	18	0.233173036179393	Short-acting drug	High	Seasonality
5	0.5	18	0.350740779330896	Short-acting drug	Low	No seasonality
10	0.5	18	0.302267595481182	Short-acting drug	Low	No seasonality
10	0.5	18	0.35133511512005	Short-acting drug	Low	Seasonality
500	0.5	18	0.236304997475907	Short-acting drug	Low	No seasonality
500	0.5	18	0.24586313987017	Short-acting drug	Low	Seasonality
5	0.5	18	0.344758733905435	Short-acting drug	High	No seasonality
10	0.5	18	0.30828736284233	Short-acting drug	High	No seasonality
10	0.5	18	0.368463979636736	Short-acting drug	High	Seasonality
500	0.5	18	0.26652229094419	Short-acting drug	High	No seasonality
500	0.5	18	0.272318690749234	Short-acting drug	High	Seasonality
5	0.5	18	0.320362651790267	Short-acting drug	Low	No seasonality
10	0.5	18	0.279630140135031	Short-acting drug	Low	No seasonality
10	0.5	18	0.331488089184041	Short-acting drug	Low	Seasonality
500	0.5	18	0.211121116799006	Short-acting drug	Low	No seasonality
500	0.5	18	0.211193412850659	Short-acting drug	Low	Seasonality
5	0.5	18	0.332880283183433	Short-acting drug	High	No seasonality
10	0.5	18	0.285758613495435	Short-acting drug	High	No seasonality
10	0.5	18	0.34988810807465	Short-acting drug	High	Seasonality
500	0.5	18	0.234138493081726	Short-acting drug	High	No seasonality
500	0.5	18	0.234725525123442	Short-acting drug	High	Seasonality
5	0.5	18	0.336948125481973	Short-acting drug	Low	No seasonality
10	0.5	18	0.289861573854184	Short-acting drug	Low	No seasonality
10	0.5	18	0.365568703141122	Short-acting drug	Low	Seasonality
500	0.5	18	0.224604410165691	Short-acting drug	Low	No seasonality
500	0.5	18	0.228206034314194	Short-acting drug	Low	Seasonality
5	0.5	18	0.34288466101779	Short-acting drug	High	No seasonality
5	0.5	18	0.406872219993233	Short-acting drug	High	Seasonality
10	0.5	18	0.296793153654923	Short-acting drug	High	No seasonality
10	0.5	18	0.369164658554173	Short-acting drug	High	Seasonality
500	0.5	18	0.246588727725797	Short-acting drug	High	No seasonality
500	0.5	18	0.250568294404413	Short-acting drug	High	Seasonality
5	0.5	18	0.288019940626744	Short-acting drug	Low	No seasonality
10	0.5	18	0.2358757264558	Short-acting drug	Low	No seasonality
10	0.5	18	0.311296046924377	Short-acting drug	Low	Seasonality
500	0.5	18	0.151799683418287	Short-acting drug	Low	No seasonality
500	0.5	18	0.178947026527759	Short-acting drug	Low	Seasonality
5	0.5	18	0.293036765290756	Short-acting drug	High	No seasonality
10	0.5	18	0.239209471419356	Short-acting drug	High	No seasonality
10	0.5	18	0.328001448036125	Short-acting drug	High	Seasonality
500	0.5	18	0.177816095485927	Short-acting drug	High	No seasonality
500	0.5	18	0.199271428935008	Short-acting drug	High	Seasonality
5	0.5	18	0.291126020362756	Short-acting drug	Low	No seasonality
10	0.5	18	0.250675139499738	Short-acting drug	Low	No seasonality
10	0.5	18	0.319854927001436	Short-acting drug	Low	Seasonality
500	0.5	18	0.167070159041422	Short-acting drug	Low	No seasonality
500	0.5	18	0.185004362007697	Short-acting drug	Low	Seasonality
5	0.5	18	0.302463883572791	Short-acting drug	High	No seasonality
10	0.5	18	0.256693646992463	Short-acting drug	High	No seasonality
10	0.5	18	0.345558905165084	Short-acting drug	High	Seasonality
500	0.5	18	0.19250150219033	Short-acting drug	High	No seasonality
500	0.5	18	0.217611394631859	Short-acting drug	High	Seasonality
5	0.5	18	0.359281671532306	Short-acting drug	Low	No seasonality
10	0.5	18	0.317913715150528	Short-acting drug	Low	No seasonality
10	0.5	18	0.370706828094588	Short-acting drug	Low	Seasonality
500	0.5	18	0.255947639312904	Short-acting drug	Low	No seasonality
500	0.5	18	0.259616123080504	Short-acting drug	Low	Seasonality
5	0.5	18	0.359331259231021	Short-acting drug	High	No seasonality
10	0.5	18	0.326558994723874	Short-acting drug	High	No seasonality
10	0.5	18	0.384110692256786	Short-acting drug	High	Seasonality
500	0.5	18	0.282906126357152	Short-acting drug	High	No seasonality
500	0.5	18	0.276240049018375	Short-acting drug	High	Seasonality
5	0.5	18	0.331894935142512	Short-acting drug	Low	No seasonality
10	0.5	18	0.291589629113191	Short-acting drug	Low	No seasonality
10	0.5	18	0.363940481089551	Short-acting drug	Low	Seasonality
500	0.5	18	0.238157674425126	Short-acting drug	Low	No seasonality
500	0.5	18	0.246282798621103	Short-acting drug	Low	Seasonality
5	0.5	18	0.340976933418239	Short-acting drug	High	No seasonality
10	0.5	18	0.306553977746179	Short-acting drug	High	No seasonality
10	0.5	18	0.361905610461546	Short-acting drug	High	Seasonality
500	0.5	18	0.257744176865566	Short-acting drug	High	No seasonality
500	0.5	18	0.264927649913087	Short-acting drug	High	Seasonality
5	0.5	18	0.410955283596734	Short-acting drug	Low	No seasonality
5	0.5	18	0.440935518242615	Short-acting drug	Low	Seasonality
10	0.5	18	0.352231556078388	Short-acting drug	Low	No seasonality
10	0.5	18	0.386425353584843	Short-acting drug	Low	Seasonality
500	0.5	18	0.285766724395031	Short-acting drug	Low	No seasonality
500	0.5	18	0.275531878729398	Short-acting drug	Low	Seasonality
5	0.5	18	0.382009839562949	Short-acting drug	High	No seasonality
10	0.5	18	0.346377413418024	Short-acting drug	High	No seasonality
10	0.5	18	0.391844782808137	Short-acting drug	High	Seasonality
500	0.5	18	0.320051872249077	Short-acting drug	High	No seasonality
500	0.5	18	0.298023603740532	Short-acting drug	High	Seasonality
5	0.5	18	0.346339437863223	Short-acting drug	Low	No seasonality
10	0.5	18	0.300490387108606	Short-acting drug	Low	No seasonality
10	0.5	18	0.354630490476028	Short-acting drug	Low	Seasonality
500	0.5	18	0.198919931569935	Short-acting drug	Low	No seasonality
500	0.5	18	0.206989889743358	Short-acting drug	Low	Seasonality
5	0.5	18	0.331697287277523	Short-acting drug	High	No seasonality
10	0.5	18	0.29218892830236	Short-acting drug	High	No seasonality
10	0.5	18	0.353360298734013	Short-acting drug	High	Seasonality
500	0.5	18	0.230729132626758	Short-acting drug	High	No seasonality
500	0.5	18	0.237170652324041	Short-acting drug	High	Seasonality
5	0.5	18	0.361603670419423	Short-acting drug	Low	No seasonality
10	0.5	18	0.304225334512723	Short-acting drug	Low	No seasonality
10	0.5	18	0.363267319467363	Short-acting drug	Low	Seasonality
500	0.5	18	0.217652202679027	Short-acting drug	Low	No seasonality
500	0.5	18	0.226952639159997	Short-acting drug	Low	Seasonality
5	0.5	18	0.335849411942114	Short-acting drug	High	No seasonality
10	0.5	18	0.274639630224249	Short-acting drug	High	No seasonality
10	0.5	18	0.328015938925344	Short-acting drug	High	Seasonality
500	0.5	18	0.194743432452353	Short-acting drug	High	No seasonality
500	0.5	18	0.199761606351349	Short-acting drug	High	Seasonality
5	0.5	18	0.321685923364494	Short-acting drug	Low	No seasonality
5	0.5	18	0.605884939730603	Short-acting drug	Low	Seasonality
10	0.5	18	0.277933445681807	Short-acting drug	Low	No seasonality
10	0.5	18	0.333308236238042	Short-acting drug	Low	Seasonality
500	0.5	18	0.201955995679429	Short-acting drug	Low	No seasonality
500	0.5	18	0.215910022681335	Short-acting drug	Low	Seasonality
5	0.5	18	0.328847108328379	Short-acting drug	High	No seasonality
10	0.5	18	0.285190230077094	Short-acting drug	High	No seasonality
10	0.5	18	0.348952999081925	Short-acting drug	High	Seasonality
500	0.5	18	0.232817016846752	Short-acting drug	High	No seasonality
500	0.5	18	0.24982389450955	Short-acting drug	High	Seasonality
5	0.5	18	0.36430994907983	Short-acting drug	Low	No seasonality
10	0.5	18	0.318197962744783	Short-acting drug	Low	No seasonality
10	0.5	18	0.357944239517677	Short-acting drug	Low	Seasonality
500	0.5	18	0.263772294788524	Short-acting drug	Low	No seasonality
500	0.5	18	0.261412641544792	Short-acting drug	Low	Seasonality
5	0.5	18	0.364327324096204	Short-acting drug	High	No seasonality
10	0.5	18	0.323462347644084	Short-acting drug	High	No seasonality
10	0.5	18	0.391079329420429	Short-acting drug	High	Seasonality
500	0.5	18	0.303405110334887	Short-acting drug	High	No seasonality
500	0.5	18	0.275106064645732	Short-acting drug	High	Seasonality
5	0.5	18	0.393592799886108	Short-acting drug	Low	No seasonality
10	0.5	18	0.348533359702964	Short-acting drug	Low	No seasonality
10	0.5	18	0.373034726949061	Short-acting drug	Low	Seasonality
500	0.5	18	0.270195327834164	Short-acting drug	Low	No seasonality
500	0.5	18	0.269181981125254	Short-acting drug	Low	Seasonality
5	0.5	18	0.393253258606879	Short-acting drug	High	No seasonality
5	0.5	18	0.42908359639832	Short-acting drug	High	Seasonality
10	0.5	18	0.335726619693328	Short-acting drug	High	No seasonality
10	0.5	18	0.378941594498704	Short-acting drug	High	Seasonality
500	0.5	18	0.303578145717692	Short-acting drug	High	No seasonality
500	0.5	18	0.286202109105881	Short-acting drug	High	Seasonality
5	0.5	18	0.338288556919631	Short-acting drug	Low	No seasonality
10	0.5	18	0.305867358270684	Short-acting drug	Low	No seasonality
10	0.5	18	0.344765070947744	Short-acting drug	Low	Seasonality
500	0.5	18	0.23433727483159	Short-acting drug	Low	No seasonality
500	0.5	18	0.243952975801669	Short-acting drug	Low	Seasonality
5	0.5	18	0.348995231429807	Short-acting drug	High	No seasonality
10	0.5	18	0.312504932513798	Short-acting drug	High	No seasonality
10	0.5	18	0.377891878435766	Short-acting drug	High	Seasonality
500	0.5	18	0.263801059769171	Short-acting drug	High	No seasonality
500	0.5	18	0.268731942193275	Short-acting drug	High	Seasonality
5	0.5	18	0.340159297595176	Short-acting drug	Low	No seasonality
10	0.5	18	0.289443818552388	Short-acting drug	Low	No seasonality
10	0.5	18	0.345137010604492	Short-acting drug	Low	Seasonality
500	0.5	18	0.212567756535636	Short-acting drug	Low	No seasonality
500	0.5	18	0.226208404441802	Short-acting drug	Low	Seasonality
5	0.5	18	0.327342190956189	Short-acting drug	High	No seasonality
10	0.5	18	0.295809170766091	Short-acting drug	High	No seasonality
10	0.5	18	0.364142187115558	Short-acting drug	High	Seasonality
500	0.5	18	0.241705998234152	Short-acting drug	High	No seasonality
500	0.5	18	0.256496369903467	Short-acting drug	High	Seasonality
5	0.5	18	0.310489685710389	Short-acting drug	Low	No seasonality
10	0.5	18	0.26802385933485	Short-acting drug	Low	No seasonality
10	0.5	18	0.336330743553226	Short-acting drug	Low	Seasonality
500	0.5	18	0.186403665756266	Short-acting drug	Low	No seasonality
500	0.5	18	0.206970078549067	Short-acting drug	Low	Seasonality
5	0.5	18	0.30225827312281	Short-acting drug	High	No seasonality
10	0.5	18	0.267151149229274	Short-acting drug	High	No seasonality
10	0.5	18	0.348643188622729	Short-acting drug	High	Seasonality
500	0.5	18	0.197792165297715	Short-acting drug	High	No seasonality
500	0.5	18	0.222852954298835	Short-acting drug	High	Seasonality
5	0.5	18	0.391265900950505	Short-acting drug	Low	No seasonality
10	0.5	18	0.34008881250963	Short-acting drug	Low	No seasonality
10	0.5	18	0.382235196712723	Short-acting drug	Low	Seasonality
500	0.5	18	0.280975820358114	Short-acting drug	Low	No seasonality
500	0.5	18	0.270178069408158	Short-acting drug	Low	Seasonality
5	0.5	18	0.370355651025322	Short-acting drug	High	No seasonality
10	0.5	18	0.333906421082807	Short-acting drug	High	No seasonality
10	0.5	18	0.387160190767083	Short-acting drug	High	Seasonality
500	0.5	18	0.306924126117221	Short-acting drug	High	No seasonality
500	0.5	18	0.291981652220642	Short-acting drug	High	Seasonality
5	0.5	18	0.29203010289818	Short-acting drug	Low	No seasonality
5	0.5	18	0.367044020531355	Short-acting drug	Low	Seasonality
10	0.5	18	0.234786572895237	Short-acting drug	Low	No seasonality
10	0.5	18	0.327339606816267	Short-acting drug	Low	Seasonality
500	0.5	18	0.155605861264174	Short-acting drug	Low	No seasonality
500	0.5	18	0.180057761665381	Short-acting drug	Low	Seasonality
5	0.5	18	0.288512752852828	Short-acting drug	High	No seasonality
5	0.5	18	0.377180674047398	Short-acting drug	High	Seasonality
10	0.5	18	0.247466054085306	Short-acting drug	High	No seasonality
10	0.5	18	0.314929992808922	Short-acting drug	High	Seasonality
500	0.5	18	0.171436316484858	Short-acting drug	High	No seasonality
500	0.5	18	0.202158169121345	Short-acting drug	High	Seasonality
5	0.5	18	0.327520090186919	Short-acting drug	Low	No seasonality
10	0.5	18	0.283853207799092	Short-acting drug	Low	No seasonality
10	0.5	18	0.338804396622965	Short-acting drug	Low	Seasonality
500	0.5	18	0.215831082412668	Short-acting drug	Low	No seasonality
500	0.5	18	0.21847842511458	Short-acting drug	Low	Seasonality
5	0.5	18	0.322045113208921	Short-acting drug	High	No seasonality
10	0.5	18	0.291954842416345	Short-acting drug	High	No seasonality
10	0.5	18	0.377206363980549	Short-acting drug	High	Seasonality
500	0.5	18	0.238381634405589	Short-acting drug	High	No seasonality
500	0.5	18	0.250308838388837	Short-acting drug	High	Seasonality
5	0.5	18	0.293518039386262	Short-acting drug	Low	No seasonality
10	0.5	18	0.255421194040609	Short-acting drug	Low	No seasonality
10	0.5	18	0.320819989996651	Short-acting drug	Low	Seasonality
500	0.5	18	0.166792967878979	Short-acting drug	Low	No seasonality
500	0.5	18	0.193309112816428	Short-acting drug	Low	Seasonality
5	0.5	18	0.309889582954996	Short-acting drug	High	No seasonality
5	0.5	18	0.375758999477225	Short-acting drug	High	Seasonality
10	0.5	18	0.259832116059012	Short-acting drug	High	No seasonality
10	0.5	18	0.344008025294561	Short-acting drug	High	Seasonality
500	0.5	18	0.195600480831855	Short-acting drug	High	No seasonality
500	0.5	18	0.21380343267084	Short-acting drug	High	Seasonality
5	0.5	18	0.34240299519826	Short-acting drug	Low	No seasonality
10	0.5	18	0.292134420063923	Short-acting drug	Low	No seasonality
10	0.5	18	0.35106333139606	Short-acting drug	Low	Seasonality
500	0.5	18	0.224880346100733	Short-acting drug	Low	No seasonality
500	0.5	18	0.238806164093027	Short-acting drug	Low	Seasonality
5	0.5	18	0.34598831624853	Short-acting drug	High	No seasonality
10	0.5	18	0.29405288421219	Short-acting drug	High	No seasonality
10	0.5	18	0.379053921172681	Short-acting drug	High	Seasonality
500	0.5	18	0.249636794404669	Short-acting drug	High	No seasonality
500	0.5	18	0.26264078553657	Short-acting drug	High	Seasonality
5	0.5	18	0.414382408405296	Short-acting drug	Low	No seasonality
10	0.5	18	0.368223432599913	Short-acting drug	Low	No seasonality
10	0.5	18	0.403299209007126	Short-acting drug	Low	Seasonality
500	0.5	18	0.296325872522113	Short-acting drug	Low	No seasonality
500	0.5	18	0.292331580029124	Short-acting drug	Low	Seasonality
5	0.5	18	0.398023918476195	Short-acting drug	High	No seasonality
10	0.5	18	0.375436907770377	Short-acting drug	High	No seasonality
10	0.5	18	0.391924808522203	Short-acting drug	High	Seasonality
500	0.5	18	0.327174875234452	Short-acting drug	High	No seasonality
500	0.5	18	0.305500419281169	Short-acting drug	High	Seasonality
5	0.5	18	0.329873008538278	Short-acting drug	Low	No seasonality
10	0.5	18	0.280441974525771	Short-acting drug	Low	No seasonality
10	0.5	18	0.355829175517467	Short-acting drug	Low	Seasonality
500	0.5	18	0.208266252201031	Short-acting drug	Low	No seasonality
500	0.5	18	0.216562136233737	Short-acting drug	Low	Seasonality
5	0.5	18	0.332853939825202	Short-acting drug	High	No seasonality
10	0.5	18	0.289810045580036	Short-acting drug	High	No seasonality
10	0.5	18	0.356830699503902	Short-acting drug	High	Seasonality
500	0.5	18	0.239710528776671	Short-acting drug	High	No seasonality
500	0.5	18	0.239044028146694	Short-acting drug	High	Seasonality
5	0.5	18	0.326675027258192	Short-acting drug	Low	No seasonality
10	0.5	18	0.280281497527223	Short-acting drug	Low	No seasonality
10	0.5	18	0.338906640120993	Short-acting drug	Low	Seasonality
500	0.5	18	0.202180507025415	Short-acting drug	Low	No seasonality
500	0.5	18	0.211806622843564	Short-acting drug	Low	Seasonality
5	0.5	18	0.324741684856147	Short-acting drug	High	No seasonality
10	0.5	18	0.284087254274027	Short-acting drug	High	No seasonality
10	0.5	18	0.359975446845821	Short-acting drug	High	Seasonality
500	0.5	18	0.230552096345014	Short-acting drug	High	No seasonality
500	0.5	18	0.239851618195939	Short-acting drug	High	Seasonality
5	0.5	18	0.354841164568705	Short-acting drug	Low	No seasonality
5	0.5	18	0.406437196798869	Short-acting drug	Low	Seasonality
10	0.5	18	0.306454398398371	Short-acting drug	Low	No seasonality
10	0.5	18	0.355131411457045	Short-acting drug	Low	Seasonality
500	0.5	18	0.243015446257697	Short-acting drug	Low	No seasonality
500	0.5	18	0.251703214580536	Short-acting drug	Low	Seasonality
5	0.5	18	0.349681457000291	Short-acting drug	High	No seasonality
10	0.5	18	0.315237787680757	Short-acting drug	High	No seasonality
10	0.5	18	0.372247327849737	Short-acting drug	High	Seasonality
500	0.5	18	0.271147187093389	Short-acting drug	High	No seasonality
500	0.5	18	0.273197202641275	Short-acting drug	High	Seasonality
5	0.5	18	0.300167146574945	Short-acting drug	Low	No seasonality
10	0.5	18	0.243567524923604	Short-acting drug	Low	No seasonality
10	0.5	18	0.321450257447845	Short-acting drug	Low	Seasonality
500	0.5	18	0.1652994312978	Short-acting drug	Low	No seasonality
500	0.5	18	0.182685504821874	Short-acting drug	Low	Seasonality
5	0.5	18	0.309260475502858	Short-acting drug	High	No seasonality
10	0.5	18	0.25029324278341	Short-acting drug	High	No seasonality
10	0.5	18	0.324940900586739	Short-acting drug	High	Seasonality
500	0.5	18	0.187008939422476	Short-acting drug	High	No seasonality
500	0.5	18	0.209990717486073	Short-acting drug	High	Seasonality
5	0.5	18	0.330217265353975	Short-acting drug	Low	No seasonality
10	0.5	18	0.289569523617605	Short-acting drug	Low	No seasonality
10	0.5	18	0.345745766804352	Short-acting drug	Low	Seasonality
500	0.5	18	0.215570775032027	Short-acting drug	Low	No seasonality
500	0.5	18	0.229201155014869	Short-acting drug	Low	Seasonality
5	0.5	18	0.326206615894838	Short-acting drug	High	No seasonality
10	0.5	18	0.283484788046653	Short-acting drug	High	No seasonality
10	0.5	18	0.367499252866352	Short-acting drug	High	Seasonality
500	0.5	18	0.238780430752298	Short-acting drug	High	No seasonality
500	0.5	18	0.252643650863829	Short-acting drug	High	Seasonality
5	0.5	18	0.303337199631769	Short-acting drug	Low	No seasonality
10	0.5	18	0.249950306143552	Short-acting drug	Low	No seasonality
10	0.5	18	0.333746261590294	Short-acting drug	Low	Seasonality
500	0.5	18	0.180444542827588	Short-acting drug	Low	No seasonality
500	0.5	18	0.200057704201496	Short-acting drug	Low	Seasonality
5	0.5	18	0.301066675283478	Short-acting drug	High	No seasonality
10	0.5	18	0.270925166327562	Short-acting drug	High	No seasonality
10	0.5	18	0.355693322940849	Short-acting drug	High	Seasonality
500	0.5	18	0.196195439115735	Short-acting drug	High	No seasonality
500	0.5	18	0.211857960324882	Short-acting drug	High	Seasonality
5	0.5	18	0.314689711042147	Short-acting drug	Low	No seasonality
10	0.5	18	0.260446524128966	Short-acting drug	Low	No seasonality
10	0.5	18	0.327408510324175	Short-acting drug	Low	Seasonality
500	0.5	18	0.175986526864459	Short-acting drug	Low	No seasonality
500	0.5	18	0.2020460791571	Short-acting drug	Low	Seasonality
5	0.5	18	0.315206007195684	Short-acting drug	High	No seasonality
10	0.5	18	0.277661995326972	Short-acting drug	High	No seasonality
10	0.5	18	0.338599566600492	Short-acting drug	High	Seasonality
500	0.5	18	0.206366759000141	Short-acting drug	High	No seasonality
500	0.5	18	0.215855742632545	Short-acting drug	High	Seasonality
5	0.5	18	0.324736638500226	Short-acting drug	Low	No seasonality
10	0.5	18	0.290091911539713	Short-acting drug	Low	No seasonality
10	0.5	18	0.34212934460136	Short-acting drug	Low	Seasonality
500	0.5	18	0.213492550339776	Short-acting drug	Low	No seasonality
500	0.5	18	0.225751264231888	Short-acting drug	Low	Seasonality
5	0.5	18	0.320965224895981	Short-acting drug	High	No seasonality
10	0.5	18	0.290530217584689	Short-acting drug	High	No seasonality
10	0.5	18	0.362431799115598	Short-acting drug	High	Seasonality
500	0.5	18	0.231516451256629	Short-acting drug	High	No seasonality
500	0.5	18	0.246421884913967	Short-acting drug	High	Seasonality
5	0.5	18	0.381448675671449	Short-acting drug	Low	No seasonality
10	0.5	18	0.337144135840126	Short-acting drug	Low	No seasonality
10	0.5	18	0.371812647072668	Short-acting drug	Low	Seasonality
500	0.5	18	0.255518756471921	Short-acting drug	Low	No seasonality
500	0.5	18	0.25476592671808	Short-acting drug	Low	Seasonality
5	0.5	18	0.357241188128826	Short-acting drug	High	No seasonality
5	0.5	18	0.430375127835592	Short-acting drug	High	Seasonality
10	0.5	18	0.326672028904102	Short-acting drug	High	No seasonality
10	0.5	18	0.37793237096419	Short-acting drug	High	Seasonality
500	0.5	18	0.289633512888901	Short-acting drug	High	No seasonality
500	0.5	18	0.278489595712355	Short-acting drug	High	Seasonality
5	0.5	18	0.337072267342032	Short-acting drug	Low	No seasonality
10	0.5	18	0.270105051373245	Short-acting drug	Low	No seasonality
10	0.5	18	0.3461760785545	Short-acting drug	Low	Seasonality
500	0.5	18	0.193618644961882	Short-acting drug	Low	No seasonality
500	0.5	18	0.203981185281969	Short-acting drug	Low	Seasonality
5	0.5	18	0.331291545899512	Short-acting drug	High	No seasonality
10	0.5	18	0.277861928173803	Short-acting drug	High	No seasonality
10	0.5	18	0.340962911840482	Short-acting drug	High	Seasonality
500	0.5	18	0.222017124168614	Short-acting drug	High	No seasonality
500	0.5	18	0.234730765020071	Short-acting drug	High	Seasonality
5	0.5	18	0.332996745325633	Short-acting drug	Low	No seasonality
10	0.5	18	0.271884000348412	Short-acting drug	Low	No seasonality
10	0.5	18	0.338224748270886	Short-acting drug	Low	Seasonality
500	0.5	18	0.195141795928067	Short-acting drug	Low	No seasonality
500	0.5	18	0.208751806920519	Short-acting drug	Low	Seasonality
5	0.5	18	0.322238103836074	Short-acting drug	High	No seasonality
10	0.5	18	0.278922134297113	Short-acting drug	High	No seasonality
10	0.5	18	0.356966108736887	Short-acting drug	High	Seasonality
500	0.5	18	0.218149209953023	Short-acting drug	High	No seasonality
500	0.5	18	0.238512580000931	Short-acting drug	High	Seasonality
5	0.5	18	0.312618865087561	Short-acting drug	Low	No seasonality
10	0.5	18	0.269990981590596	Short-acting drug	Low	No seasonality
10	0.5	18	0.332311929189507	Short-acting drug	Low	Seasonality
500	0.5	18	0.191023409689395	Short-acting drug	Low	No seasonality
500	0.5	18	0.211324215694354	Short-acting drug	Low	Seasonality
5	0.5	18	0.322183791567426	Short-acting drug	High	No seasonality
10	0.5	18	0.279341517069073	Short-acting drug	High	No seasonality
10	0.5	18	0.353143246784603	Short-acting drug	High	Seasonality
500	0.5	18	0.219184392397136	Short-acting drug	High	No seasonality
500	0.5	18	0.234001015660807	Short-acting drug	High	Seasonality
5	0.5	18	0.348893508242196	Short-acting drug	Low	No seasonality
10	0.5	18	0.313222755383482	Short-acting drug	Low	No seasonality
10	0.5	18	0.348180048756264	Short-acting drug	Low	Seasonality
500	0.5	18	0.243102579235557	Short-acting drug	Low	No seasonality
500	0.5	18	0.247058301615177	Short-acting drug	Low	Seasonality
5	0.5	18	0.342255523346559	Short-acting drug	High	No seasonality
10	0.5	18	0.313497198598936	Short-acting drug	High	No seasonality
10	0.5	18	0.377806991608229	Short-acting drug	High	Seasonality
500	0.5	18	0.263101090887505	Short-acting drug	High	No seasonality
500	0.5	18	0.274306494452428	Short-acting drug	High	Seasonality
5	0.5	18	0.338560726306906	Short-acting drug	Low	No seasonality
10	0.5	18	0.288920150680796	Short-acting drug	Low	No seasonality
10	0.5	18	0.343423181629499	Short-acting drug	Low	Seasonality
500	0.5	18	0.221097833447262	Short-acting drug	Low	No seasonality
500	0.5	18	0.23282153440939	Short-acting drug	Low	Seasonality
5	0.5	18	0.339519578792179	Short-acting drug	High	No seasonality
10	0.5	18	0.303291987815906	Short-acting drug	High	No seasonality
10	0.5	18	0.363252587666429	Short-acting drug	High	Seasonality
500	0.5	18	0.248231500189394	Short-acting drug	High	No seasonality
500	0.5	18	0.260595405941695	Short-acting drug	High	Seasonality
5	0.5	18	0.330467603308079	Short-acting drug	Low	No seasonality
10	0.5	18	0.277173422641352	Short-acting drug	Low	No seasonality
10	0.5	18	0.339118732553724	Short-acting drug	Low	Seasonality
500	0.5	18	0.195905522690036	Short-acting drug	Low	No seasonality
500	0.5	18	0.208796489054675	Short-acting drug	Low	Seasonality
5	0.5	18	0.332605777429999	Short-acting drug	High	No seasonality
5	0.5	18	0.403963885453906	Short-acting drug	High	Seasonality
10	0.5	18	0.278791705081711	Short-acting drug	High	No seasonality
10	0.5	18	0.34591437329882	Short-acting drug	High	Seasonality
500	0.5	18	0.230647515105064	Short-acting drug	High	No seasonality
500	0.5	18	0.233137256678893	Short-acting drug	High	Seasonality
5	0.5	18	0.334804491342697	Short-acting drug	Low	No seasonality
10	0.5	18	0.282939090951425	Short-acting drug	Low	No seasonality
10	0.5	18	0.351766665564564	Short-acting drug	Low	Seasonality
500	0.5	18	0.217880085727015	Short-acting drug	Low	No seasonality
500	0.5	18	0.232022381852398	Short-acting drug	Low	Seasonality
5	0.5	18	0.334405306210427	Short-acting drug	High	No seasonality
10	0.5	18	0.291493923975285	Short-acting drug	High	No seasonality
10	0.5	18	0.371834679398197	Short-acting drug	High	Seasonality
500	0.5	18	0.241169246779023	Short-acting drug	High	No seasonality
500	0.5	18	0.253638764978275	Short-acting drug	High	Seasonality
5	0.5	18	0.295868807780025	Short-acting drug	Low	No seasonality
10	0.5	18	0.247056567059557	Short-acting drug	Low	No seasonality
10	0.5	18	0.305348320119672	Short-acting drug	Low	Seasonality
500	0.5	18	0.160121009737651	Short-acting drug	Low	No seasonality
500	0.5	18	0.176602841241203	Short-acting drug	Low	Seasonality
5	0.5	18	0.295518147344247	Short-acting drug	High	No seasonality
10	0.5	18	0.252016476357148	Short-acting drug	High	No seasonality
10	0.5	18	0.332993230372608	Short-acting drug	High	Seasonality
500	0.5	18	0.182581561199648	Short-acting drug	High	No seasonality
500	0.5	18	0.203727231231103	Short-acting drug	High	Seasonality
5	0.5	18	0.310251609787943	Short-acting drug	Low	No seasonality
10	0.5	18	0.255620460430992	Short-acting drug	Low	No seasonality
10	0.5	18	0.327245543129612	Short-acting drug	Low	Seasonality
500	0.5	18	0.179458041109777	Short-acting drug	Low	No seasonality
500	0.5	18	0.204045147303486	Short-acting drug	Low	Seasonality
5	0.5	18	0.31141818018294	Short-acting drug	High	No seasonality
10	0.5	18	0.266538096488723	Short-acting drug	High	No seasonality
10	0.5	18	0.348668225606252	Short-acting drug	High	Seasonality
500	0.5	18	0.201289575630255	Short-acting drug	High	No seasonality
500	0.5	18	0.220576170763157	Short-acting drug	High	Seasonality
5	0.5	18	0.333079468242313	Short-acting drug	Low	No seasonality
10	0.5	18	0.298424731187669	Short-acting drug	Low	No seasonality
10	0.5	18	0.352860269130111	Short-acting drug	Low	Seasonality
500	0.5	18	0.229293096748784	Short-acting drug	Low	No seasonality
500	0.5	18	0.238126598678114	Short-acting drug	Low	Seasonality
5	0.5	18	0.347496668615729	Short-acting drug	High	No seasonality
10	0.5	18	0.307208871116925	Short-acting drug	High	No seasonality
10	0.5	18	0.374530341989222	Short-acting drug	High	Seasonality
500	0.5	18	0.254994749679545	Short-acting drug	High	No seasonality
500	0.5	18	0.258682929298277	Short-acting drug	High	Seasonality
5	0.5	18	0.335185048916738	Short-acting drug	Low	No seasonality
10	0.5	18	0.292203765869089	Short-acting drug	Low	No seasonality
10	0.5	18	0.361438086892571	Short-acting drug	Low	Seasonality
500	0.5	18	0.243552424037676	Short-acting drug	Low	No seasonality
500	0.5	18	0.244120489528119	Short-acting drug	Low	Seasonality
5	0.5	18	0.341645337418234	Short-acting drug	High	No seasonality
10	0.5	18	0.301815194530785	Short-acting drug	High	No seasonality
10	0.5	18	0.367672467328601	Short-acting drug	High	Seasonality
500	0.5	18	0.258888128864277	Short-acting drug	High	No seasonality
500	0.5	18	0.24184377489733	Short-acting drug	High	Seasonality
5	0.5	18	0.316059084778629	Short-acting drug	Low	No seasonality
10	0.5	18	0.265830828433488	Short-acting drug	Low	No seasonality
10	0.5	18	0.32725044507362	Short-acting drug	Low	Seasonality
500	0.5	18	0.1878037330415	Short-acting drug	Low	No seasonality
500	0.5	18	0.205396040223926	Short-acting drug	Low	Seasonality
5	0.5	18	0.319103574546956	Short-acting drug	High	No seasonality
10	0.5	18	0.279083345909163	Short-acting drug	High	No seasonality
10	0.5	18	0.348925570505734	Short-acting drug	High	Seasonality
500	0.5	18	0.214854430915882	Short-acting drug	High	No seasonality
500	0.5	18	0.224982976562001	Short-acting drug	High	Seasonality
5	0.5	18	0.297196832390126	Short-acting drug	Low	No seasonality
10	0.5	18	0.258941359321448	Short-acting drug	Low	No seasonality
10	0.5	18	0.322468969611181	Short-acting drug	Low	Seasonality
500	0.5	18	0.177900787737278	Short-acting drug	Low	No seasonality
500	0.5	18	0.202570657782543	Short-acting drug	Low	Seasonality
5	0.5	18	0.318894685046752	Short-acting drug	High	No seasonality
10	0.5	18	0.264316710613842	Short-acting drug	High	No seasonality
10	0.5	18	0.342195718674019	Short-acting drug	High	Seasonality
500	0.5	18	0.195725985682921	Short-acting drug	High	No seasonality
500	0.5	18	0.219355310116027	Short-acting drug	High	Seasonality
5	0.5	18	0.326932893583717	Short-acting drug	Low	No seasonality
10	0.5	18	0.263453506658882	Short-acting drug	Low	No seasonality
10	0.5	18	0.339138720511708	Short-acting drug	Low	Seasonality
500	0.5	18	0.175645541152211	Short-acting drug	Low	No seasonality
500	0.5	18	0.192713275058932	Short-acting drug	Low	Seasonality
5	0.5	18	0.323185591960203	Short-acting drug	High	No seasonality
10	0.5	18	0.266139501703263	Short-acting drug	High	No seasonality
10	0.5	18	0.345036800435507	Short-acting drug	High	Seasonality
500	0.5	18	0.206854301297898	Short-acting drug	High	No seasonality
500	0.5	18	0.220801376751426	Short-acting drug	High	Seasonality
5	0.5	18	0.340742527543409	Short-acting drug	Low	No seasonality
10	0.5	18	0.299810201653305	Short-acting drug	Low	No seasonality
10	0.5	18	0.355278796970669	Short-acting drug	Low	Seasonality
500	0.5	18	0.228907463732754	Short-acting drug	Low	No seasonality
500	0.5	18	0.240502421662694	Short-acting drug	Low	Seasonality
5	0.5	18	0.348501319143865	Short-acting drug	High	No seasonality
5	0.5	18	0.403306736093544	Short-acting drug	High	Seasonality
10	0.5	18	0.299256415409886	Short-acting drug	High	No seasonality
10	0.5	18	0.368926413975841	Short-acting drug	High	Seasonality
500	0.5	18	0.263285764511396	Short-acting drug	High	No seasonality
500	0.5	18	0.267272134052267	Short-acting drug	High	Seasonality
5	0.5	18	0.2992665858561	Short-acting drug	Low	No seasonality
10	0.5	18	0.248363357275483	Short-acting drug	Low	No seasonality
10	0.5	18	0.333567260272077	Short-acting drug	Low	Seasonality
500	0.5	18	0.172274658234373	Short-acting drug	Low	No seasonality
500	0.5	18	0.188916424784867	Short-acting drug	Low	Seasonality
5	0.5	18	0.293832099343426	Short-acting drug	High	No seasonality
10	0.5	18	0.270201794044837	Short-acting drug	High	No seasonality
10	0.5	18	0.33160682979478	Short-acting drug	High	Seasonality
500	0.5	18	0.194305179287271	Short-acting drug	High	No seasonality
500	0.5	18	0.211476071172906	Short-acting drug	High	Seasonality
5	0.5	18	0.370799287992112	Short-acting drug	Low	No seasonality
10	0.5	18	0.314698891160764	Short-acting drug	Low	No seasonality
10	0.5	18	0.360875762764363	Short-acting drug	Low	Seasonality
500	0.5	18	0.235841134281781	Short-acting drug	Low	No seasonality
500	0.5	18	0.236119050009692	Short-acting drug	Low	Seasonality
5	0.5	18	0.356551822024532	Short-acting drug	High	No seasonality
10	0.5	18	0.312917248336419	Short-acting drug	High	No seasonality
10	0.5	18	0.364753020250218	Short-acting drug	High	Seasonality
500	0.5	18	0.254815530184948	Short-acting drug	High	No seasonality
500	0.5	18	0.264433721213681	Short-acting drug	High	Seasonality
5	0.5	18	0.342828832675756	Short-acting drug	Low	No seasonality
10	0.5	18	0.295763830995967	Short-acting drug	Low	No seasonality
10	0.5	18	0.357487531531479	Short-acting drug	Low	Seasonality
500	0.5	18	0.198215875107423	Short-acting drug	Low	No seasonality
500	0.5	18	0.216739950049742	Short-acting drug	Low	Seasonality
5	0.5	18	0.327919403481318	Short-acting drug	High	No seasonality
10	0.5	18	0.289608900651287	Short-acting drug	High	No seasonality
10	0.5	18	0.349500066235785	Short-acting drug	High	Seasonality
500	0.5	18	0.241846932851989	Short-acting drug	High	No seasonality
500	0.5	18	0.231876582538906	Short-acting drug	High	Seasonality
5	0.5	18	0.29137371288148	Short-acting drug	Low	No seasonality
10	0.5	18	0.229054963284014	Short-acting drug	Low	No seasonality
10	0.5	18	0.310651197713681	Short-acting drug	Low	Seasonality
500	0.5	18	0.14452591624253	Short-acting drug	Low	No seasonality
500	0.5	18	0.171672237725135	Short-acting drug	Low	Seasonality
5	0.5	18	0.282371447176327	Short-acting drug	High	No seasonality
10	0.5	18	0.232993736591914	Short-acting drug	High	No seasonality
10	0.5	18	0.333562217680929	Short-acting drug	High	Seasonality
500	0.5	18	0.160914965139937	Short-acting drug	High	No seasonality
500	0.5	18	0.190185989655858	Short-acting drug	High	Seasonality
5	0.5	18	0.280008818097371	Short-acting drug	Low	No seasonality
10	0.5	18	0.224364522350596	Short-acting drug	Low	No seasonality
10	0.5	18	0.309260417815876	Short-acting drug	Low	Seasonality
500	0.5	18	0.152080006803929	Short-acting drug	Low	No seasonality
500	0.5	18	0.169028813334614	Short-acting drug	Low	Seasonality
5	0.5	18	0.290304164679332	Short-acting drug	High	No seasonality
10	0.5	18	0.246437635215933	Short-acting drug	High	No seasonality
10	0.5	18	0.327110048809133	Short-acting drug	High	Seasonality
500	0.5	18	0.162692436822465	Short-acting drug	High	No seasonality
500	0.5	18	0.194938626974355	Short-acting drug	High	Seasonality
5	0.5	18	0.31154204602043	Short-acting drug	Low	No seasonality
10	0.5	18	0.258526980863736	Short-acting drug	Low	No seasonality
10	0.5	18	0.316054633855815	Short-acting drug	Low	Seasonality
500	0.5	18	0.170328529625677	Short-acting drug	Low	No seasonality
500	0.5	18	0.191964613797429	Short-acting drug	Low	Seasonality
5	0.5	18	0.315217713129463	Short-acting drug	High	No seasonality
10	0.5	18	0.265519821674157	Short-acting drug	High	No seasonality
10	0.5	18	0.338454727603291	Short-acting drug	High	Seasonality
500	0.5	18	0.201427283954254	Short-acting drug	High	No seasonality
500	0.5	18	0.233150057932085	Short-acting drug	High	Seasonality
5	0.5	18	0.358036438287292	Short-acting drug	Low	No seasonality
10	0.5	18	0.305727554061405	Short-acting drug	Low	No seasonality
10	0.5	18	0.359455174118687	Short-acting drug	Low	Seasonality
500	0.5	18	0.237877132234092	Short-acting drug	Low	No seasonality
500	0.5	18	0.242316559482158	Short-acting drug	Low	Seasonality
5	0.5	18	0.348966984324442	Short-acting drug	High	No seasonality
10	0.5	18	0.304927189129195	Short-acting drug	High	No seasonality
10	0.5	18	0.367197634856361	Short-acting drug	High	Seasonality
500	0.5	18	0.267063331527878	Short-acting drug	High	No seasonality
500	0.5	18	0.274061567621637	Short-acting drug	High	Seasonality
5	0.5	18	0.338321936649885	Short-acting drug	Low	No seasonality
5	0.5	18	0.394814780716762	Short-acting drug	Low	Seasonality
10	0.5	18	0.306570315773044	Short-acting drug	Low	No seasonality
10	0.5	18	0.352673672471045	Short-acting drug	Low	Seasonality
500	0.5	18	0.245558292945487	Short-acting drug	Low	No seasonality
500	0.5	18	0.243636303774322	Short-acting drug	Low	Seasonality
5	0.5	18	0.357029252537855	Short-acting drug	High	No seasonality
10	0.5	18	0.30940381095937	Short-acting drug	High	No seasonality
10	0.5	18	0.375933664950501	Short-acting drug	High	Seasonality
500	0.5	18	0.268501779323986	Short-acting drug	High	No seasonality
500	0.5	18	0.262068992279322	Short-acting drug	High	Seasonality
5	0.5	18	0.352229822353619	Short-acting drug	Low	No seasonality
10	0.5	18	0.313568932357329	Short-acting drug	Low	No seasonality
10	0.5	18	0.364255692688271	Short-acting drug	Low	Seasonality
500	0.5	18	0.243844748708231	Short-acting drug	Low	No seasonality
500	0.5	18	0.253458688270639	Short-acting drug	Low	Seasonality
5	0.5	18	0.349405270010216	Short-acting drug	High	No seasonality
10	0.5	18	0.31479121645116	Short-acting drug	High	No seasonality
10	0.5	18	0.374293150794208	Short-acting drug	High	Seasonality
500	0.5	18	0.266945894135303	Short-acting drug	High	No seasonality
500	0.5	18	0.269051564228925	Short-acting drug	High	Seasonality
5	0.5	18	0.314505808096995	Short-acting drug	Low	No seasonality
10	0.5	18	0.261767310527282	Short-acting drug	Low	No seasonality
10	0.5	18	0.330731975317432	Short-acting drug	Low	Seasonality
500	0.5	18	0.178208437196637	Short-acting drug	Low	No seasonality
500	0.5	18	0.200632468732934	Short-acting drug	Low	Seasonality
5	0.5	18	0.315388783115748	Short-acting drug	High	No seasonality
5	0.5	18	0.392714826718646	Short-acting drug	High	Seasonality
10	0.5	18	0.268217537872261	Short-acting drug	High	No seasonality
10	0.5	18	0.352447788943822	Short-acting drug	High	Seasonality
500	0.5	18	0.204940747430141	Short-acting drug	High	No seasonality
500	0.5	18	0.223948126107087	Short-acting drug	High	Seasonality
5	0.5	18	0.361993137839448	Short-acting drug	Low	No seasonality
10	0.5	18	0.308514886055622	Short-acting drug	Low	No seasonality
10	0.5	18	0.362209480207816	Short-acting drug	Low	Seasonality
500	0.5	18	0.234727599778991	Short-acting drug	Low	No seasonality
500	0.5	18	0.239931396752741	Short-acting drug	Low	Seasonality
5	0.5	18	0.347350222273444	Short-acting drug	High	No seasonality
10	0.5	18	0.306784662159798	Short-acting drug	High	No seasonality
10	0.5	18	0.365864062780234	Short-acting drug	High	Seasonality
500	0.5	18	0.257632178833938	Short-acting drug	High	No seasonality
500	0.5	18	0.265785276967274	Short-acting drug	High	Seasonality
5	0.5	18	0.408887228709213	Short-acting drug	Low	No seasonality
10	0.5	18	0.348759911481939	Short-acting drug	Low	No seasonality
10	0.5	18	0.385541972990838	Short-acting drug	Low	Seasonality
500	0.5	18	0.278822741878297	Short-acting drug	Low	No seasonality
500	0.5	18	0.273272149353255	Short-acting drug	Low	Seasonality
5	0.5	18	0.392471223278124	Short-acting drug	High	No seasonality
10	0.5	18	0.346279205245839	Short-acting drug	High	No seasonality
10	0.5	18	0.388511011791037	Short-acting drug	High	Seasonality
500	0.5	18	0.307880037841701	Short-acting drug	High	No seasonality
500	0.5	18	0.299566499982974	Short-acting drug	High	Seasonality
5	0.5	18	0.306500757222951	Short-acting drug	Low	No seasonality
10	0.5	18	0.259587895131018	Short-acting drug	Low	No seasonality
10	0.5	18	0.332313705111859	Short-acting drug	Low	Seasonality
500	0.5	18	0.182348950712545	Short-acting drug	Low	No seasonality
500	0.5	18	0.202842983426935	Short-acting drug	Low	Seasonality
5	0.5	18	0.312868450745106	Short-acting drug	High	No seasonality
5	0.5	18	0.398880991386951	Short-acting drug	High	Seasonality
10	0.5	18	0.272521261924543	Short-acting drug	High	No seasonality
10	0.5	18	0.34357894850931	Short-acting drug	High	Seasonality
500	0.5	18	0.208411132777165	Short-acting drug	High	No seasonality
500	0.5	18	0.218586161311833	Short-acting drug	High	Seasonality
5	0.5	18	0.331665584367895	Short-acting drug	Low	No seasonality
5	0.5	18	0.380376866841133	Short-acting drug	Low	Seasonality
10	0.5	18	0.285320698977838	Short-acting drug	Low	No seasonality
10	0.5	18	0.346758796765979	Short-acting drug	Low	Seasonality
500	0.5	18	0.200680438110561	Short-acting drug	Low	No seasonality
500	0.5	18	0.213866685242208	Short-acting drug	Low	Seasonality
5	0.5	18	0.332853378142347	Short-acting drug	High	No seasonality
10	0.5	18	0.276390649059863	Short-acting drug	High	No seasonality
10	0.5	18	0.348817897499591	Short-acting drug	High	Seasonality
500	0.5	18	0.233244876500329	Short-acting drug	High	No seasonality
500	0.5	18	0.242722740295243	Short-acting drug	High	Seasonality
5	0.5	18	0.29587535796684	Short-acting drug	Low	No seasonality
10	0.5	18	0.242967164810219	Short-acting drug	Low	No seasonality
10	0.5	18	0.3207165824289	Short-acting drug	Low	Seasonality
500	0.5	18	0.168434796484884	Short-acting drug	Low	No seasonality
500	0.5	18	0.18656626895764	Short-acting drug	Low	Seasonality
5	0.5	18	0.300770763007522	Short-acting drug	High	No seasonality
10	0.5	18	0.249187408528751	Short-acting drug	High	No seasonality
10	0.5	18	0.333097245182682	Short-acting drug	High	Seasonality
500	0.5	18	0.189211318455349	Short-acting drug	High	No seasonality
500	0.5	18	0.218756947034725	Short-acting drug	High	Seasonality
5	0.5	18	0.301544798408786	Short-acting drug	Low	No seasonality
5	0.5	18	0.379036361388311	Short-acting drug	Low	Seasonality
10	0.5	18	0.269498356305683	Short-acting drug	Low	No seasonality
10	0.5	18	0.322019362168413	Short-acting drug	Low	Seasonality
500	0.5	18	0.186708254260453	Short-acting drug	Low	No seasonality
500	0.5	18	0.200587458048208	Short-acting drug	Low	Seasonality
5	0.5	18	0.310776391467045	Short-acting drug	High	No seasonality
10	0.5	18	0.268054231573626	Short-acting drug	High	No seasonality
10	0.5	18	0.352936086279378	Short-acting drug	High	Seasonality
500	0.5	18	0.202366652957617	Short-acting drug	High	No seasonality
500	0.5	18	0.221055082235019	Short-acting drug	High	Seasonality
5	0.5	18	0.349199205758557	Short-acting drug	Low	No seasonality
10	0.5	18	0.300409041304297	Short-acting drug	Low	No seasonality
10	0.5	18	0.341014003609958	Short-acting drug	Low	Seasonality
500	0.5	18	0.22616991396227	Short-acting drug	Low	No seasonality
500	0.5	18	0.23769798802715	Short-acting drug	Low	Seasonality
5	0.5	18	0.344720763743304	Short-acting drug	High	No seasonality
10	0.5	18	0.300411496876497	Short-acting drug	High	No seasonality
10	0.5	18	0.371284361440775	Short-acting drug	High	Seasonality
500	0.5	18	0.251194194669858	Short-acting drug	High	No seasonality
500	0.5	18	0.26127658222712	Short-acting drug	High	Seasonality
5	0.5	18	0.359312381645962	Short-acting drug	Low	No seasonality
10	0.5	18	0.317966754606177	Short-acting drug	Low	No seasonality
10	0.5	18	0.372240459392213	Short-acting drug	Low	Seasonality
500	0.5	18	0.252511350555492	Short-acting drug	Low	No seasonality
500	0.5	18	0.253492799225045	Short-acting drug	Low	Seasonality
5	0.5	18	0.363356581119815	Short-acting drug	High	No seasonality
10	0.5	18	0.316321026296862	Short-acting drug	High	No seasonality
10	0.5	18	0.385155501953065	Short-acting drug	High	Seasonality
500	0.5	18	0.27593083368259	Short-acting drug	High	No seasonality
500	0.5	18	0.27173743648536	Short-acting drug	High	Seasonality
5	0.5	18	0.33785027398467	Short-acting drug	Low	No seasonality
10	0.5	18	0.283368279734205	Short-acting drug	Low	No seasonality
10	0.5	18	0.340985468344798	Short-acting drug	Low	Seasonality
500	0.5	18	0.196463024303588	Short-acting drug	Low	No seasonality
500	0.5	18	0.208470836013296	Short-acting drug	Low	Seasonality
5	0.5	18	0.338288519816452	Short-acting drug	High	No seasonality
10	0.5	18	0.283734720585132	Short-acting drug	High	No seasonality
10	0.5	18	0.339326216686722	Short-acting drug	High	Seasonality
500	0.5	18	0.223504598627174	Short-acting drug	High	No seasonality
500	0.5	18	0.22334065131878	Short-acting drug	High	Seasonality
5	0.5	18	0.326128580265805	Short-acting drug	Low	No seasonality
5	0.5	18	0.409900046982659	Short-acting drug	Low	Seasonality
10	0.5	18	0.283830596389854	Short-acting drug	Low	No seasonality
10	0.5	18	0.340424681920108	Short-acting drug	Low	Seasonality
500	0.5	18	0.19734903251854	Short-acting drug	Low	No seasonality
500	0.5	18	0.206430578449137	Short-acting drug	Low	Seasonality
5	0.5	18	0.331130403211735	Short-acting drug	High	No seasonality
10	0.5	18	0.286108494805638	Short-acting drug	High	No seasonality
10	0.5	18	0.353055176073749	Short-acting drug	High	Seasonality
500	0.5	18	0.225662732866794	Short-acting drug	High	No seasonality
500	0.5	18	0.235301549740425	Short-acting drug	High	Seasonality
5	0.5	18	0.322971058270028	Short-acting drug	Low	No seasonality
10	0.5	18	0.275958212441451	Short-acting drug	Low	No seasonality
10	0.5	18	0.337397346351511	Short-acting drug	Low	Seasonality
500	0.5	18	0.204025930915635	Short-acting drug	Low	No seasonality
500	0.5	18	0.213224487832873	Short-acting drug	Low	Seasonality
5	0.5	18	0.330426806678128	Short-acting drug	High	No seasonality
5	0.5	18	0.399498291480881	Short-acting drug	High	Seasonality
10	0.5	18	0.284962797171234	Short-acting drug	High	No seasonality
10	0.5	18	0.349414360119504	Short-acting drug	High	Seasonality
500	0.5	18	0.228062240474931	Short-acting drug	High	No seasonality
500	0.5	18	0.230776216191644	Short-acting drug	High	Seasonality
5	0.5	18	0.383200808119966	Short-acting drug	Low	No seasonality
10	0.5	18	0.338429284961175	Short-acting drug	Low	No seasonality
10	0.5	18	0.393442883402421	Short-acting drug	Low	Seasonality
500	0.5	18	0.275498673768748	Short-acting drug	Low	No seasonality
500	0.5	18	0.26803475426843	Short-acting drug	Low	Seasonality
5	0.5	18	0.376082312571415	Short-acting drug	High	No seasonality
10	0.5	18	0.337284878288037	Short-acting drug	High	No seasonality
10	0.5	18	0.376587785595671	Short-acting drug	High	Seasonality
500	0.5	18	0.298338525421855	Short-acting drug	High	No seasonality
500	0.5	18	0.293755160187891	Short-acting drug	High	Seasonality
5	0.5	18	0.328764482697532	Short-acting drug	Low	No seasonality
10	0.5	18	0.266371729028884	Short-acting drug	Low	No seasonality
10	0.5	18	0.346453765871268	Short-acting drug	Low	Seasonality
500	0.5	18	0.198639402923205	Short-acting drug	Low	No seasonality
500	0.5	18	0.2171732121026	Short-acting drug	Low	Seasonality
5	0.5	18	0.323587728931953	Short-acting drug	High	No seasonality
10	0.5	18	0.285175078943053	Short-acting drug	High	No seasonality
10	0.5	18	0.354375636885762	Short-acting drug	High	Seasonality
500	0.5	18	0.228940381436048	Short-acting drug	High	No seasonality
500	0.5	18	0.234412869834228	Short-acting drug	High	Seasonality
5	0.5	18	0.330372461247087	Short-acting drug	Low	No seasonality
10	0.5	18	0.285792983814723	Short-acting drug	Low	No seasonality
10	0.5	18	0.33350134231161	Short-acting drug	Low	Seasonality
500	0.5	18	0.210038870068007	Short-acting drug	Low	No seasonality
500	0.5	18	0.221700145892367	Short-acting drug	Low	Seasonality
5	0.5	18	0.325498236683104	Short-acting drug	High	No seasonality
10	0.5	18	0.293948467544816	Short-acting drug	High	No seasonality
10	0.5	18	0.357050202000941	Short-acting drug	High	Seasonality
500	0.5	18	0.237468991491449	Short-acting drug	High	No seasonality
500	0.5	18	0.247271239538999	Short-acting drug	High	Seasonality
5	0.5	18	0.426033379759283	Short-acting drug	Low	No seasonality
10	0.5	18	0.376015836117067	Short-acting drug	Low	No seasonality
10	0.5	18	0.409471779719351	Short-acting drug	Low	Seasonality
500	0.5	18	0.313392661319798	Short-acting drug	Low	No seasonality
500	0.5	18	0.294871945636756	Short-acting drug	Low	Seasonality
5	0.5	18	0.398325904197597	Short-acting drug	High	No seasonality
10	0.5	18	0.347736456813737	Short-acting drug	High	No seasonality
10	0.5	18	0.396945565981083	Short-acting drug	High	Seasonality
500	0.5	18	0.290949739579421	Short-acting drug	High	No seasonality
500	0.5	18	0.287996356105018	Short-acting drug	High	Seasonality
5	0.5	18	0.309588856319685	Short-acting drug	Low	No seasonality
10	0.5	18	0.241834262057674	Short-acting drug	Low	No seasonality
10	0.5	18	0.319150191524815	Short-acting drug	Low	Seasonality
500	0.5	18	0.16031761499695	Short-acting drug	Low	No seasonality
500	0.5	18	0.186658267334666	Short-acting drug	Low	Seasonality
5	0.5	18	0.304577109964317	Short-acting drug	High	No seasonality
10	0.5	18	0.252890592166775	Short-acting drug	High	No seasonality
10	0.5	18	0.336777220066619	Short-acting drug	High	Seasonality
500	0.5	18	0.191637928115472	Short-acting drug	High	No seasonality
500	0.5	18	0.216219922240354	Short-acting drug	High	Seasonality
5	0.5	18	0.31565231060035	Short-acting drug	Low	No seasonality
10	0.5	18	0.263094274948455	Short-acting drug	Low	No seasonality
10	0.5	18	0.323687025248146	Short-acting drug	Low	Seasonality
500	0.5	18	0.187922709508251	Short-acting drug	Low	No seasonality
500	0.5	18	0.202480353229644	Short-acting drug	Low	Seasonality
5	0.5	18	0.312360983197134	Short-acting drug	High	No seasonality
10	0.5	18	0.279694990183545	Short-acting drug	High	No seasonality
10	0.5	18	0.341620054242415	Short-acting drug	High	Seasonality
500	0.5	18	0.214083572214555	Short-acting drug	High	No seasonality
500	0.5	18	0.234060182472468	Short-acting drug	High	Seasonality
5	0.5	18	0.383417816471658	Short-acting drug	Low	No seasonality
10	0.5	18	0.332660871548835	Short-acting drug	Low	No seasonality
10	0.5	18	0.374416513554546	Short-acting drug	Low	Seasonality
500	0.5	18	0.268098801258087	Short-acting drug	Low	No seasonality
500	0.5	18	0.264953301756961	Short-acting drug	Low	Seasonality
5	0.5	18	0.374201550592294	Short-acting drug	High	No seasonality
10	0.5	18	0.334220803120177	Short-acting drug	High	No seasonality
10	0.5	18	0.374140595585767	Short-acting drug	High	Seasonality
500	0.5	18	0.296619644435416	Short-acting drug	High	No seasonality
500	0.5	18	0.281338329813013	Short-acting drug	High	Seasonality
5	0.5	18	0.393331234367641	Short-acting drug	Low	No seasonality
10	0.5	18	0.344946649981596	Short-acting drug	Low	No seasonality
10	0.5	18	0.38972644204964	Short-acting drug	Low	Seasonality
500	0.5	18	0.274106693143654	Short-acting drug	Low	No seasonality
500	0.5	18	0.267740571754367	Short-acting drug	Low	Seasonality
5	0.5	18	0.37231255427125	Short-acting drug	High	No seasonality
5	0.5	18	0.444592009428722	Short-acting drug	High	Seasonality
10	0.5	18	0.341894964965908	Short-acting drug	High	No seasonality
10	0.5	18	0.385606191156391	Short-acting drug	High	Seasonality
500	0.5	18	0.29717037102499	Short-acting drug	High	No seasonality
500	0.5	18	0.297806006924647	Short-acting drug	High	Seasonality
5	0.5	18	0.37113427068379	Short-acting drug	Low	No seasonality
10	0.5	18	0.313928079146768	Short-acting drug	Low	No seasonality
10	0.5	18	0.366767651221654	Short-acting drug	Low	Seasonality
500	0.5	18	0.241645862780003	Short-acting drug	Low	No seasonality
500	0.5	18	0.232576102677747	Short-acting drug	Low	Seasonality
5	0.5	18	0.360567791732181	Short-acting drug	High	No seasonality
10	0.5	18	0.311038905191491	Short-acting drug	High	No seasonality
10	0.5	18	0.351416855719246	Short-acting drug	High	Seasonality
500	0.5	18	0.261874015008428	Short-acting drug	High	No seasonality
500	0.5	18	0.264746961957047	Short-acting drug	High	Seasonality
5	0.5	18	0.309484306641931	Short-acting drug	Low	No seasonality
10	0.5	18	0.260294766524082	Short-acting drug	Low	No seasonality
10	0.5	18	0.322230281573109	Short-acting drug	Low	Seasonality
500	0.5	18	0.18067852257355	Short-acting drug	Low	No seasonality
500	0.5	18	0.207491803329241	Short-acting drug	Low	Seasonality
5	0.5	18	0.315789155912945	Short-acting drug	High	No seasonality
10	0.5	18	0.270865579600892	Short-acting drug	High	No seasonality
10	0.5	18	0.344030508820128	Short-acting drug	High	Seasonality
500	0.5	18	0.212278316518157	Short-acting drug	High	No seasonality
500	0.5	18	0.224965177434513	Short-acting drug	High	Seasonality
5	0.5	18	0.304075206278872	Short-acting drug	Low	No seasonality
10	0.5	18	0.246551636643366	Short-acting drug	Low	No seasonality
10	0.5	18	0.313167262160385	Short-acting drug	Low	Seasonality
500	0.5	18	0.171353742853228	Short-acting drug	Low	No seasonality
500	0.5	18	0.189251483652194	Short-acting drug	Low	Seasonality
5	0.5	18	0.301710556955457	Short-acting drug	High	No seasonality
10	0.5	18	0.255863247453636	Short-acting drug	High	No seasonality
10	0.5	18	0.352050956683401	Short-acting drug	High	Seasonality
500	0.5	18	0.191771422265683	Short-acting drug	High	No seasonality
500	0.5	18	0.213032914685491	Short-acting drug	High	Seasonality
5	0.5	18	0.314584087904916	Short-acting drug	Low	No seasonality
10	0.5	18	0.256738697719168	Short-acting drug	Low	No seasonality
10	0.5	18	0.331118269983855	Short-acting drug	Low	Seasonality
500	0.5	18	0.171664644381143	Short-acting drug	Low	No seasonality
500	0.5	18	0.191097543987739	Short-acting drug	Low	Seasonality
5	0.5	18	0.314880302244375	Short-acting drug	High	No seasonality
10	0.5	18	0.260056004371045	Short-acting drug	High	No seasonality
10	0.5	18	0.332940714454241	Short-acting drug	High	Seasonality
500	0.5	18	0.209543954098583	Short-acting drug	High	No seasonality
500	0.5	18	0.217890736695251	Short-acting drug	High	Seasonality
5	0.5	18	0.337779253218238	Short-acting drug	Low	No seasonality
10	0.5	18	0.282460227649456	Short-acting drug	Low	No seasonality
10	0.5	18	0.346608576648869	Short-acting drug	Low	Seasonality
500	0.5	18	0.203555869714678	Short-acting drug	Low	No seasonality
500	0.5	18	0.218275600000453	Short-acting drug	Low	Seasonality
5	0.5	18	0.335110164329586	Short-acting drug	High	No seasonality
10	0.5	18	0.286675624544784	Short-acting drug	High	No seasonality
10	0.5	18	0.365137132312727	Short-acting drug	High	Seasonality
500	0.5	18	0.234127744233995	Short-acting drug	High	No seasonality
500	0.5	18	0.244829562096604	Short-acting drug	High	Seasonality
5	0.5	18	0.291964310317337	Short-acting drug	Low	No seasonality
10	0.5	18	0.231509319924749	Short-acting drug	Low	No seasonality
10	0.5	18	0.320270164064577	Short-acting drug	Low	Seasonality
500	0.5	18	0.153435638677917	Short-acting drug	Low	No seasonality
500	0.5	18	0.190884882485741	Short-acting drug	Low	Seasonality
5	0.5	18	0.300103124887329	Short-acting drug	High	No seasonality
10	0.5	18	0.239426229088847	Short-acting drug	High	No seasonality
10	0.5	18	0.333786141320667	Short-acting drug	High	Seasonality
500	0.5	18	0.178593096176346	Short-acting drug	High	No seasonality
500	0.5	18	0.2036744581159	Short-acting drug	High	Seasonality
5	0.5	18	0.304912632540388	Short-acting drug	Low	No seasonality
10	0.5	18	0.257385267529796	Short-acting drug	Low	No seasonality
10	0.5	18	0.329069839684427	Short-acting drug	Low	Seasonality
500	0.5	18	0.178455535307275	Short-acting drug	Low	No seasonality
500	0.5	18	0.194510434945204	Short-acting drug	Low	Seasonality
5	0.5	18	0.298899816143322	Short-acting drug	High	No seasonality
10	0.5	18	0.267733161933843	Short-acting drug	High	No seasonality
10	0.5	18	0.348951294841372	Short-acting drug	High	Seasonality
500	0.5	18	0.19515164618336	Short-acting drug	High	No seasonality
500	0.5	18	0.204924771847329	Short-acting drug	High	Seasonality
5	0.5	18	0.342911332481667	Short-acting drug	Low	No seasonality
10	0.5	18	0.302447479710201	Short-acting drug	Low	No seasonality
10	0.5	18	0.359826157719548	Short-acting drug	Low	Seasonality
500	0.5	18	0.235568025193719	Short-acting drug	Low	No seasonality
500	0.5	18	0.244132536544086	Short-acting drug	Low	Seasonality
5	0.5	18	0.339556906454034	Short-acting drug	High	No seasonality
10	0.5	18	0.297317968555104	Short-acting drug	High	No seasonality
10	0.5	18	0.362221778788354	Short-acting drug	High	Seasonality
500	0.5	18	0.250755701110079	Short-acting drug	High	No seasonality
500	0.5	18	0.256727880062394	Short-acting drug	High	Seasonality
5	0.5	18	0.271782581982017	Short-acting drug	Low	No seasonality
10	0.5	18	0.223819208093967	Short-acting drug	Low	No seasonality
10	0.5	18	0.30620531932688	Short-acting drug	Low	Seasonality
500	0.5	18	0.141300184489123	Short-acting drug	Low	No seasonality
500	0.5	18	0.172067608543938	Short-acting drug	Low	Seasonality
5	0.5	18	0.278417148688251	Short-acting drug	High	No seasonality
10	0.5	18	0.228444098772443	Short-acting drug	High	No seasonality
10	0.5	18	0.327609844928923	Short-acting drug	High	Seasonality
500	0.5	18	0.160474903182462	Short-acting drug	High	No seasonality
500	0.5	18	0.183738614710033	Short-acting drug	High	Seasonality
5	0.5	18	0.337115460502498	Short-acting drug	Low	No seasonality
10	0.5	18	0.288873387565143	Short-acting drug	Low	No seasonality
10	0.5	18	0.340737495532361	Short-acting drug	Low	Seasonality
500	0.5	18	0.217475008992519	Short-acting drug	Low	No seasonality
500	0.5	18	0.228523288267773	Short-acting drug	Low	Seasonality
5	0.5	18	0.336043827082541	Short-acting drug	High	No seasonality
10	0.5	18	0.302600818450024	Short-acting drug	High	No seasonality
10	0.5	18	0.365200974174505	Short-acting drug	High	Seasonality
500	0.5	18	0.240461477729933	Short-acting drug	High	No seasonality
500	0.5	18	0.249713134531644	Short-acting drug	High	Seasonality
5	0.5	18	0.364732306104453	Short-acting drug	Low	No seasonality
10	0.5	18	0.305527907387717	Short-acting drug	Low	No seasonality
10	0.5	18	0.362789799982042	Short-acting drug	Low	Seasonality
500	0.5	18	0.235152758762651	Short-acting drug	Low	No seasonality
500	0.5	18	0.232718844996067	Short-acting drug	Low	Seasonality
5	0.5	18	0.344907546393492	Short-acting drug	High	No seasonality
10	0.5	18	0.305298089443259	Short-acting drug	High	No seasonality
10	0.5	18	0.357897088007698	Short-acting drug	High	Seasonality
500	0.5	18	0.263720189325543	Short-acting drug	High	No seasonality
500	0.5	18	0.265881615436337	Short-acting drug	High	Seasonality
5	0.5	18	0.333863954320193	Short-acting drug	Low	No seasonality
10	0.5	18	0.288389261104593	Short-acting drug	Low	No seasonality
10	0.5	18	0.343695064892525	Short-acting drug	Low	Seasonality
500	0.5	18	0.215799717102081	Short-acting drug	Low	No seasonality
500	0.5	18	0.22565016343901	Short-acting drug	Low	Seasonality
5	0.5	18	0.323587080681485	Short-acting drug	High	No seasonality
10	0.5	18	0.284703694427098	Short-acting drug	High	No seasonality
10	0.5	18	0.356810824438047	Short-acting drug	High	Seasonality
500	0.5	18	0.242115497374549	Short-acting drug	High	No seasonality
500	0.5	18	0.246046717338454	Short-acting drug	High	Seasonality
5	0.5	18	0.367802467295451	Short-acting drug	Low	No seasonality
10	0.5	18	0.322670568724061	Short-acting drug	Low	No seasonality
10	0.5	18	0.376524121653788	Short-acting drug	Low	Seasonality
500	0.5	18	0.244233786828989	Short-acting drug	Low	No seasonality
500	0.5	18	0.241541668394578	Short-acting drug	Low	Seasonality
5	0.5	18	0.372728199156066	Short-acting drug	High	No seasonality
10	0.5	18	0.321867688642149	Short-acting drug	High	No seasonality
10	0.5	18	0.379095444373158	Short-acting drug	High	Seasonality
500	0.5	18	0.282998209524167	Short-acting drug	High	No seasonality
500	0.5	18	0.272059540221192	Short-acting drug	High	Seasonality
5	0.5	18	0.29915938031094	Short-acting drug	Low	No seasonality
10	0.5	18	0.241143521704257	Short-acting drug	Low	No seasonality
10	0.5	18	0.320744782744318	Short-acting drug	Low	Seasonality
500	0.5	18	0.159144085583754	Short-acting drug	Low	No seasonality
500	0.5	18	0.186752101806845	Short-acting drug	Low	Seasonality
5	0.5	18	0.296673179856962	Short-acting drug	High	No seasonality
5	0.5	18	0.374494213970368	Short-acting drug	High	Seasonality
10	0.5	18	0.263505540159618	Short-acting drug	High	No seasonality
10	0.5	18	0.338702010545523	Short-acting drug	High	Seasonality
500	0.5	18	0.181680742612758	Short-acting drug	High	No seasonality
500	0.5	18	0.207591734638826	Short-acting drug	High	Seasonality
5	0.5	18	0.322824144132188	Short-acting drug	Low	No seasonality
10	0.5	18	0.288724707294368	Short-acting drug	Low	No seasonality
10	0.5	18	0.344042333996998	Short-acting drug	Low	Seasonality
500	0.5	18	0.21991160258651	Short-acting drug	Low	No seasonality
500	0.5	18	0.227626249899935	Short-acting drug	Low	Seasonality
5	0.5	18	0.326095662389265	Short-acting drug	High	No seasonality
10	0.5	18	0.296841376216199	Short-acting drug	High	No seasonality
10	0.5	18	0.364927938928782	Short-acting drug	High	Seasonality
500	0.5	18	0.239589315977056	Short-acting drug	High	No seasonality
500	0.5	18	0.246682299357327	Short-acting drug	High	Seasonality
5	0.5	18	0.350949910950927	Short-acting drug	Low	No seasonality
10	0.5	18	0.303636985140268	Short-acting drug	Low	No seasonality
10	0.5	18	0.349045667651628	Short-acting drug	Low	Seasonality
500	0.5	18	0.239415968051232	Short-acting drug	Low	No seasonality
500	0.5	18	0.245677263173947	Short-acting drug	Low	Seasonality
5	0.5	18	0.352305133795172	Short-acting drug	High	No seasonality
10	0.5	18	0.314678855063701	Short-acting drug	High	No seasonality
10	0.5	18	0.378328178734113	Short-acting drug	High	Seasonality
500	0.5	18	0.266734064077778	Short-acting drug	High	No seasonality
500	0.5	18	0.266978965036793	Short-acting drug	High	Seasonality
5	0.5	18	0.301788573430377	Short-acting drug	Low	No seasonality
10	0.5	18	0.23187095988997	Short-acting drug	Low	No seasonality
10	0.5	18	0.308047147767386	Short-acting drug	Low	Seasonality
500	0.5	18	0.153728918100293	Short-acting drug	Low	No seasonality
500	0.5	18	0.170903379301994	Short-acting drug	Low	Seasonality
5	0.5	18	0.299299665319339	Short-acting drug	High	No seasonality
10	0.5	18	0.248709177400192	Short-acting drug	High	No seasonality
10	0.5	18	0.330934139095233	Short-acting drug	High	Seasonality
500	0.5	18	0.171515759885899	Short-acting drug	High	No seasonality
500	0.5	18	0.202927269510832	Short-acting drug	High	Seasonality
5	0.5	18	0.376431875006677	Short-acting drug	Low	No seasonality
5	0.5	18	0.441763354923853	Short-acting drug	Low	Seasonality
10	0.5	18	0.32640149773232	Short-acting drug	Low	No seasonality
10	0.5	18	0.376912322666914	Short-acting drug	Low	Seasonality
500	0.5	18	0.243562823383915	Short-acting drug	Low	No seasonality
500	0.5	18	0.246415421755436	Short-acting drug	Low	Seasonality
5	0.5	18	0.358683872916067	Short-acting drug	High	No seasonality
10	0.5	18	0.316165687707053	Short-acting drug	High	No seasonality
10	0.5	18	0.369707274395026	Short-acting drug	High	Seasonality
500	0.5	18	0.276540924672951	Short-acting drug	High	No seasonality
500	0.5	18	0.271039684932433	Short-acting drug	High	Seasonality
5	0.5	18	0.361121139114289	Short-acting drug	Low	No seasonality
10	0.5	18	0.309197543093987	Short-acting drug	Low	No seasonality
10	0.5	18	0.364940524240139	Short-acting drug	Low	Seasonality
500	0.5	18	0.248465963699445	Short-acting drug	Low	No seasonality
500	0.5	18	0.241434056122994	Short-acting drug	Low	Seasonality
5	0.5	18	0.357328292778409	Short-acting drug	High	No seasonality
5	0.5	18	0.397257322855336	Short-acting drug	High	Seasonality
10	0.5	18	0.310750651445582	Short-acting drug	High	No seasonality
10	0.5	18	0.380581891330927	Short-acting drug	High	Seasonality
500	0.5	18	0.277446898102622	Short-acting drug	High	No seasonality
500	0.5	18	0.267021170660831	Short-acting drug	High	Seasonality
5	0.5	18	0.339457798506577	Short-acting drug	Low	No seasonality
10	0.5	18	0.285308833562253	Short-acting drug	Low	No seasonality
10	0.5	18	0.340380982661906	Short-acting drug	Low	Seasonality
500	0.5	18	0.210013844419449	Short-acting drug	Low	No seasonality
500	0.5	18	0.22795510397055	Short-acting drug	Low	Seasonality
5	0.5	18	0.34131140262915	Short-acting drug	High	No seasonality
10	0.5	18	0.295212766059403	Short-acting drug	High	No seasonality
10	0.5	18	0.362880340810907	Short-acting drug	High	Seasonality
500	0.5	18	0.236803417042373	Short-acting drug	High	No seasonality
500	0.5	18	0.243596839465359	Short-acting drug	High	Seasonality
5	0.5	18	0.320106568945509	Short-acting drug	Low	No seasonality
10	0.5	18	0.281421793815913	Short-acting drug	Low	No seasonality
10	0.5	18	0.336141191381884	Short-acting drug	Low	Seasonality
500	0.5	18	0.205529376705158	Short-acting drug	Low	No seasonality
500	0.5	18	0.215300939695335	Short-acting drug	Low	Seasonality
5	0.5	18	0.320643747924535	Short-acting drug	High	No seasonality
10	0.5	18	0.282720913570227	Short-acting drug	High	No seasonality
10	0.5	18	0.33806479510278	Short-acting drug	High	Seasonality
500	0.5	18	0.221395575176865	Short-acting drug	High	No seasonality
500	0.5	18	0.242754344697387	Short-acting drug	High	Seasonality
5	0.5	18	0.372874563204802	Short-acting drug	Low	No seasonality
10	0.5	18	0.326011831554384	Short-acting drug	Low	No seasonality
10	0.5	18	0.37584655276047	Short-acting drug	Low	Seasonality
500	0.5	18	0.246395561202705	Short-acting drug	Low	No seasonality
500	0.5	18	0.242804661161774	Short-acting drug	Low	Seasonality
5	0.5	18	0.358707465327942	Short-acting drug	High	No seasonality
10	0.5	18	0.326445913948374	Short-acting drug	High	No seasonality
10	0.5	18	0.362827182628586	Short-acting drug	High	Seasonality
500	0.5	18	0.279283545650545	Short-acting drug	High	No seasonality
500	0.5	18	0.260793837064193	Short-acting drug	High	Seasonality
5	0.5	18	0.39427753315468	Short-acting drug	Low	No seasonality
10	0.5	18	0.345188152808319	Short-acting drug	Low	No seasonality
10	0.5	18	0.37828572243948	Short-acting drug	Low	Seasonality
500	0.5	18	0.278326077456037	Short-acting drug	Low	No seasonality
500	0.5	18	0.272893935419641	Short-acting drug	Low	Seasonality
5	0.5	18	0.37813132950019	Short-acting drug	High	No seasonality
10	0.5	18	0.33505485403561	Short-acting drug	High	No seasonality
10	0.5	18	0.379814094728307	Short-acting drug	High	Seasonality
500	0.5	18	0.304602772949469	Short-acting drug	High	No seasonality
500	0.5	18	0.293157559958224	Short-acting drug	High	Seasonality
5	0.5	18	0.347713052811587	Short-acting drug	Low	No seasonality
5	0.5	18	0.398735020896917	Short-acting drug	Low	Seasonality
10	0.5	18	0.29834590220412	Short-acting drug	Low	No seasonality
10	0.5	18	0.346957564344709	Short-acting drug	Low	Seasonality
500	0.5	18	0.218981047807625	Short-acting drug	Low	No seasonality
500	0.5	18	0.219818873248834	Short-acting drug	Low	Seasonality
5	0.5	18	0.345698212645408	Short-acting drug	High	No seasonality
10	0.5	18	0.30249233497209	Short-acting drug	High	No seasonality
10	0.5	18	0.369796681053503	Short-acting drug	High	Seasonality
500	0.5	18	0.247851655421208	Short-acting drug	High	No seasonality
500	0.5	18	0.247254937611591	Short-acting drug	High	Seasonality
5	0.5	18	0.314684146977552	Short-acting drug	Low	No seasonality
5	0.5	18	0.374292708409236	Short-acting drug	Low	Seasonality
10	0.5	18	0.263153450834588	Short-acting drug	Low	No seasonality
10	0.5	18	0.335923857911255	Short-acting drug	Low	Seasonality
500	0.5	18	0.181557454500997	Short-acting drug	Low	No seasonality
500	0.5	18	0.202089766646761	Short-acting drug	Low	Seasonality
5	0.5	18	0.301683909655417	Short-acting drug	High	No seasonality
10	0.5	18	0.271091881085399	Short-acting drug	High	No seasonality
10	0.5	18	0.345321554605201	Short-acting drug	High	Seasonality
500	0.5	18	0.214454895605136	Short-acting drug	High	No seasonality
500	0.5	18	0.219565221093575	Short-acting drug	High	Seasonality
5	0.5	18	0.309736823955802	Short-acting drug	Low	No seasonality
10	0.5	18	0.249514557553996	Short-acting drug	Low	No seasonality
10	0.5	18	0.320754344702735	Short-acting drug	Low	Seasonality
500	0.5	18	0.171087419738275	Short-acting drug	Low	No seasonality
500	0.5	18	0.189270949651661	Short-acting drug	Low	Seasonality
5	0.5	18	0.307439781669049	Short-acting drug	High	No seasonality
10	0.5	18	0.2659312860877	Short-acting drug	High	No seasonality
10	0.5	18	0.341775661631506	Short-acting drug	High	Seasonality
500	0.5	18	0.194529908596592	Short-acting drug	High	No seasonality
500	0.5	18	0.221789734629901	Short-acting drug	High	Seasonality
5	0.5	18	0.325901145621078	Short-acting drug	Low	No seasonality
10	0.5	18	0.277574513202807	Short-acting drug	Low	No seasonality
10	0.5	18	0.339993252377623	Short-acting drug	Low	Seasonality
500	0.5	18	0.213049520013669	Short-acting drug	Low	No seasonality
500	0.5	18	0.225270098737216	Short-acting drug	Low	Seasonality
5	0.5	18	0.324776128128332	Short-acting drug	High	No seasonality
10	0.5	18	0.290331591343517	Short-acting drug	High	No seasonality
10	0.5	18	0.359679148241113	Short-acting drug	High	Seasonality
500	0.5	18	0.232246735143399	Short-acting drug	High	No seasonality
500	0.5	18	0.237517252515161	Short-acting drug	High	Seasonality
5	0.5	18	0.289380849825049	Short-acting drug	Low	No seasonality
10	0.5	18	0.229873683114357	Short-acting drug	Low	No seasonality
10	0.5	18	0.316681902036693	Short-acting drug	Low	Seasonality
500	0.5	18	0.151019284160698	Short-acting drug	Low	No seasonality
500	0.5	18	0.168470869118521	Short-acting drug	Low	Seasonality
5	0.5	18	0.285504707433427	Short-acting drug	High	No seasonality
10	0.5	18	0.246730570526174	Short-acting drug	High	No seasonality
10	0.5	18	0.331246536589339	Short-acting drug	High	Seasonality
500	0.5	18	0.166703115801947	Short-acting drug	High	No seasonality
500	0.5	18	0.188886655966747	Short-acting drug	High	Seasonality
5	0.5	18	0.301198438790779	Short-acting drug	Low	No seasonality
10	0.5	18	0.258645074119461	Short-acting drug	Low	No seasonality
10	0.5	18	0.316775448999087	Short-acting drug	Low	Seasonality
500	0.5	18	0.175163730828346	Short-acting drug	Low	No seasonality
500	0.5	18	0.19698993109062	Short-acting drug	Low	Seasonality
5	0.5	18	0.298602600940241	Short-acting drug	High	No seasonality
10	0.5	18	0.265502560749424	Short-acting drug	High	No seasonality
10	0.5	18	0.338223960575668	Short-acting drug	High	Seasonality
500	0.5	18	0.192867024534666	Short-acting drug	High	No seasonality
500	0.5	18	0.218817475044756	Short-acting drug	High	Seasonality
5	0.5	18	0.387924460721166	Short-acting drug	Low	No seasonality
10	0.5	18	0.336842940710959	Short-acting drug	Low	No seasonality
10	0.5	18	0.367814685005488	Short-acting drug	Low	Seasonality
500	0.5	18	0.257859198064776	Short-acting drug	Low	No seasonality
500	0.5	18	0.247698258150879	Short-acting drug	Low	Seasonality
5	0.5	18	0.38069327800821	Short-acting drug	High	No seasonality
10	0.5	18	0.333989747560669	Short-acting drug	High	No seasonality
10	0.5	18	0.373846635949863	Short-acting drug	High	Seasonality
500	0.5	18	0.283377369843692	Short-acting drug	High	No seasonality
500	0.5	18	0.277078419024006	Short-acting drug	High	Seasonality
5	0.5	18	0.343839739474201	Short-acting drug	Low	No seasonality
10	0.5	18	0.291203750812188	Short-acting drug	Low	No seasonality
10	0.5	18	0.338763750185224	Short-acting drug	Low	Seasonality
500	0.5	18	0.220636808383539	Short-acting drug	Low	No seasonality
500	0.5	18	0.225294752941904	Short-acting drug	Low	Seasonality
5	0.5	18	0.325927979666006	Short-acting drug	High	No seasonality
10	0.5	18	0.295138331648878	Short-acting drug	High	No seasonality
10	0.5	18	0.372834106786402	Short-acting drug	High	Seasonality
500	0.5	18	0.244325159820746	Short-acting drug	High	No seasonality
500	0.5	18	0.260052163401657	Short-acting drug	High	Seasonality
5	0.5	18	0.33369750806112	Short-acting drug	Low	No seasonality
10	0.5	18	0.278242320751387	Short-acting drug	Low	No seasonality
10	0.5	18	0.337403030576191	Short-acting drug	Low	Seasonality
500	0.5	18	0.197700662375764	Short-acting drug	Low	No seasonality
500	0.5	18	0.203957018424415	Short-acting drug	Low	Seasonality
5	0.5	18	0.326639015215008	Short-acting drug	High	No seasonality
10	0.5	18	0.278986026780138	Short-acting drug	High	No seasonality
10	0.5	18	0.344257684073032	Short-acting drug	High	Seasonality
500	0.5	18	0.221101398282532	Short-acting drug	High	No seasonality
500	0.5	18	0.236596038349393	Short-acting drug	High	Seasonality
5	0.5	18	0.338125103177948	Short-acting drug	Low	No seasonality
10	0.5	18	0.299256506487865	Short-acting drug	Low	No seasonality
10	0.5	18	0.351745255065151	Short-acting drug	Low	Seasonality
500	0.5	18	0.238663126856725	Short-acting drug	Low	No seasonality
500	0.5	18	0.250509008672084	Short-acting drug	Low	Seasonality
5	0.5	18	0.344943785074707	Short-acting drug	High	No seasonality
10	0.5	18	0.304184589376227	Short-acting drug	High	No seasonality
10	0.5	18	0.374025651504176	Short-acting drug	High	Seasonality
500	0.5	18	0.266323867551717	Short-acting drug	High	No seasonality
500	0.5	18	0.257924252178705	Short-acting drug	High	Seasonality
5	0.5	18	0.349575804643565	Short-acting drug	Low	No seasonality
10	0.5	18	0.303596700825208	Short-acting drug	Low	No seasonality
10	0.5	18	0.348290844385318	Short-acting drug	Low	Seasonality
500	0.5	18	0.237306563314712	Short-acting drug	Low	No seasonality
500	0.5	18	0.245497248831912	Short-acting drug	Low	Seasonality
5	0.5	18	0.342136326152282	Short-acting drug	High	No seasonality
10	0.5	18	0.30866644685893	Short-acting drug	High	No seasonality
10	0.5	18	0.368361681646821	Short-acting drug	High	Seasonality
500	0.5	18	0.253520817117354	Short-acting drug	High	No seasonality
500	0.5	18	0.267374113083536	Short-acting drug	High	Seasonality
5	0.5	18	0.320075119750776	Short-acting drug	Low	No seasonality
10	0.5	18	0.276413719681986	Short-acting drug	Low	No seasonality
10	0.5	18	0.330304000225941	Short-acting drug	Low	Seasonality
500	0.5	18	0.195011220068816	Short-acting drug	Low	No seasonality
500	0.5	18	0.211114506304333	Short-acting drug	Low	Seasonality
5	0.5	18	0.321364580992646	Short-acting drug	High	No seasonality
10	0.5	18	0.278118733398519	Short-acting drug	High	No seasonality
10	0.5	18	0.355819664983628	Short-acting drug	High	Seasonality
500	0.5	18	0.218644996666966	Short-acting drug	High	No seasonality
500	0.5	18	0.227788741409878	Short-acting drug	High	Seasonality
5	0.5	18	0.347523900868259	Short-acting drug	Low	No seasonality
10	0.5	18	0.301220279322646	Short-acting drug	Low	No seasonality
10	0.5	18	0.358993012575332	Short-acting drug	Low	Seasonality
500	0.5	18	0.240538215445725	Short-acting drug	Low	No seasonality
500	0.5	18	0.255088164169659	Short-acting drug	Low	Seasonality
5	0.5	18	0.336889083489639	Short-acting drug	High	No seasonality
10	0.5	18	0.310605400011796	Short-acting drug	High	No seasonality
10	0.5	18	0.366722811264178	Short-acting drug	High	Seasonality
500	0.5	18	0.262634609238202	Short-acting drug	High	No seasonality
500	0.5	18	0.267853704622398	Short-acting drug	High	Seasonality
5	0.5	18	0.34526318473077	Short-acting drug	Low	No seasonality
10	0.5	18	0.301266538530391	Short-acting drug	Low	No seasonality
10	0.5	18	0.359377990707027	Short-acting drug	Low	Seasonality
500	0.5	18	0.223589871021969	Short-acting drug	Low	No seasonality
500	0.5	18	0.231830413744442	Short-acting drug	Low	Seasonality
5	0.5	18	0.34624404747805	Short-acting drug	High	No seasonality
10	0.5	18	0.301787638501621	Short-acting drug	High	No seasonality
10	0.5	18	0.369178820749995	Short-acting drug	High	Seasonality
500	0.5	18	0.256548455067686	Short-acting drug	High	No seasonality
500	0.5	18	0.261990100098085	Short-acting drug	High	Seasonality
5	0.5	18	0.315439060748706	Short-acting drug	Low	No seasonality
10	0.5	18	0.2605405086536	Short-acting drug	Low	No seasonality
10	0.5	18	0.331989233249182	Short-acting drug	Low	Seasonality
500	0.5	18	0.195430836521561	Short-acting drug	Low	No seasonality
500	0.5	18	0.208946695749722	Short-acting drug	Low	Seasonality
5	0.5	18	0.312003046395941	Short-acting drug	High	No seasonality
5	0.5	18	0.394870939899056	Short-acting drug	High	Seasonality
10	0.5	18	0.27591135543451	Short-acting drug	High	No seasonality
10	0.5	18	0.348952047740237	Short-acting drug	High	Seasonality
500	0.5	18	0.213698744190431	Short-acting drug	High	No seasonality
500	0.5	18	0.225979841723085	Short-acting drug	High	Seasonality
5	0.5	18	0.366237140490064	Short-acting drug	Low	No seasonality
5	0.5	18	0.427024264155681	Short-acting drug	Low	Seasonality
10	0.5	18	0.323532434889319	Short-acting drug	Low	No seasonality
10	0.5	18	0.371047746536062	Short-acting drug	Low	Seasonality
500	0.5	18	0.256148083647198	Short-acting drug	Low	No seasonality
500	0.5	18	0.239249132364246	Short-acting drug	Low	Seasonality
5	0.5	18	0.364010273205767	Short-acting drug	High	No seasonality
10	0.5	18	0.322583420849577	Short-acting drug	High	No seasonality
10	0.5	18	0.363942113064974	Short-acting drug	High	Seasonality
500	0.5	18	0.278314474609701	Short-acting drug	High	No seasonality
500	0.5	18	0.258181398932237	Short-acting drug	High	Seasonality
5	0.5	18	0.304265612427966	Short-acting drug	Low	No seasonality
10	0.5	18	0.251350196617646	Short-acting drug	Low	No seasonality
10	0.5	18	0.328189902750969	Short-acting drug	Low	Seasonality
500	0.5	18	0.171947957533254	Short-acting drug	Low	No seasonality
500	0.5	18	0.200680821517578	Short-acting drug	Low	Seasonality
5	0.5	18	0.300291558970719	Short-acting drug	High	No seasonality
10	0.5	18	0.257402871480632	Short-acting drug	High	No seasonality
10	0.5	18	0.333686167343441	Short-acting drug	High	Seasonality
500	0.5	18	0.191672429167104	Short-acting drug	High	No seasonality
500	0.5	18	0.214863334064525	Short-acting drug	High	Seasonality
5	0.5	18	0.296581693233521	Short-acting drug	Low	No seasonality
10	0.5	18	0.239956518152916	Short-acting drug	Low	No seasonality
10	0.5	18	0.316537739706549	Short-acting drug	Low	Seasonality
500	0.5	18	0.154263648036305	Short-acting drug	Low	No seasonality
500	0.5	18	0.187294152516768	Short-acting drug	Low	Seasonality
5	0.5	18	0.294116744832675	Short-acting drug	High	No seasonality
10	0.5	18	0.242345064802532	Short-acting drug	High	No seasonality
10	0.5	18	0.335939187874736	Short-acting drug	High	Seasonality
500	0.5	18	0.17638987536886	Short-acting drug	High	No seasonality
500	0.5	18	0.206846303651966	Short-acting drug	High	Seasonality
5	0.5	18	0.353818995437053	Short-acting drug	Low	No seasonality
10	0.5	18	0.302646930930494	Short-acting drug	Low	No seasonality
10	0.5	18	0.359083010025731	Short-acting drug	Low	Seasonality
500	0.5	18	0.239078680665939	Short-acting drug	Low	No seasonality
500	0.5	18	0.244841118518448	Short-acting drug	Low	Seasonality
5	0.5	18	0.348448961399184	Short-acting drug	High	No seasonality
10	0.5	18	0.310019085135146	Short-acting drug	High	No seasonality
10	0.5	18	0.375122519347195	Short-acting drug	High	Seasonality
500	0.5	18	0.266178747923506	Short-acting drug	High	No seasonality
500	0.5	18	0.265028747479451	Short-acting drug	High	Seasonality
5	0.5	18	0.40020252237798	Short-acting drug	Low	No seasonality
10	0.5	18	0.35991507404873	Short-acting drug	Low	No seasonality
10	0.5	18	0.377882426747272	Short-acting drug	Low	Seasonality
500	0.5	18	0.289401954732354	Short-acting drug	Low	No seasonality
500	0.5	18	0.275798799287571	Short-acting drug	Low	Seasonality
5	0.5	18	0.382186471446818	Short-acting drug	High	No seasonality
10	0.5	18	0.352050513710278	Short-acting drug	High	No seasonality
10	0.5	18	0.384716738612431	Short-acting drug	High	Seasonality
500	0.5	18	0.314433649807445	Short-acting drug	High	No seasonality
500	0.5	18	0.290147179004462	Short-acting drug	High	Seasonality
5	0.5	18	0.322403435656742	Short-acting drug	Low	No seasonality
10	0.5	18	0.268746307638374	Short-acting drug	Low	No seasonality
10	0.5	18	0.324537742889546	Short-acting drug	Low	Seasonality
500	0.5	18	0.181050075701185	Short-acting drug	Low	No seasonality
500	0.5	18	0.209919626667488	Short-acting drug	Low	Seasonality
5	0.5	18	0.31254201306959	Short-acting drug	High	No seasonality
10	0.5	18	0.271402560316176	Short-acting drug	High	No seasonality
10	0.5	18	0.342355561646474	Short-acting drug	High	Seasonality
500	0.5	18	0.215669742418843	Short-acting drug	High	No seasonality
500	0.5	18	0.225112084664415	Short-acting drug	High	Seasonality
5	0.5	18	0.383718851176371	Short-acting drug	Low	No seasonality
10	0.5	18	0.326873885993117	Short-acting drug	Low	No seasonality
10	0.5	18	0.384578843402657	Short-acting drug	Low	Seasonality
500	0.5	18	0.258477441809079	Short-acting drug	Low	No seasonality
500	0.5	18	0.255253033145141	Short-acting drug	Low	Seasonality
5	0.5	18	0.372951616360085	Short-acting drug	High	No seasonality
5	0.5	18	0.401382754689877	Short-acting drug	High	Seasonality
10	0.5	18	0.329713416070956	Short-acting drug	High	No seasonality
10	0.5	18	0.368057511533195	Short-acting drug	High	Seasonality
500	0.5	18	0.281166828123768	Short-acting drug	High	No seasonality
500	0.5	18	0.277927247852896	Short-acting drug	High	Seasonality
5	0.5	18	0.336797128377736	Short-acting drug	Low	No seasonality
10	0.5	18	0.289243615805493	Short-acting drug	Low	No seasonality
10	0.5	18	0.351704382196437	Short-acting drug	Low	Seasonality
500	0.5	18	0.219169329443159	Short-acting drug	Low	No seasonality
500	0.5	18	0.232179198381477	Short-acting drug	Low	Seasonality
5	0.5	18	0.335514378789787	Short-acting drug	High	No seasonality
10	0.5	18	0.299291718284341	Short-acting drug	High	No seasonality
10	0.5	18	0.378563621849418	Short-acting drug	High	Seasonality
500	0.5	18	0.248390464618263	Short-acting drug	High	No seasonality
500	0.5	18	0.258351394238451	Short-acting drug	High	Seasonality
5	0.5	18	0.352478120635521	Short-acting drug	Low	No seasonality
10	0.5	18	0.286260743536113	Short-acting drug	Low	No seasonality
10	0.5	18	0.35176791801921	Short-acting drug	Low	Seasonality
500	0.5	18	0.205769700867127	Short-acting drug	Low	No seasonality
500	0.5	18	0.208867487367046	Short-acting drug	Low	Seasonality
5	0.5	18	0.342793424564067	Short-acting drug	High	No seasonality
10	0.5	18	0.290804859483244	Short-acting drug	High	No seasonality
10	0.5	18	0.341046447933433	Short-acting drug	High	Seasonality
500	0.5	18	0.228790018469638	Short-acting drug	High	No seasonality
500	0.5	18	0.235987064984283	Short-acting drug	High	Seasonality
5	0.5	18	0.299482055444753	Short-acting drug	Low	No seasonality
10	0.5	18	0.247032873382442	Short-acting drug	Low	No seasonality
10	0.5	18	0.319400539364364	Short-acting drug	Low	Seasonality
500	0.5	18	0.167042223300523	Short-acting drug	Low	No seasonality
500	0.5	18	0.191805477430469	Short-acting drug	Low	Seasonality
5	0.5	18	0.307452064895725	Short-acting drug	High	No seasonality
10	0.5	18	0.26293862075253	Short-acting drug	High	No seasonality
10	0.5	18	0.343526746488701	Short-acting drug	High	Seasonality
500	0.5	18	0.191776210391277	Short-acting drug	High	No seasonality
500	0.5	18	0.212852404515595	Short-acting drug	High	Seasonality
5	0.5	18	0.398224543138397	Short-acting drug	Low	No seasonality
5	0.5	18	0.444972978258783	Short-acting drug	Low	Seasonality
10	0.5	18	0.339268162463235	Short-acting drug	Low	No seasonality
10	0.5	18	0.39733019345441	Short-acting drug	Low	Seasonality
500	0.5	18	0.263064656536621	Short-acting drug	Low	No seasonality
500	0.5	18	0.267062916164465	Short-acting drug	Low	Seasonality
5	0.5	18	0.363951150909311	Short-acting drug	High	No seasonality
10	0.5	18	0.3328142479703	Short-acting drug	High	No seasonality
10	0.5	18	0.375999194096471	Short-acting drug	High	Seasonality
500	0.5	18	0.298757075026705	Short-acting drug	High	No seasonality
500	0.5	18	0.285916613364485	Short-acting drug	High	Seasonality
5	0.5	18	0.311262072284651	Short-acting drug	Low	No seasonality
10	0.5	18	0.263047370923208	Short-acting drug	Low	No seasonality
10	0.5	18	0.32989646970288	Short-acting drug	Low	Seasonality
500	0.5	18	0.167882246948793	Short-acting drug	Low	No seasonality
500	0.5	18	0.197243064060474	Short-acting drug	Low	Seasonality
5	0.5	18	0.308038762916132	Short-acting drug	High	No seasonality
10	0.5	18	0.265364621904375	Short-acting drug	High	No seasonality
10	0.5	18	0.338885678802072	Short-acting drug	High	Seasonality
500	0.5	18	0.206512137295078	Short-acting drug	High	No seasonality
500	0.5	18	0.226778270709936	Short-acting drug	High	Seasonality
5	0.5	18	0.355996917770012	Short-acting drug	Low	No seasonality
5	0.5	18	0.410208460272483	Short-acting drug	Low	Seasonality
10	0.5	18	0.314476626778394	Short-acting drug	Low	No seasonality
10	0.5	18	0.369039240586396	Short-acting drug	Low	Seasonality
500	0.5	18	0.254511920599342	Short-acting drug	Low	No seasonality
500	0.5	18	0.256935134006958	Short-acting drug	Low	Seasonality
5	0.5	18	0.358235740629565	Short-acting drug	High	No seasonality
10	0.5	18	0.322928783669056	Short-acting drug	High	No seasonality
10	0.5	18	0.388079688668725	Short-acting drug	High	Seasonality
500	0.5	18	0.286020115711038	Short-acting drug	High	No seasonality
500	0.5	18	0.276572096936168	Short-acting drug	High	Seasonality
5	0.5	18	0.367682841735557	Short-acting drug	Low	No seasonality
10	0.5	18	0.327959804968541	Short-acting drug	Low	No seasonality
10	0.5	18	0.384127173984138	Short-acting drug	Low	Seasonality
500	0.5	18	0.257854778041131	Short-acting drug	Low	No seasonality
500	0.5	18	0.258992138613741	Short-acting drug	Low	Seasonality
5	0.5	18	0.373021247624308	Short-acting drug	High	No seasonality
10	0.5	18	0.326173682940762	Short-acting drug	High	No seasonality
10	0.5	18	0.361888004037527	Short-acting drug	High	Seasonality
500	0.5	18	0.288072491674444	Short-acting drug	High	No seasonality
500	0.5	18	0.276614698527276	Short-acting drug	High	Seasonality
5	0.5	18	0.368955622516679	Short-acting drug	Low	No seasonality
10	0.5	18	0.322319984990705	Short-acting drug	Low	No seasonality
10	0.5	18	0.358949889889846	Short-acting drug	Low	Seasonality
500	0.5	18	0.263498576940747	Short-acting drug	Low	No seasonality
500	0.5	18	0.261379413081814	Short-acting drug	Low	Seasonality
5	0.5	18	0.365532000296781	Short-acting drug	High	No seasonality
10	0.5	18	0.32127506959709	Short-acting drug	High	No seasonality
10	0.5	18	0.379144058438037	Short-acting drug	High	Seasonality
500	0.5	18	0.292911238160783	Short-acting drug	High	No seasonality
500	0.5	18	0.291200429669987	Short-acting drug	High	Seasonality
5	0.5	18	0.321206500361057	Short-acting drug	Low	No seasonality
10	0.5	18	0.283581579030744	Short-acting drug	Low	No seasonality
10	0.5	18	0.331847800268071	Short-acting drug	Low	Seasonality
500	0.5	18	0.210669949290443	Short-acting drug	Low	No seasonality
500	0.5	18	0.2252320412019	Short-acting drug	Low	Seasonality
5	0.5	18	0.326880174515469	Short-acting drug	High	No seasonality
10	0.5	18	0.275637228881086	Short-acting drug	High	No seasonality
10	0.5	18	0.353759588943784	Short-acting drug	High	Seasonality
500	0.5	18	0.218129918282654	Short-acting drug	High	No seasonality
500	0.5	18	0.240251712465831	Short-acting drug	High	Seasonality
5	0.5	18	0.308035462842006	Short-acting drug	Low	No seasonality
10	0.5	18	0.246932808473858	Short-acting drug	Low	No seasonality
10	0.5	18	0.323278178974733	Short-acting drug	Low	Seasonality
500	0.5	18	0.165138262718221	Short-acting drug	Low	No seasonality
500	0.5	18	0.186724214820851	Short-acting drug	Low	Seasonality
5	0.5	18	0.296363456956565	Short-acting drug	High	No seasonality
10	0.5	18	0.25283631202272	Short-acting drug	High	No seasonality
10	0.5	18	0.333820481459129	Short-acting drug	High	Seasonality
500	0.5	18	0.191745112544864	Short-acting drug	High	No seasonality
500	0.5	18	0.213813583422063	Short-acting drug	High	Seasonality
5	0.5	18	0.324125345022266	Short-acting drug	Low	No seasonality
10	0.5	18	0.275123941171882	Short-acting drug	Low	No seasonality
10	0.5	18	0.318176144866995	Short-acting drug	Low	Seasonality
500	0.5	18	0.200660781562411	Short-acting drug	Low	No seasonality
500	0.5	18	0.218903496748616	Short-acting drug	Low	Seasonality
5	0.5	18	0.3325768730317	Short-acting drug	High	No seasonality
10	0.5	18	0.278813958016146	Short-acting drug	High	No seasonality
10	0.5	18	0.35516612996515	Short-acting drug	High	Seasonality
500	0.5	18	0.227505693606092	Short-acting drug	High	No seasonality
500	0.5	18	0.247476008367638	Short-acting drug	High	Seasonality
5	0.5	18	0.280687119118317	Short-acting drug	Low	No seasonality
10	0.5	18	0.220673404030529	Short-acting drug	Low	No seasonality
10	0.5	18	0.305247989056182	Short-acting drug	Low	Seasonality
500	0.5	18	0.147082523637835	Short-acting drug	Low	No seasonality
500	0.5	18	0.172897122201591	Short-acting drug	Low	Seasonality
5	0.5	18	0.282292138255021	Short-acting drug	High	No seasonality
10	0.5	18	0.2400786574738	Short-acting drug	High	No seasonality
10	0.5	18	0.316734322259559	Short-acting drug	High	Seasonality
500	0.5	18	0.166364778828078	Short-acting drug	High	No seasonality
500	0.5	18	0.196678325154345	Short-acting drug	High	Seasonality
5	0.5	18	0.417777351201419	Short-acting drug	Low	No seasonality
10	0.5	18	0.36232075859125	Short-acting drug	Low	No seasonality
10	0.5	18	0.40110627880196	Short-acting drug	Low	Seasonality
500	0.5	18	0.29738879202316	Short-acting drug	Low	No seasonality
500	0.5	18	0.291101596127897	Short-acting drug	Low	Seasonality
5	0.5	18	0.403274330776519	Short-acting drug	High	No seasonality
10	0.5	18	0.360471290609835	Short-acting drug	High	No seasonality
10	0.5	18	0.398677841609824	Short-acting drug	High	Seasonality
500	0.5	18	0.327637793930763	Short-acting drug	High	No seasonality
500	0.5	18	0.311109601004361	Short-acting drug	High	Seasonality
5	0.5	18	0.349305955597217	Short-acting drug	Low	No seasonality
10	0.5	18	0.283719560450554	Short-acting drug	Low	No seasonality
10	0.5	18	0.341215422423136	Short-acting drug	Low	Seasonality
500	0.5	18	0.199371215728137	Short-acting drug	Low	No seasonality
500	0.5	18	0.213505774356415	Short-acting drug	Low	Seasonality
5	0.5	18	0.341723962401797	Short-acting drug	High	No seasonality
5	0.5	18	0.400684485656816	Short-acting drug	High	Seasonality
10	0.5	18	0.296590928458102	Short-acting drug	High	No seasonality
10	0.5	18	0.347266638000811	Short-acting drug	High	Seasonality
500	0.5	18	0.22688756805589	Short-acting drug	High	No seasonality
500	0.5	18	0.238905244581861	Short-acting drug	High	Seasonality
5	0.5	18	0.313028796719014	Short-acting drug	Low	No seasonality
5	0.5	18	0.413364219856084	Short-acting drug	Low	Seasonality
10	0.5	18	0.260995562478284	Short-acting drug	Low	No seasonality
10	0.5	18	0.325705431037152	Short-acting drug	Low	Seasonality
500	0.5	18	0.175316552934472	Short-acting drug	Low	No seasonality
500	0.5	18	0.20198502329031	Short-acting drug	Low	Seasonality
5	0.5	18	0.322467599318438	Short-acting drug	High	No seasonality
10	0.5	18	0.269772772480837	Short-acting drug	High	No seasonality
10	0.5	18	0.337293266907005	Short-acting drug	High	Seasonality
500	0.5	18	0.199747203873482	Short-acting drug	High	No seasonality
500	0.5	18	0.223808054742947	Short-acting drug	High	Seasonality
5	0.5	18	0.327649067666627	Short-acting drug	Low	No seasonality
10	0.5	18	0.275506442346537	Short-acting drug	Low	No seasonality
10	0.5	18	0.350209083611216	Short-acting drug	Low	Seasonality
500	0.5	18	0.207989910067384	Short-acting drug	Low	No seasonality
500	0.5	18	0.223072138143029	Short-acting drug	Low	Seasonality
5	0.5	18	0.331292410066912	Short-acting drug	High	No seasonality
10	0.5	18	0.289495489423215	Short-acting drug	High	No seasonality
10	0.5	18	0.362111913155474	Short-acting drug	High	Seasonality
500	0.5	18	0.230941571817209	Short-acting drug	High	No seasonality
500	0.5	18	0.246240155892015	Short-acting drug	High	Seasonality
5	0.5	18	0.369829191061684	Short-acting drug	Low	No seasonality
10	0.5	18	0.323620412940431	Short-acting drug	Low	No seasonality
10	0.5	18	0.37304689072254	Short-acting drug	Low	Seasonality
500	0.5	18	0.246667033910701	Short-acting drug	Low	No seasonality
500	0.5	18	0.252560420659947	Short-acting drug	Low	Seasonality
5	0.5	18	0.363684353611538	Short-acting drug	High	No seasonality
10	0.5	18	0.315720431082583	Short-acting drug	High	No seasonality
10	0.5	18	0.380785884123833	Short-acting drug	High	Seasonality
500	0.5	18	0.275051613741398	Short-acting drug	High	No seasonality
500	0.5	18	0.279702054727595	Short-acting drug	High	Seasonality
5	0.5	18	0.310756299761648	Short-acting drug	Low	No seasonality
10	0.5	18	0.255018958929562	Short-acting drug	Low	No seasonality
10	0.5	18	0.324740456048466	Short-acting drug	Low	Seasonality
500	0.5	18	0.173389757232623	Short-acting drug	Low	No seasonality
500	0.5	18	0.192416874895612	Short-acting drug	Low	Seasonality
5	0.5	18	0.300654871155973	Short-acting drug	High	No seasonality
10	0.5	18	0.254177118093162	Short-acting drug	High	No seasonality
10	0.5	18	0.33133064217146	Short-acting drug	High	Seasonality
500	0.5	18	0.19850641191416	Short-acting drug	High	No seasonality
500	0.5	18	0.223790576972534	Short-acting drug	High	Seasonality
5	0.5	18	0.297405467145841	Short-acting drug	Low	No seasonality
10	0.5	18	0.241457964284697	Short-acting drug	Low	No seasonality
10	0.5	18	0.315653133087171	Short-acting drug	Low	Seasonality
500	0.5	18	0.16858034767373	Short-acting drug	Low	No seasonality
500	0.5	18	0.193724381844309	Short-acting drug	Low	Seasonality
5	0.5	18	0.29799590185122	Short-acting drug	High	No seasonality
10	0.5	18	0.24755555620438	Short-acting drug	High	No seasonality
10	0.5	18	0.329435480901147	Short-acting drug	High	Seasonality
500	0.5	18	0.176332635591872	Short-acting drug	High	No seasonality
500	0.5	18	0.21123532716062	Short-acting drug	High	Seasonality
5	0.5	18	0.32066067253324	Short-acting drug	Low	No seasonality
10	0.5	18	0.261120912946962	Short-acting drug	Low	No seasonality
10	0.5	18	0.330647289908456	Short-acting drug	Low	Seasonality
500	0.5	18	0.176474212351541	Short-acting drug	Low	No seasonality
500	0.5	18	0.203788755281562	Short-acting drug	Low	Seasonality
5	0.5	18	0.317872781980648	Short-acting drug	High	No seasonality
10	0.5	18	0.269313762701202	Short-acting drug	High	No seasonality
10	0.5	18	0.344643533920874	Short-acting drug	High	Seasonality
500	0.5	18	0.206362771486944	Short-acting drug	High	No seasonality
500	0.5	18	0.227984038082807	Short-acting drug	High	Seasonality
5	0.5	18	0.282336610630582	Short-acting drug	Low	No seasonality
10	0.5	18	0.224716534042038	Short-acting drug	Low	No seasonality
10	0.5	18	0.291058852901175	Short-acting drug	Low	Seasonality
500	0.5	18	0.143577262920249	Short-acting drug	Low	No seasonality
500	0.5	18	0.171170560364621	Short-acting drug	Low	Seasonality
5	0.5	18	0.291217186505432	Short-acting drug	High	No seasonality
10	0.5	18	0.238984828390545	Short-acting drug	High	No seasonality
10	0.5	18	0.310155869232848	Short-acting drug	High	Seasonality
500	0.5	18	0.150701360049578	Short-acting drug	High	No seasonality
500	0.5	18	0.191066171507747	Short-acting drug	High	Seasonality
5	0.5	18	0.333699222675828	Short-acting drug	Low	No seasonality
10	0.5	18	0.274472766769547	Short-acting drug	Low	No seasonality
10	0.5	18	0.334504719145291	Short-acting drug	Low	Seasonality
500	0.5	18	0.18644773645353	Short-acting drug	Low	No seasonality
500	0.5	18	0.207730283332316	Short-acting drug	Low	Seasonality
5	0.5	18	0.3280140665562	Short-acting drug	High	No seasonality
10	0.5	18	0.271036284063044	Short-acting drug	High	No seasonality
10	0.5	18	0.348677456296181	Short-acting drug	High	Seasonality
500	0.5	18	0.223086448432052	Short-acting drug	High	No seasonality
500	0.5	18	0.223533400913948	Short-acting drug	High	Seasonality
5	0.5	18	0.370921253452911	Short-acting drug	Low	No seasonality
10	0.5	18	0.318778917393046	Short-acting drug	Low	No seasonality
10	0.5	18	0.369665032157225	Short-acting drug	Low	Seasonality
500	0.5	18	0.233370045712503	Short-acting drug	Low	No seasonality
500	0.5	18	0.246992091885024	Short-acting drug	Low	Seasonality
5	0.5	18	0.37547558482959	Short-acting drug	High	No seasonality
5	0.5	18	0.42657051912807	Short-acting drug	High	Seasonality
10	0.5	18	0.316656700693702	Short-acting drug	High	No seasonality
10	0.5	18	0.374885787483826	Short-acting drug	High	Seasonality
500	0.5	18	0.265017715464999	Short-acting drug	High	No seasonality
500	0.5	18	0.260946489139376	Short-acting drug	High	Seasonality
5	0.5	18	0.33169686527734	Short-acting drug	Low	No seasonality
10	0.5	18	0.265136586026006	Short-acting drug	Low	No seasonality
10	0.5	18	0.328597936021619	Short-acting drug	Low	Seasonality
500	0.5	18	0.197020972052802	Short-acting drug	Low	No seasonality
500	0.5	18	0.205693269209619	Short-acting drug	Low	Seasonality
5	0.5	18	0.319739807288243	Short-acting drug	High	No seasonality
10	0.5	18	0.27339333238711	Short-acting drug	High	No seasonality
10	0.5	18	0.3517934170998	Short-acting drug	High	Seasonality
500	0.5	18	0.222471032301858	Short-acting drug	High	No seasonality
500	0.5	18	0.239151673491516	Short-acting drug	High	Seasonality
5	0.5	18	0.352568332081741	Short-acting drug	Low	No seasonality
10	0.5	18	0.302389039090393	Short-acting drug	Low	No seasonality
10	0.5	18	0.357048680470014	Short-acting drug	Low	Seasonality
500	0.5	18	0.228106610905967	Short-acting drug	Low	No seasonality
500	0.5	18	0.240265508143089	Short-acting drug	Low	Seasonality
5	0.5	18	0.352042503897254	Short-acting drug	High	No seasonality
10	0.5	18	0.301291328412519	Short-acting drug	High	No seasonality
10	0.5	18	0.354215158879705	Short-acting drug	High	Seasonality
500	0.5	18	0.253415541316174	Short-acting drug	High	No seasonality
500	0.5	18	0.261617712305418	Short-acting drug	High	Seasonality
5	0.5	18	0.305051265960396	Short-acting drug	Low	No seasonality
10	0.5	18	0.259149995363978	Short-acting drug	Low	No seasonality
10	0.5	18	0.327224937520011	Short-acting drug	Low	Seasonality
500	0.5	18	0.167682111789814	Short-acting drug	Low	No seasonality
500	0.5	18	0.198930122741741	Short-acting drug	Low	Seasonality
5	0.5	18	0.311348997074741	Short-acting drug	High	No seasonality
10	0.5	18	0.263765311775812	Short-acting drug	High	No seasonality
10	0.5	18	0.339446772594066	Short-acting drug	High	Seasonality
500	0.5	18	0.201558001154476	Short-acting drug	High	No seasonality
500	0.5	18	0.224378906935241	Short-acting drug	High	Seasonality
5	0.5	18	0.351672548110613	Short-acting drug	Low	No seasonality
10	0.5	18	0.297730061265605	Short-acting drug	Low	No seasonality
10	0.5	18	0.352745338655034	Short-acting drug	Low	Seasonality
500	0.5	18	0.229362055433084	Short-acting drug	Low	No seasonality
500	0.5	18	0.241028455233417	Short-acting drug	Low	Seasonality
5	0.5	18	0.349058737501849	Short-acting drug	High	No seasonality
10	0.5	18	0.305148409465861	Short-acting drug	High	No seasonality
10	0.5	18	0.363505352952872	Short-acting drug	High	Seasonality
500	0.5	18	0.258073788317136	Short-acting drug	High	No seasonality
500	0.5	18	0.248774137465615	Short-acting drug	High	Seasonality
5	0.5	18	0.372899648241906	Short-acting drug	Low	No seasonality
10	0.5	18	0.318244731973153	Short-acting drug	Low	No seasonality
10	0.5	18	0.383836305172981	Short-acting drug	Low	Seasonality
500	0.5	18	0.252453972780351	Short-acting drug	Low	No seasonality
500	0.5	18	0.25679040474528	Short-acting drug	Low	Seasonality
5	0.5	18	0.362261802673902	Short-acting drug	High	No seasonality
10	0.5	18	0.320561468098577	Short-acting drug	High	No seasonality
10	0.5	18	0.365409270701019	Short-acting drug	High	Seasonality
500	0.5	18	0.278025378009614	Short-acting drug	High	No seasonality
500	0.5	18	0.277012086323311	Short-acting drug	High	Seasonality
5	0.5	18	0.362080050558641	Short-acting drug	Low	No seasonality
10	0.5	18	0.30970991140931	Short-acting drug	Low	No seasonality
10	0.5	18	0.369761667102613	Short-acting drug	Low	Seasonality
500	0.5	18	0.234935814641182	Short-acting drug	Low	No seasonality
500	0.5	18	0.233522992546343	Short-acting drug	Low	Seasonality
5	0.5	18	0.352175131910001	Short-acting drug	High	No seasonality
10	0.5	18	0.302306257577099	Short-acting drug	High	No seasonality
10	0.5	18	0.375377338417235	Short-acting drug	High	Seasonality
500	0.5	18	0.254835536847981	Short-acting drug	High	No seasonality
500	0.5	18	0.253320317843391	Short-acting drug	High	Seasonality
5	0.5	18	0.327747331471194	Short-acting drug	Low	No seasonality
5	0.5	18	0.397839420440047	Short-acting drug	Low	Seasonality
10	0.5	18	0.279326529720061	Short-acting drug	Low	No seasonality
10	0.5	18	0.334343345529411	Short-acting drug	Low	Seasonality
500	0.5	18	0.194749893502831	Short-acting drug	Low	No seasonality
500	0.5	18	0.217371149012325	Short-acting drug	Low	Seasonality
5	0.5	18	0.325721027061366	Short-acting drug	High	No seasonality
10	0.5	18	0.270616566929532	Short-acting drug	High	No seasonality
10	0.5	18	0.353220019591053	Short-acting drug	High	Seasonality
500	0.5	18	0.227809359074329	Short-acting drug	High	No seasonality
500	0.5	18	0.239554796603343	Short-acting drug	High	Seasonality
5	0.5	18	0.346805951090615	Short-acting drug	Low	No seasonality
10	0.5	18	0.294970239095787	Short-acting drug	Low	No seasonality
10	0.5	18	0.344903420892107	Short-acting drug	Low	Seasonality
500	0.5	18	0.242528871679511	Short-acting drug	Low	No seasonality
500	0.5	18	0.246594698126501	Short-acting drug	Low	Seasonality
5	0.5	18	0.355331626204616	Short-acting drug	High	No seasonality
5	0.5	18	0.406520706328007	Short-acting drug	High	Seasonality
10	0.5	18	0.311560691458151	Short-acting drug	High	No seasonality
10	0.5	18	0.352442045121728	Short-acting drug	High	Seasonality
500	0.5	18	0.264967609735179	Short-acting drug	High	No seasonality
500	0.5	18	0.273576434983437	Short-acting drug	High	Seasonality
5	0.5	18	0.328307223168785	Short-acting drug	Low	No seasonality
5	0.5	18	0.38337999470768	Short-acting drug	Low	Seasonality
10	0.5	18	0.274517399399937	Short-acting drug	Low	No seasonality
10	0.5	18	0.335300941736948	Short-acting drug	Low	Seasonality
500	0.5	18	0.202004615739066	Short-acting drug	Low	No seasonality
500	0.5	18	0.220653402327674	Short-acting drug	Low	Seasonality
5	0.5	18	0.335575996958878	Short-acting drug	High	No seasonality
10	0.5	18	0.286991390651129	Short-acting drug	High	No seasonality
10	0.5	18	0.364515136339837	Short-acting drug	High	Seasonality
500	0.5	18	0.224831128023056	Short-acting drug	High	No seasonality
500	0.5	18	0.24530224322417	Short-acting drug	High	Seasonality
5	0.5	18	0.331929729172273	Short-acting drug	Low	No seasonality
10	0.5	18	0.292368795746709	Short-acting drug	Low	No seasonality
10	0.5	18	0.333273771224133	Short-acting drug	Low	Seasonality
500	0.5	18	0.226176760309017	Short-acting drug	Low	No seasonality
500	0.5	18	0.234440319233045	Short-acting drug	Low	Seasonality
5	0.5	18	0.346816788529301	Short-acting drug	High	No seasonality
10	0.5	18	0.296776327055862	Short-acting drug	High	No seasonality
10	0.5	18	0.361689385657791	Short-acting drug	High	Seasonality
500	0.5	18	0.24314051427869	Short-acting drug	High	No seasonality
500	0.5	18	0.262713321840435	Short-acting drug	High	Seasonality
5	0.5	18	0.285507419641558	Short-acting drug	Low	No seasonality
10	0.5	18	0.235581353778093	Short-acting drug	Low	No seasonality
10	0.5	18	0.319197797318589	Short-acting drug	Low	Seasonality
500	0.5	18	0.161368283762956	Short-acting drug	Low	No seasonality
500	0.5	18	0.189362859986433	Short-acting drug	Low	Seasonality
5	0.5	18	0.297719192451634	Short-acting drug	High	No seasonality
10	0.5	18	0.238796100908976	Short-acting drug	High	No seasonality
10	0.5	18	0.339887994969466	Short-acting drug	High	Seasonality
500	0.5	18	0.173674681811498	Short-acting drug	High	No seasonality
500	0.5	18	0.200296855215381	Short-acting drug	High	Seasonality
5	0.5	18	0.29975246490407	Short-acting drug	Low	No seasonality
10	0.5	18	0.242709171573447	Short-acting drug	Low	No seasonality
10	0.5	18	0.31777253269176	Short-acting drug	Low	Seasonality
500	0.5	18	0.163676286271625	Short-acting drug	Low	No seasonality
500	0.5	18	0.191897505738189	Short-acting drug	Low	Seasonality
5	0.5	18	0.31438204949838	Short-acting drug	High	No seasonality
10	0.5	18	0.252724469950554	Short-acting drug	High	No seasonality
10	0.5	18	0.33435337367146	Short-acting drug	High	Seasonality
500	0.5	18	0.186276303630035	Short-acting drug	High	No seasonality
500	0.5	18	0.214763095185764	Short-acting drug	High	Seasonality
5	0.5	18	0.365347118191462	Short-acting drug	Low	No seasonality
5	0.5	18	0.400052696623678	Short-acting drug	Low	Seasonality
10	0.5	18	0.313860707518436	Short-acting drug	Low	No seasonality
10	0.5	18	0.366449155176517	Short-acting drug	Low	Seasonality
500	0.5	18	0.249978078870526	Short-acting drug	Low	No seasonality
500	0.5	18	0.262847542317507	Short-acting drug	Low	Seasonality
5	0.5	18	0.35632325102594	Short-acting drug	High	No seasonality
10	0.5	18	0.320402051757119	Short-acting drug	High	No seasonality
10	0.5	18	0.381395963557303	Short-acting drug	High	Seasonality
500	0.5	18	0.280640856158118	Short-acting drug	High	No seasonality
500	0.5	18	0.283984878475418	Short-acting drug	High	Seasonality
5	0.5	18	0.341866531561379	Short-acting drug	Low	No seasonality
10	0.5	18	0.300430141412729	Short-acting drug	Low	No seasonality
10	0.5	18	0.351513364556428	Short-acting drug	Low	Seasonality
500	0.5	18	0.234786344020929	Short-acting drug	Low	No seasonality
500	0.5	18	0.244004380909189	Short-acting drug	Low	Seasonality
5	0.5	18	0.338406692422236	Short-acting drug	High	No seasonality
10	0.5	18	0.302344638185301	Short-acting drug	High	No seasonality
10	0.5	18	0.363493502386096	Short-acting drug	High	Seasonality
500	0.5	18	0.255724758280996	Short-acting drug	High	No seasonality
500	0.5	18	0.260608157687579	Short-acting drug	High	Seasonality
5	0.5	18	0.405832900152655	Short-acting drug	Low	No seasonality
10	0.5	18	0.349155137231863	Short-acting drug	Low	No seasonality
10	0.5	18	0.386645233468311	Short-acting drug	Low	Seasonality
500	0.5	18	0.276750928044811	Short-acting drug	Low	No seasonality
500	0.5	18	0.277884204343828	Short-acting drug	Low	Seasonality
5	0.5	18	0.39588306155294	Short-acting drug	High	No seasonality
10	0.5	18	0.343616056905158	Short-acting drug	High	No seasonality
10	0.5	18	0.386345977921857	Short-acting drug	High	Seasonality
500	0.5	18	0.319427991758885	Short-acting drug	High	No seasonality
500	0.5	18	0.305737250226623	Short-acting drug	High	Seasonality
5	0.5	18	0.354808377599145	Short-acting drug	Low	No seasonality
10	0.5	18	0.285068115091905	Short-acting drug	Low	No seasonality
10	0.5	18	0.363046023605152	Short-acting drug	Low	Seasonality
500	0.5	18	0.194202177591415	Short-acting drug	Low	No seasonality
500	0.5	18	0.220421945130226	Short-acting drug	Low	Seasonality
5	0.5	18	0.345274170438103	Short-acting drug	High	No seasonality
5	0.5	18	0.414442533734674	Short-acting drug	High	Seasonality
10	0.5	18	0.28740063287358	Short-acting drug	High	No seasonality
10	0.5	18	0.350276005384448	Short-acting drug	High	Seasonality
500	0.5	18	0.238953177483224	Short-acting drug	High	No seasonality
500	0.5	18	0.2416322555237	Short-acting drug	High	Seasonality
5	0.5	18	0.379874931160501	Short-acting drug	Low	No seasonality
10	0.5	18	0.303046997408179	Short-acting drug	Low	No seasonality
10	0.5	18	0.360290425332109	Short-acting drug	Low	Seasonality
500	0.5	18	0.214768383512972	Short-acting drug	Low	No seasonality
500	0.5	18	0.225086644610376	Short-acting drug	Low	Seasonality
5	0.5	18	0.336775899028021	Short-acting drug	High	No seasonality
10	0.5	18	0.279581128892747	Short-acting drug	High	No seasonality
10	0.5	18	0.331292978564355	Short-acting drug	High	Seasonality
500	0.5	18	0.206312624584675	Short-acting drug	High	No seasonality
500	0.5	18	0.212925465409956	Short-acting drug	High	Seasonality
5	0.5	18	0.329119575793609	Short-acting drug	Low	No seasonality
10	0.5	18	0.274424714646178	Short-acting drug	Low	No seasonality
10	0.5	18	0.340572934208489	Short-acting drug	Low	Seasonality
500	0.5	18	0.207303007323483	Short-acting drug	Low	No seasonality
500	0.5	18	0.227863096653564	Short-acting drug	Low	Seasonality
5	0.5	18	0.327922884105109	Short-acting drug	High	No seasonality
10	0.5	18	0.283679660522503	Short-acting drug	High	No seasonality
10	0.5	18	0.356549144997344	Short-acting drug	High	Seasonality
500	0.5	18	0.228316655796879	Short-acting drug	High	No seasonality
500	0.5	18	0.248630039429588	Short-acting drug	High	Seasonality
5	0.5	18	0.371630071136504	Short-acting drug	Low	No seasonality
10	0.5	18	0.327505707855916	Short-acting drug	Low	No seasonality
10	0.5	18	0.386811687035041	Short-acting drug	Low	Seasonality
500	0.5	18	0.265118285694194	Short-acting drug	Low	No seasonality
500	0.5	18	0.261912304032981	Short-acting drug	Low	Seasonality
5	0.5	18	0.374483111743099	Short-acting drug	High	No seasonality
10	0.5	18	0.319915984285871	Short-acting drug	High	No seasonality
10	0.5	18	0.376308698336795	Short-acting drug	High	Seasonality
500	0.5	18	0.284718663070162	Short-acting drug	High	No seasonality
500	0.5	18	0.286862664637801	Short-acting drug	High	Seasonality
5	0.5	18	0.394944520385423	Short-acting drug	Low	No seasonality
10	0.5	18	0.339936552021246	Short-acting drug	Low	No seasonality
10	0.5	18	0.37481447862924	Short-acting drug	Low	Seasonality
500	0.5	18	0.273923566319614	Short-acting drug	Low	No seasonality
500	0.5	18	0.264150905438145	Short-acting drug	Low	Seasonality
5	0.5	18	0.384259707882627	Short-acting drug	High	No seasonality
5	0.5	18	0.437257614168019	Short-acting drug	High	Seasonality
10	0.5	18	0.344229365694657	Short-acting drug	High	No seasonality
10	0.5	18	0.399453623291601	Short-acting drug	High	Seasonality
500	0.5	18	0.300871662057684	Short-acting drug	High	No seasonality
500	0.5	18	0.292374052436276	Short-acting drug	High	Seasonality
5	0.5	18	0.342358418983068	Short-acting drug	Low	No seasonality
10	0.5	18	0.303958163228808	Short-acting drug	Low	No seasonality
10	0.5	18	0.349676790682906	Short-acting drug	Low	Seasonality
500	0.5	18	0.239167078912329	Short-acting drug	Low	No seasonality
500	0.5	18	0.257552266804556	Short-acting drug	Low	Seasonality
5	0.5	18	0.347983423871187	Short-acting drug	High	No seasonality
10	0.5	18	0.309923080875167	Short-acting drug	High	No seasonality
10	0.5	18	0.380994850885463	Short-acting drug	High	Seasonality
500	0.5	18	0.266913400886446	Short-acting drug	High	No seasonality
500	0.5	18	0.269060808450212	Short-acting drug	High	Seasonality
5	0.5	18	0.319594926920619	Short-acting drug	Low	No seasonality
10	0.5	18	0.279093802691796	Short-acting drug	Low	No seasonality
10	0.5	18	0.344475739622394	Short-acting drug	Low	Seasonality
500	0.5	18	0.215621531731779	Short-acting drug	Low	No seasonality
500	0.5	18	0.222311768898466	Short-acting drug	Low	Seasonality
5	0.5	18	0.344394376005355	Short-acting drug	High	No seasonality
10	0.5	18	0.293276324744103	Short-acting drug	High	No seasonality
10	0.5	18	0.364774224951104	Short-acting drug	High	Seasonality
500	0.5	18	0.238439934338144	Short-acting drug	High	No seasonality
500	0.5	18	0.257601439842381	Short-acting drug	High	Seasonality
5	0.5	18	0.304003088064022	Short-acting drug	Low	No seasonality
10	0.5	18	0.257673733958875	Short-acting drug	Low	No seasonality
10	0.5	18	0.322059391071644	Short-acting drug	Low	Seasonality
500	0.5	18	0.183241991643257	Short-acting drug	Low	No seasonality
500	0.5	18	0.216962085738644	Short-acting drug	Low	Seasonality
5	0.5	18	0.307714654121106	Short-acting drug	High	No seasonality
10	0.5	18	0.265849873077854	Short-acting drug	High	No seasonality
10	0.5	18	0.333195409683555	Short-acting drug	High	Seasonality
500	0.5	18	0.20839841395682	Short-acting drug	High	No seasonality
500	0.5	18	0.222606676398106	Short-acting drug	High	Seasonality
5	0.5	18	0.386010105365205	Short-acting drug	Low	No seasonality
10	0.5	18	0.348176190742145	Short-acting drug	Low	No seasonality
10	0.5	18	0.376382310559307	Short-acting drug	Low	Seasonality
500	0.5	18	0.281104538983089	Short-acting drug	Low	No seasonality
500	0.5	18	0.275707159584358	Short-acting drug	Low	Seasonality
5	0.5	18	0.378964264622608	Short-acting drug	High	No seasonality
10	0.5	18	0.338822111028836	Short-acting drug	High	No seasonality
10	0.5	18	0.393229506813728	Short-acting drug	High	Seasonality
500	0.5	18	0.297293474897317	Short-acting drug	High	No seasonality
500	0.5	18	0.299964576265747	Short-acting drug	High	Seasonality
5	0.5	18	0.297776083429126	Short-acting drug	Low	No seasonality
10	0.5	18	0.234807476230733	Short-acting drug	Low	No seasonality
10	0.5	18	0.309439043747574	Short-acting drug	Low	Seasonality
500	0.5	18	0.156634139362906	Short-acting drug	Low	No seasonality
500	0.5	18	0.187879629732115	Short-acting drug	Low	Seasonality
5	0.5	18	0.280158603147578	Short-acting drug	High	No seasonality
10	0.5	18	0.240469613667593	Short-acting drug	High	No seasonality
10	0.5	18	0.329127697498126	Short-acting drug	High	Seasonality
500	0.5	18	0.174075297048184	Short-acting drug	High	No seasonality
500	0.5	18	0.208438239656734	Short-acting drug	High	Seasonality
5	0.5	18	0.328869619508778	Short-acting drug	Low	No seasonality
10	0.5	18	0.279646923998193	Short-acting drug	Low	No seasonality
10	0.5	18	0.327038277422242	Short-acting drug	Low	Seasonality
500	0.5	18	0.204368887229773	Short-acting drug	Low	No seasonality
500	0.5	18	0.227083586983954	Short-acting drug	Low	Seasonality
5	0.5	18	0.334206647888006	Short-acting drug	High	No seasonality
10	0.5	18	0.285662445353243	Short-acting drug	High	No seasonality
10	0.5	18	0.358196507069553	Short-acting drug	High	Seasonality
500	0.5	18	0.23117106693066	Short-acting drug	High	No seasonality
500	0.5	18	0.245367763418087	Short-acting drug	High	Seasonality
5	0.5	18	0.294419757590739	Short-acting drug	Low	No seasonality
10	0.5	18	0.242162390353622	Short-acting drug	Low	No seasonality
10	0.5	18	0.315419840397321	Short-acting drug	Low	Seasonality
500	0.5	18	0.163317771480521	Short-acting drug	Low	No seasonality
500	0.5	18	0.186325688204282	Short-acting drug	Low	Seasonality
5	0.5	18	0.305109972395362	Short-acting drug	High	No seasonality
10	0.5	18	0.258417618746956	Short-acting drug	High	No seasonality
10	0.5	18	0.332465646826637	Short-acting drug	High	Seasonality
500	0.5	18	0.185924928454496	Short-acting drug	High	No seasonality
500	0.5	18	0.212385115950691	Short-acting drug	High	Seasonality
5	0.5	18	0.331453639515973	Short-acting drug	Low	No seasonality
10	0.5	18	0.291562953879319	Short-acting drug	Low	No seasonality
10	0.5	18	0.347106924200731	Short-acting drug	Low	Seasonality
500	0.5	18	0.221472055776328	Short-acting drug	Low	No seasonality
500	0.5	18	0.242351602059676	Short-acting drug	Low	Seasonality
5	0.5	18	0.339797175776977	Short-acting drug	High	No seasonality
10	0.5	18	0.296898524952268	Short-acting drug	High	No seasonality
10	0.5	18	0.362805563681435	Short-acting drug	High	Seasonality
500	0.5	18	0.245840591158311	Short-acting drug	High	No seasonality
500	0.5	18	0.253051294198909	Short-acting drug	High	Seasonality
5	0.5	18	0.420840884508529	Short-acting drug	Low	No seasonality
10	0.5	18	0.362804350777846	Short-acting drug	Low	No seasonality
10	0.5	18	0.418875262351655	Short-acting drug	Low	Seasonality
500	0.5	18	0.303542616124456	Short-acting drug	Low	No seasonality
500	0.5	18	0.287671186815458	Short-acting drug	Low	Seasonality
5	0.5	18	0.404028415458242	Short-acting drug	High	No seasonality
10	0.5	18	0.354963473172144	Short-acting drug	High	No seasonality
10	0.5	18	0.382144313053638	Short-acting drug	High	Seasonality
500	0.5	18	0.32273448877028	Short-acting drug	High	No seasonality
500	0.5	18	0.315941985383539	Short-acting drug	High	Seasonality
5	0.5	18	0.329325368150871	Short-acting drug	Low	No seasonality
10	0.5	18	0.28342725099611	Short-acting drug	Low	No seasonality
10	0.5	18	0.336045547034712	Short-acting drug	Low	Seasonality
500	0.5	18	0.206348703166023	Short-acting drug	Low	No seasonality
500	0.5	18	0.218907224033346	Short-acting drug	Low	Seasonality
5	0.5	18	0.332812564620222	Short-acting drug	High	No seasonality
[truncated: 25,001 more rows]
