# Supplementary material for: The influence of biological, epidemiological, and treatment factors on the establishment and spread of drug-resistant Plasmodium falciparum
Source: eLife. 2022 Jul 7;11:e77634. doi: 10.7554/eLife.77634 (PMC9262398; doi:10.7554/eLife.77634)
Supplement: Figure 3—figure supplement 8—source data 1. [file elife-77634-fig3-figsupp8-data1.csv]

Eir	Percentage	Factor
5	0.0626349726775956	Proportion of treated individuals
10	0.0723207650273224	Proportion of treated individuals
15	0.0761841530054645	Proportion of treated individuals
20	0.0785699453551913	Proportion of treated individuals
25	0.0793546448087432	Proportion of treated individuals
30	0.0809885245901639	Proportion of treated individuals
40	0.0813830601092896	Proportion of treated individuals
50	0.0818546448087432	Proportion of treated individuals
75	0.0841295081967213	Proportion of treated individuals
100	0.0821224043715847	Proportion of treated individuals
150	0.0837404371584699	Proportion of treated individuals
250	0.0826469945355191	Proportion of treated individuals
5	0.159675513348701	Proportion of treated infections
10	0.138068206556582	Proportion of treated infections
15	0.129102382225284	Proportion of treated infections
20	0.125523728535413	Proportion of treated infections
25	0.122250720607351	Proportion of treated infections
30	0.121658565876734	Proportion of treated infections
40	0.118456747268591	Proportion of treated infections
50	0.117418236150258	Proportion of treated infections
75	0.118673955172259	Proportion of treated infections
100	0.114391204704402	Proportion of treated infections
150	0.115468052121954	Proportion of treated infections
250	0.111777517562111	Proportion of treated infections
