# Supplementary material for: The influence of biological, epidemiological, and treatment factors on the establishment and spread of drug-resistant Plasmodium falciparum
Source: eLife. 2022 Jul 7;11:e77634. doi: 10.7554/eLife.77634 (PMC9262398; doi:10.7554/eLife.77634)
Supplement: Figure 3—figure supplement 9—source data 1. [file elife-77634-fig3-figsupp9-data1.csv]

Eir	Access_treatment	Resistance_Level	Indicator	Drug_type	Adherence_treatment	Seasonality_pattern
5	0.04	7	0.0224991684164876	Short-acting drug	Low	No seasonality
5	0.04	7	0.025435058996793	Short-acting drug	Low	Seasonality
10	0.04	7	0.0109392886115649	Short-acting drug	Low	No seasonality
10	0.04	7	0.0268104381016397	Short-acting drug	Low	Seasonality
500	0.04	7	0.0145347787300875	Short-acting drug	Low	No seasonality
500	0.04	7	0.0163784371860031	Short-acting drug	Low	Seasonality
5	0.04	7	0.00379073861388031	Short-acting drug	High	No seasonality
5	0.04	7	-0.00398619489588337	Short-acting drug	High	Seasonality
10	0.04	7	0.0024374084468699	Short-acting drug	High	No seasonality
10	0.04	7	-0.00109487867282702	Short-acting drug	High	Seasonality
500	0.04	7	0.00156254219939283	Short-acting drug	High	No seasonality
500	0.04	7	0.00158757524269473	Short-acting drug	High	Seasonality
5	0.04	7	-0.0188645033144469	Short-acting drug	Low	No seasonality
5	0.04	7	-0.00139103294586261	Short-acting drug	Low	Seasonality
10	0.04	7	-0.0241801856205654	Short-acting drug	Low	No seasonality
10	0.04	7	-0.0108687206154892	Short-acting drug	Low	Seasonality
500	0.04	7	-0.0308459078435533	Short-acting drug	Low	No seasonality
500	0.04	7	-0.0306768307855122	Short-acting drug	Low	Seasonality
5	0.04	7	-0.028526653825362	Short-acting drug	High	No seasonality
5	0.04	7	-0.0256577393499219	Short-acting drug	High	Seasonality
10	0.04	7	-0.0309998307173841	Short-acting drug	High	No seasonality
10	0.04	7	-0.026351902456539	Short-acting drug	High	Seasonality
500	0.04	7	-0.0373822950200717	Short-acting drug	High	No seasonality
500	0.04	7	-0.0348881462367095	Short-acting drug	High	Seasonality
5	0.04	7	-0.0489748970336354	Short-acting drug	Low	No seasonality
5	0.04	7	-0.0379798160404507	Short-acting drug	Low	Seasonality
10	0.04	7	-0.0649207999438054	Short-acting drug	Low	No seasonality
10	0.04	7	-0.0476147214978997	Short-acting drug	Low	Seasonality
500	0.04	7	-0.0890970360745965	Short-acting drug	Low	No seasonality
500	0.04	7	-0.0772552764308775	Short-acting drug	Low	Seasonality
5	0.04	7	-0.0641997626296067	Short-acting drug	High	No seasonality
5	0.04	7	-0.0634047638381223	Short-acting drug	High	Seasonality
10	0.04	7	-0.0770977532831394	Short-acting drug	High	No seasonality
10	0.04	7	-0.0677246839705018	Short-acting drug	High	Seasonality
500	0.04	7	-0.101200243309724	Short-acting drug	High	No seasonality
500	0.04	7	-0.0963682417392794	Short-acting drug	High	Seasonality
5	0.04	7	-0.0120446651552932	Short-acting drug	Low	No seasonality
5	0.04	7	0.0061776246136863	Short-acting drug	Low	Seasonality
10	0.04	7	-0.0259700849085041	Short-acting drug	Low	No seasonality
10	0.04	7	-0.0134888847692236	Short-acting drug	Low	Seasonality
500	0.04	7	-0.0420921840493613	Short-acting drug	Low	No seasonality
500	0.04	7	-0.0302834721132898	Short-acting drug	Low	Seasonality
5	0.04	7	-0.0353577748497993	Short-acting drug	High	No seasonality
5	0.04	7	-0.0257893574114705	Short-acting drug	High	Seasonality
10	0.04	7	-0.0395528687433511	Short-acting drug	High	No seasonality
500	0.04	7	-0.049624665214944	Short-acting drug	High	No seasonality
500	0.04	7	-0.0441411998403096	Short-acting drug	High	Seasonality
5	0.04	7	-0.0540630369395967	Short-acting drug	Low	No seasonality
5	0.04	7	-0.0489839307358582	Short-acting drug	Low	Seasonality
10	0.04	7	-0.0685110841550513	Short-acting drug	Low	No seasonality
10	0.04	7	-0.0636639504604869	Short-acting drug	Low	Seasonality
500	0.04	7	-0.100489644268805	Short-acting drug	Low	No seasonality
500	0.04	7	-0.0899584850229963	Short-acting drug	Low	Seasonality
5	0.04	7	-0.0760719929204632	Short-acting drug	High	No seasonality
5	0.04	7	-0.0665073052041159	Short-acting drug	High	Seasonality
10	0.04	7	-0.0850597306987615	Short-acting drug	High	No seasonality
10	0.04	7	-0.0620792997748486	Short-acting drug	High	Seasonality
500	0.04	7	-0.0997070936186883	Short-acting drug	High	No seasonality
500	0.04	7	-0.0938285454574527	Short-acting drug	High	Seasonality
5	0.04	7	0.0243249065960543	Short-acting drug	Low	No seasonality
5	0.04	7	0.0309677100575489	Short-acting drug	Low	Seasonality
10	0.04	7	0.0164397327509254	Short-acting drug	Low	No seasonality
10	0.04	7	0.0132312672207477	Short-acting drug	Low	Seasonality
500	0.04	7	0.020234387351069	Short-acting drug	Low	No seasonality
500	0.04	7	0.0169665792909687	Short-acting drug	Low	Seasonality
5	0.04	7	0.0214760862286477	Short-acting drug	High	No seasonality
5	0.04	7	0.0203918443350606	Short-acting drug	High	Seasonality
10	0.04	7	0.0181990448480938	Short-acting drug	High	No seasonality
10	0.04	7	0.0331184497783074	Short-acting drug	High	Seasonality
500	0.04	7	0.0218709570388677	Short-acting drug	High	No seasonality
500	0.04	7	0.025852434857045	Short-acting drug	High	Seasonality
5	0.04	7	-0.0358632343099567	Short-acting drug	Low	No seasonality
5	0.04	7	-0.0382374673881938	Short-acting drug	Low	Seasonality
10	0.04	7	-0.0488954132933157	Short-acting drug	Low	No seasonality
10	0.04	7	-0.0429969587163516	Short-acting drug	Low	Seasonality
500	0.04	7	-0.0706433356463396	Short-acting drug	Low	No seasonality
500	0.04	7	-0.0649966823030367	Short-acting drug	Low	Seasonality
5	0.04	7	-0.0425645249020961	Short-acting drug	High	No seasonality
5	0.04	7	-0.0374632128615387	Short-acting drug	High	Seasonality
10	0.04	7	-0.0550572804867973	Short-acting drug	High	No seasonality
10	0.04	7	-0.0364479265300367	Short-acting drug	High	Seasonality
500	0.04	7	-0.0712016622442527	Short-acting drug	High	No seasonality
500	0.04	7	-0.0559697086941509	Short-acting drug	High	Seasonality
5	0.04	7	-0.0327387455832074	Short-acting drug	Low	No seasonality
5	0.04	7	-0.0207265878727767	Short-acting drug	Low	Seasonality
10	0.04	7	-0.047340858447183	Short-acting drug	Low	No seasonality
10	0.04	7	-0.02402761105893	Short-acting drug	Low	Seasonality
500	0.04	7	-0.0684104175460979	Short-acting drug	Low	No seasonality
500	0.04	7	-0.0483415775495897	Short-acting drug	Low	Seasonality
5	0.04	7	-0.0531004865291462	Short-acting drug	High	No seasonality
5	0.04	7	-0.0359791104344919	Short-acting drug	High	Seasonality
10	0.04	7	-0.0578391615127436	Short-acting drug	High	No seasonality
10	0.04	7	-0.0532168866567517	Short-acting drug	High	Seasonality
500	0.04	7	-0.075258855094719	Short-acting drug	High	No seasonality
500	0.04	7	-0.0666219037734919	Short-acting drug	High	Seasonality
5	0.04	7	-0.00798987861242021	Short-acting drug	Low	No seasonality
5	0.04	7	0.0170912086459681	Short-acting drug	Low	Seasonality
10	0.04	7	-0.0195536892219658	Short-acting drug	Low	No seasonality
10	0.04	7	-0.00698011343987771	Short-acting drug	Low	Seasonality
500	0.04	7	-0.0297587564338251	Short-acting drug	Low	No seasonality
500	0.04	7	-0.0235562649755034	Short-acting drug	Low	Seasonality
5	0.04	7	-0.0267086504729925	Short-acting drug	High	No seasonality
5	0.04	7	-0.0346055592331478	Short-acting drug	High	Seasonality
10	0.04	7	-0.028662936793588	Short-acting drug	High	No seasonality
10	0.04	7	-0.0230222902343361	Short-acting drug	High	Seasonality
500	0.04	7	-0.0328160150796016	Short-acting drug	High	No seasonality
500	0.04	7	-0.02986624976196	Short-acting drug	High	Seasonality
5	0.04	7	0.00107307046402557	Short-acting drug	Low	No seasonality
5	0.04	7	0.0205872978326039	Short-acting drug	Low	Seasonality
10	0.04	7	0.00281050948561345	Short-acting drug	Low	No seasonality
10	0.04	7	0.00543935987105946	Short-acting drug	Low	Seasonality
500	0.04	7	-0.00464439061398851	Short-acting drug	Low	No seasonality
500	0.04	7	0.00717296307857294	Short-acting drug	Low	Seasonality
5	0.04	7	-0.000369754363237694	Short-acting drug	High	No seasonality
5	0.04	7	-0.0182588451176961	Short-acting drug	High	Seasonality
10	0.04	7	-0.0024983036645262	Short-acting drug	High	No seasonality
10	0.04	7	-0.015592364473988	Short-acting drug	High	Seasonality
500	0.04	7	-0.0157637266944607	Short-acting drug	High	No seasonality
500	0.04	7	-0.0108898387427032	Short-acting drug	High	Seasonality
5	0.04	7	-0.0467568230837498	Short-acting drug	Low	No seasonality
5	0.04	7	-0.0207938191904466	Short-acting drug	Low	Seasonality
10	0.04	7	-0.0531146039397697	Short-acting drug	Low	No seasonality
10	0.04	7	-0.0280844060979307	Short-acting drug	Low	Seasonality
500	0.04	7	-0.0744912718836836	Short-acting drug	Low	No seasonality
500	0.04	7	-0.0619321663031944	Short-acting drug	Low	Seasonality
5	0.04	7	-0.0571843705242339	Short-acting drug	High	No seasonality
5	0.04	7	-0.0470995675196071	Short-acting drug	High	Seasonality
10	0.04	7	-0.0680815013907831	Short-acting drug	High	No seasonality
10	0.04	7	-0.060040254223714	Short-acting drug	High	Seasonality
500	0.04	7	-0.0816885111859618	Short-acting drug	High	No seasonality
500	0.04	7	-0.0764263524178256	Short-acting drug	High	Seasonality
5	0.04	7	-0.0491431713527536	Short-acting drug	Low	No seasonality
5	0.04	7	-0.0286045414639169	Short-acting drug	Low	Seasonality
10	0.04	7	-0.0591858340834641	Short-acting drug	Low	No seasonality
10	0.04	7	-0.0526288012228954	Short-acting drug	Low	Seasonality
500	0.04	7	-0.0758077619152244	Short-acting drug	Low	No seasonality
500	0.04	7	-0.0736824796987019	Short-acting drug	Low	Seasonality
5	0.04	7	-0.0599776691967252	Short-acting drug	High	No seasonality
5	0.04	7	-0.0496544315440842	Short-acting drug	High	Seasonality
10	0.04	7	-0.0631205617826357	Short-acting drug	High	No seasonality
10	0.04	7	-0.0522124541203388	Short-acting drug	High	Seasonality
500	0.04	7	-0.0762118371053069	Short-acting drug	High	No seasonality
500	0.04	7	-0.0618792227030123	Short-acting drug	High	Seasonality
5	0.04	7	-0.0353115231027219	Short-acting drug	Low	No seasonality
5	0.04	7	-0.0264036111365169	Short-acting drug	Low	Seasonality
10	0.04	7	-0.0448186253462827	Short-acting drug	Low	No seasonality
10	0.04	7	-0.0311612330393515	Short-acting drug	Low	Seasonality
500	0.04	7	-0.0664280137268295	Short-acting drug	Low	No seasonality
500	0.04	7	-0.0514690695318535	Short-acting drug	Low	Seasonality
5	0.04	7	-0.0498680089767161	Short-acting drug	High	No seasonality
5	0.04	7	-0.0381968441780556	Short-acting drug	High	Seasonality
10	0.04	7	-0.0604643614398344	Short-acting drug	High	No seasonality
10	0.04	7	-0.0567994768215642	Short-acting drug	High	Seasonality
500	0.04	7	-0.0779956716198286	Short-acting drug	High	No seasonality
500	0.04	7	-0.0709694590629729	Short-acting drug	High	Seasonality
5	0.04	7	-0.0633307187828855	Short-acting drug	Low	No seasonality
5	0.04	7	-0.0552639839169937	Short-acting drug	Low	Seasonality
10	0.04	7	-0.0798971342336308	Short-acting drug	Low	No seasonality
10	0.04	7	-0.0572712188407917	Short-acting drug	Low	Seasonality
500	0.04	7	-0.102596657319912	Short-acting drug	Low	No seasonality
500	0.04	7	-0.0929392224689527	Short-acting drug	Low	Seasonality
5	0.04	7	-0.0716904938126277	Short-acting drug	High	No seasonality
5	0.04	7	-0.0824536272086018	Short-acting drug	High	Seasonality
10	0.04	7	-0.0746413793281436	Short-acting drug	High	No seasonality
10	0.04	7	-0.0757773186341875	Short-acting drug	High	Seasonality
500	0.04	7	-0.0988552254424254	Short-acting drug	High	No seasonality
500	0.04	7	-0.0836634494312112	Short-acting drug	High	Seasonality
5	0.04	7	-0.0345402974471797	Short-acting drug	Low	No seasonality
5	0.04	7	-0.023199673288465	Short-acting drug	Low	Seasonality
10	0.04	7	-0.0405709665336371	Short-acting drug	Low	No seasonality
10	0.04	7	-0.012977973954938	Short-acting drug	Low	Seasonality
500	0.04	7	-0.0607924288269782	Short-acting drug	Low	No seasonality
500	0.04	7	-0.0523362516954218	Short-acting drug	Low	Seasonality
5	0.04	7	-0.0473827694786668	Short-acting drug	High	No seasonality
5	0.04	7	-0.0416421822586549	Short-acting drug	High	Seasonality
10	0.04	7	-0.0577465541072099	Short-acting drug	High	No seasonality
10	0.04	7	-0.0490058072577038	Short-acting drug	High	Seasonality
500	0.04	7	-0.0775125255319586	Short-acting drug	High	No seasonality
500	0.04	7	-0.0715274092527419	Short-acting drug	High	Seasonality
5	0.04	7	-0.0288453059379124	Short-acting drug	Low	No seasonality
5	0.04	7	-0.0215712935919742	Short-acting drug	Low	Seasonality
10	0.04	7	-0.0256017084886088	Short-acting drug	Low	No seasonality
10	0.04	7	-0.0215709675887129	Short-acting drug	Low	Seasonality
500	0.04	7	-0.0459464684973857	Short-acting drug	Low	No seasonality
500	0.04	7	-0.0381524013654837	Short-acting drug	Low	Seasonality
5	0.04	7	-0.0194268194960487	Short-acting drug	High	No seasonality
5	0.04	7	-0.0128232269820365	Short-acting drug	High	Seasonality
10	0.04	7	-0.0283878155243837	Short-acting drug	High	No seasonality
10	0.04	7	-0.0311416491588367	Short-acting drug	High	Seasonality
500	0.04	7	-0.0394334053707153	Short-acting drug	High	No seasonality
500	0.04	7	-0.0346508145263375	Short-acting drug	High	Seasonality
5	0.04	7	-0.0281004710518795	Short-acting drug	Low	No seasonality
5	0.04	7	-0.0188623908057046	Short-acting drug	Low	Seasonality
10	0.04	7	-0.0328383614703443	Short-acting drug	Low	No seasonality
10	0.04	7	-0.0240371842360233	Short-acting drug	Low	Seasonality
500	0.04	7	-0.0486614694663861	Short-acting drug	Low	No seasonality
500	0.04	7	-0.0420957947329057	Short-acting drug	Low	Seasonality
5	0.04	7	-0.0435078576739305	Short-acting drug	High	No seasonality
5	0.04	7	-0.044623342936951	Short-acting drug	High	Seasonality
10	0.04	7	-0.0481927687767605	Short-acting drug	High	No seasonality
10	0.04	7	-0.0507968103291686	Short-acting drug	High	Seasonality
500	0.04	7	-0.0613261395867404	Short-acting drug	High	No seasonality
500	0.04	7	-0.0541991573488462	Short-acting drug	High	Seasonality
5	0.04	7	-0.0127469613978998	Short-acting drug	Low	No seasonality
5	0.04	7	-0.0105794825772885	Short-acting drug	Low	Seasonality
10	0.04	7	-0.0147983951325162	Short-acting drug	Low	No seasonality
10	0.04	7	-0.0140117442803722	Short-acting drug	Low	Seasonality
500	0.04	7	-0.0296917809829691	Short-acting drug	Low	No seasonality
500	0.04	7	-0.0204917469678636	Short-acting drug	Low	Seasonality
5	0.04	7	-0.0146197164886187	Short-acting drug	High	No seasonality
5	0.04	7	-0.00565387260976504	Short-acting drug	High	Seasonality
10	0.04	7	-0.0217529009546054	Short-acting drug	High	No seasonality
10	0.04	7	-0.0190165413964094	Short-acting drug	High	Seasonality
500	0.04	7	-0.0350192530264444	Short-acting drug	High	No seasonality
500	0.04	7	-0.0342126105729278	Short-acting drug	High	Seasonality
5	0.04	7	-0.0335649456463707	Short-acting drug	Low	No seasonality
5	0.04	7	-0.0288438930146234	Short-acting drug	Low	Seasonality
10	0.04	7	-0.0463785558175595	Short-acting drug	Low	No seasonality
10	0.04	7	-0.0455099978992755	Short-acting drug	Low	Seasonality
500	0.04	7	-0.069419411887048	Short-acting drug	Low	No seasonality
500	0.04	7	-0.0601547955572331	Short-acting drug	Low	Seasonality
5	0.04	7	-0.0536904074484322	Short-acting drug	High	No seasonality
5	0.04	7	-0.0665195138159991	Short-acting drug	High	Seasonality
10	0.04	7	-0.0539171213992508	Short-acting drug	High	No seasonality
10	0.04	7	-0.0462508758963569	Short-acting drug	High	Seasonality
500	0.04	7	-0.0712619689636397	Short-acting drug	High	No seasonality
500	0.04	7	-0.0631254413141533	Short-acting drug	High	Seasonality
5	0.04	7	-0.00421995927656933	Short-acting drug	Low	No seasonality
5	0.04	7	0.0117141690314091	Short-acting drug	Low	Seasonality
10	0.04	7	-0.0100125813813485	Short-acting drug	Low	No seasonality
10	0.04	7	-0.00142293327226713	Short-acting drug	Low	Seasonality
500	0.04	7	-0.0233274050829085	Short-acting drug	Low	No seasonality
500	0.04	7	-0.0174337311554165	Short-acting drug	Low	Seasonality
5	0.04	7	-0.0160720135559328	Short-acting drug	High	No seasonality
5	0.04	7	-0.00875679577837793	Short-acting drug	High	Seasonality
10	0.04	7	-0.027326740590917	Short-acting drug	High	No seasonality
10	0.04	7	-0.0141255466006686	Short-acting drug	High	Seasonality
500	0.04	7	-0.0386949777437825	Short-acting drug	High	No seasonality
500	0.04	7	-0.027145729874326	Short-acting drug	High	Seasonality
5	0.04	7	-0.00225249219874714	Short-acting drug	Low	No seasonality
5	0.04	7	-0.0038512960533625	Short-acting drug	Low	Seasonality
10	0.04	7	-0.0131650358765432	Short-acting drug	Low	No seasonality
10	0.04	7	0.00286563011947354	Short-acting drug	Low	Seasonality
500	0.04	7	-0.0179939095602551	Short-acting drug	Low	No seasonality
500	0.04	7	-0.0156864556388746	Short-acting drug	Low	Seasonality
5	0.04	7	0.000277355881214807	Short-acting drug	High	No seasonality
5	0.04	7	0.0256093471020484	Short-acting drug	High	Seasonality
10	0.04	7	-0.0142748097117705	Short-acting drug	High	No seasonality
10	0.04	7	0.00681937598566426	Short-acting drug	High	Seasonality
500	0.04	7	-0.0221419883624648	Short-acting drug	High	No seasonality
500	0.04	7	-0.0128168878758564	Short-acting drug	High	Seasonality
5	0.04	7	-0.0167414705715647	Short-acting drug	Low	No seasonality
5	0.04	7	-0.0031642470589587	Short-acting drug	Low	Seasonality
10	0.04	7	-0.0375157238435929	Short-acting drug	Low	No seasonality
10	0.04	7	-0.03305238874673	Short-acting drug	Low	Seasonality
500	0.04	7	-0.0558823312234423	Short-acting drug	Low	No seasonality
500	0.04	7	-0.0449362178214458	Short-acting drug	Low	Seasonality
5	0.04	7	-0.0229763266990117	Short-acting drug	High	No seasonality
5	0.04	7	-0.00582721202406774	Short-acting drug	High	Seasonality
10	0.04	7	-0.0432408070676219	Short-acting drug	High	No seasonality
10	0.04	7	-0.0167013948251798	Short-acting drug	High	Seasonality
500	0.04	7	-0.0477401188356636	Short-acting drug	High	No seasonality
500	0.04	7	-0.0475541409311551	Short-acting drug	High	Seasonality
5	0.04	7	-0.0372292150448993	Short-acting drug	Low	No seasonality
5	0.04	7	-0.0206350686188461	Short-acting drug	Low	Seasonality
10	0.04	7	-0.0449397421214711	Short-acting drug	Low	No seasonality
10	0.04	7	-0.0270479622113518	Short-acting drug	Low	Seasonality
500	0.04	7	-0.0654731197792083	Short-acting drug	Low	No seasonality
500	0.04	7	-0.0528118405379005	Short-acting drug	Low	Seasonality
5	0.04	7	-0.0367335924358437	Short-acting drug	High	No seasonality
5	0.04	7	-0.0397583699097059	Short-acting drug	High	Seasonality
10	0.04	7	-0.0541416188310888	Short-acting drug	High	No seasonality
10	0.04	7	-0.0405039353149602	Short-acting drug	High	Seasonality
500	0.04	7	-0.0746594137526026	Short-acting drug	High	No seasonality
500	0.04	7	-0.0632872319947218	Short-acting drug	High	Seasonality
5	0.04	7	0.0053031563357702	Short-acting drug	Low	No seasonality
5	0.04	7	0.00904921706265195	Short-acting drug	Low	Seasonality
10	0.04	7	-0.00639130699179609	Short-acting drug	Low	No seasonality
10	0.04	7	0.014621543732319	Short-acting drug	Low	Seasonality
500	0.04	7	-0.00860153581378276	Short-acting drug	Low	No seasonality
500	0.04	7	-0.00325046052203903	Short-acting drug	Low	Seasonality
5	0.04	7	-0.0135308503229874	Short-acting drug	High	No seasonality
5	0.04	7	-0.0211867454366642	Short-acting drug	High	Seasonality
10	0.04	7	-0.0176069570660053	Short-acting drug	High	No seasonality
10	0.04	7	-0.0271491948946494	Short-acting drug	High	Seasonality
500	0.04	7	-0.0173485931302824	Short-acting drug	High	No seasonality
500	0.04	7	-0.017222176612068	Short-acting drug	High	Seasonality
5	0.04	7	-0.0177837088399822	Short-acting drug	Low	No seasonality
5	0.04	7	-0.0139997323547606	Short-acting drug	Low	Seasonality
10	0.04	7	-0.0250279873563962	Short-acting drug	Low	No seasonality
10	0.04	7	-0.0296671838093481	Short-acting drug	Low	Seasonality
500	0.04	7	-0.0374454727304144	Short-acting drug	Low	No seasonality
500	0.04	7	-0.0300247346346144	Short-acting drug	Low	Seasonality
5	0.04	7	-0.0319656078444074	Short-acting drug	High	No seasonality
5	0.04	7	-0.0356572698002709	Short-acting drug	High	Seasonality
10	0.04	7	-0.0320988130274471	Short-acting drug	High	No seasonality
10	0.04	7	-0.0281435192172835	Short-acting drug	High	Seasonality
500	0.04	7	-0.0415171594161725	Short-acting drug	High	No seasonality
500	0.04	7	-0.0335250740693818	Short-acting drug	High	Seasonality
5	0.04	7	-0.000638051058433585	Short-acting drug	Low	No seasonality
5	0.04	7	0.0112602970010479	Short-acting drug	Low	Seasonality
10	0.04	7	-0.00691736611226773	Short-acting drug	Low	No seasonality
10	0.04	7	-0.0103124449723167	Short-acting drug	Low	Seasonality
500	0.04	7	-0.013406472259244	Short-acting drug	Low	No seasonality
500	0.04	7	-0.0111902802957413	Short-acting drug	Low	Seasonality
5	0.04	7	-0.0178669758995777	Short-acting drug	High	No seasonality
5	0.04	7	-0.00720405684937091	Short-acting drug	High	Seasonality
10	0.04	7	-0.0106565991950327	Short-acting drug	High	No seasonality
10	0.04	7	-0.0191657816220188	Short-acting drug	High	Seasonality
500	0.04	7	-0.0130059622558283	Short-acting drug	High	No seasonality
500	0.04	7	-0.0114018544278524	Short-acting drug	High	Seasonality
5	0.04	7	-0.056365184163421	Short-acting drug	Low	No seasonality
5	0.04	7	-0.0315664799860795	Short-acting drug	Low	Seasonality
10	0.04	7	-0.0642838564564958	Short-acting drug	Low	No seasonality
10	0.04	7	-0.0505541388836815	Short-acting drug	Low	Seasonality
500	0.04	7	-0.0926170759909772	Short-acting drug	Low	No seasonality
500	0.04	7	-0.0833366554821744	Short-acting drug	Low	Seasonality
5	0.04	7	-0.0663324891399954	Short-acting drug	High	No seasonality
5	0.04	7	-0.0658646388990538	Short-acting drug	High	Seasonality
10	0.04	7	-0.0762884956220431	Short-acting drug	High	No seasonality
10	0.04	7	-0.072032777739938	Short-acting drug	High	Seasonality
500	0.04	7	-0.098423959450889	Short-acting drug	High	No seasonality
500	0.04	7	-0.0865518360828238	Short-acting drug	High	Seasonality
5	0.04	7	-0.0439976975683155	Short-acting drug	Low	No seasonality
5	0.04	7	-0.0287502182183244	Short-acting drug	Low	Seasonality
10	0.04	7	-0.0556396650829574	Short-acting drug	Low	No seasonality
10	0.04	7	-0.04779479548726	Short-acting drug	Low	Seasonality
500	0.04	7	-0.0847671308780272	Short-acting drug	Low	No seasonality
500	0.04	7	-0.0721934060738078	Short-acting drug	Low	Seasonality
5	0.04	7	-0.0655885440115167	Short-acting drug	High	No seasonality
5	0.04	7	-0.0562682187929812	Short-acting drug	High	Seasonality
10	0.04	7	-0.0683951864462252	Short-acting drug	High	No seasonality
10	0.04	7	-0.0654144646101806	Short-acting drug	High	Seasonality
500	0.04	7	-0.0863934573939332	Short-acting drug	High	No seasonality
500	0.04	7	-0.0825529456025666	Short-acting drug	High	Seasonality
5	0.04	7	0.019317398297637	Short-acting drug	Low	No seasonality
5	0.04	7	0.0361054975537583	Short-acting drug	Low	Seasonality
10	0.04	7	0.0190032409343372	Short-acting drug	Low	No seasonality
10	0.04	7	0.0188497614195449	Short-acting drug	Low	Seasonality
500	0.04	7	0.00701948628426461	Short-acting drug	Low	No seasonality
500	0.04	7	0.0175296958482408	Short-acting drug	Low	Seasonality
5	0.04	7	-0.00157310100692277	Short-acting drug	High	No seasonality
5	0.04	7	-0.00788907216344207	Short-acting drug	High	Seasonality
10	0.04	7	-0.00248895645365982	Short-acting drug	High	No seasonality
10	0.04	7	-0.0115251446141776	Short-acting drug	High	Seasonality
500	0.04	7	-0.00541485867511585	Short-acting drug	High	No seasonality
500	0.04	7	0.00332939081993446	Short-acting drug	High	Seasonality
5	0.04	7	-0.000616246618287514	Short-acting drug	Low	No seasonality
5	0.04	7	0.00293291631940697	Short-acting drug	Low	Seasonality
10	0.04	7	0.00183877622080702	Short-acting drug	Low	No seasonality
10	0.04	7	0.0101598102291015	Short-acting drug	Low	Seasonality
500	0.04	7	-0.00688023683136862	Short-acting drug	Low	No seasonality
500	0.04	7	-0.00245333246243118	Short-acting drug	Low	Seasonality
5	0.04	7	-0.00769842886820144	Short-acting drug	High	No seasonality
5	0.04	7	0.000634095256017926	Short-acting drug	High	Seasonality
10	0.04	7	-0.0050259381798408	Short-acting drug	High	No seasonality
10	0.04	7	-0.0133461242698392	Short-acting drug	High	Seasonality
500	0.04	7	-0.00560919646675125	Short-acting drug	High	No seasonality
500	0.04	7	-0.00970658929957219	Short-acting drug	High	Seasonality
5	0.04	7	0.0195968925376964	Short-acting drug	Low	No seasonality
5	0.04	7	0.0175997286831456	Short-acting drug	Low	Seasonality
10	0.04	7	0.0152269560247452	Short-acting drug	Low	No seasonality
10	0.04	7	0.0181052886740661	Short-acting drug	Low	Seasonality
500	0.04	7	0.00790798661374744	Short-acting drug	Low	No seasonality
500	0.04	7	0.012221783450112	Short-acting drug	Low	Seasonality
5	0.04	7	0.0121637602693984	Short-acting drug	High	No seasonality
5	0.04	7	0.0261277472541579	Short-acting drug	High	Seasonality
10	0.04	7	0.00930054162948107	Short-acting drug	High	No seasonality
10	0.04	7	0.0246176882091647	Short-acting drug	High	Seasonality
500	0.04	7	0.00485855983616711	Short-acting drug	High	No seasonality
500	0.04	7	0.0118964424420564	Short-acting drug	High	Seasonality
5	0.04	7	-0.0377862305632754	Short-acting drug	Low	No seasonality
5	0.04	7	-0.0409842614294088	Short-acting drug	Low	Seasonality
10	0.04	7	-0.0465879618770424	Short-acting drug	Low	No seasonality
10	0.04	7	-0.0414945466291721	Short-acting drug	Low	Seasonality
500	0.04	7	-0.0713170367223393	Short-acting drug	Low	No seasonality
500	0.04	7	-0.0596324226129351	Short-acting drug	Low	Seasonality
5	0.04	7	-0.0353785770768744	Short-acting drug	High	No seasonality
5	0.04	7	-0.01489262363441	Short-acting drug	High	Seasonality
10	0.04	7	-0.0510124525585964	Short-acting drug	High	No seasonality
10	0.04	7	-0.0347525114354186	Short-acting drug	High	Seasonality
500	0.04	7	-0.0758722763657611	Short-acting drug	High	No seasonality
500	0.04	7	-0.0610181125135089	Short-acting drug	High	Seasonality
5	0.04	7	-0.0430673676125287	Short-acting drug	Low	No seasonality
5	0.04	7	-0.0347051375027402	Short-acting drug	Low	Seasonality
10	0.04	7	-0.0526591465828986	Short-acting drug	Low	No seasonality
10	0.04	7	-0.0427824734478801	Short-acting drug	Low	Seasonality
500	0.04	7	-0.0750630221014642	Short-acting drug	Low	No seasonality
500	0.04	7	-0.0735433953406778	Short-acting drug	Low	Seasonality
5	0.04	7	-0.0540544408551601	Short-acting drug	High	No seasonality
5	0.04	7	-0.0341290049872596	Short-acting drug	High	Seasonality
10	0.04	7	-0.0621931383750449	Short-acting drug	High	No seasonality
10	0.04	7	-0.0496861553537212	Short-acting drug	High	Seasonality
500	0.04	7	-0.077894331161953	Short-acting drug	High	No seasonality
500	0.04	7	-0.0657320071007759	Short-acting drug	High	Seasonality
5	0.04	7	-0.0153669332983255	Short-acting drug	Low	No seasonality
5	0.04	7	0.00440392492122049	Short-acting drug	Low	Seasonality
10	0.04	7	-0.0277253955160429	Short-acting drug	Low	No seasonality
10	0.04	7	-0.0161248116060746	Short-acting drug	Low	Seasonality
500	0.04	7	-0.0423180614763048	Short-acting drug	Low	No seasonality
500	0.04	7	-0.041943475069538	Short-acting drug	Low	Seasonality
5	0.04	7	-0.0387130190580848	Short-acting drug	High	No seasonality
5	0.04	7	-0.0284716311211944	Short-acting drug	High	Seasonality
10	0.04	7	-0.0435037816715974	Short-acting drug	High	No seasonality
10	0.04	7	-0.0382794347587711	Short-acting drug	High	Seasonality
500	0.04	7	-0.0535970744809114	Short-acting drug	High	No seasonality
500	0.04	7	-0.0442609390617063	Short-acting drug	High	Seasonality
5	0.04	7	0.0218438494340363	Short-acting drug	Low	No seasonality
5	0.04	7	0.0378529502611846	Short-acting drug	Low	Seasonality
10	0.04	7	0.0206141373078608	Short-acting drug	Low	No seasonality
10	0.04	7	0.0121462799356063	Short-acting drug	Low	Seasonality
500	0.04	7	0.011792133603736	Short-acting drug	Low	No seasonality
500	0.04	7	0.0100978655209399	Short-acting drug	Low	Seasonality
5	0.04	7	-0.00374409276595386	Short-acting drug	High	No seasonality
5	0.04	7	0.00117839296401171	Short-acting drug	High	Seasonality
10	0.04	7	-0.00104214163278218	Short-acting drug	High	No seasonality
10	0.04	7	0.00016627234096626	Short-acting drug	High	Seasonality
500	0.04	7	-0.00165703889613607	Short-acting drug	High	No seasonality
500	0.04	7	-0.000167407821369113	Short-acting drug	High	Seasonality
5	0.04	7	0.00968751721888119	Short-acting drug	Low	No seasonality
5	0.04	7	0.0261577570456328	Short-acting drug	Low	Seasonality
10	0.04	7	0.00780210143418176	Short-acting drug	Low	No seasonality
10	0.04	7	0.0120341323760642	Short-acting drug	Low	Seasonality
500	0.04	7	0.00318763621266143	Short-acting drug	Low	No seasonality
500	0.04	7	0.00583668128435458	Short-acting drug	Low	Seasonality
5	0.04	7	0.00961504260417557	Short-acting drug	High	No seasonality
5	0.04	7	0.0270583905124596	Short-acting drug	High	Seasonality
10	0.04	7	0.00438007987152727	Short-acting drug	High	No seasonality
10	0.04	7	0.0174262545151745	Short-acting drug	High	Seasonality
500	0.04	7	-0.0027700685116121	Short-acting drug	High	No seasonality
500	0.04	7	0.00276957749830598	Short-acting drug	High	Seasonality
5	0.04	7	0.00921536892257095	Short-acting drug	Low	No seasonality
5	0.04	7	0.00077157053213283	Short-acting drug	Low	Seasonality
10	0.04	7	0.0086493283911823	Short-acting drug	Low	No seasonality
10	0.04	7	0.00418589543860364	Short-acting drug	Low	Seasonality
500	0.04	7	-0.000813974152555247	Short-acting drug	Low	No seasonality
500	0.04	7	0.00461599370494174	Short-acting drug	Low	Seasonality
5	0.04	7	-0.00276038417410394	Short-acting drug	High	No seasonality
5	0.04	7	-0.00305106259102456	Short-acting drug	High	Seasonality
10	0.04	7	-0.00216350036638484	Short-acting drug	High	No seasonality
10	0.04	7	-0.0107056275110545	Short-acting drug	High	Seasonality
500	0.04	7	0.00219386469622856	Short-acting drug	High	No seasonality
500	0.04	7	0.00497405697818124	Short-acting drug	High	Seasonality
5	0.04	7	-0.00536815810964399	Short-acting drug	Low	No seasonality
5	0.04	7	0.00106019404585196	Short-acting drug	Low	Seasonality
10	0.04	7	-0.0155001307740487	Short-acting drug	Low	No seasonality
10	0.04	7	-0.0101390583389088	Short-acting drug	Low	Seasonality
500	0.04	7	-0.0261831931308359	Short-acting drug	Low	No seasonality
500	0.04	7	-0.0234858155867958	Short-acting drug	Low	Seasonality
5	0.04	7	-0.0215365669868231	Short-acting drug	High	No seasonality
5	0.04	7	-0.0306095901023262	Short-acting drug	High	Seasonality
10	0.04	7	-0.0246433834103482	Short-acting drug	High	No seasonality
10	0.04	7	-0.0291365591610449	Short-acting drug	High	Seasonality
500	0.04	7	-0.0300872928177942	Short-acting drug	High	No seasonality
500	0.04	7	-0.0253333397020483	Short-acting drug	High	Seasonality
5	0.04	7	-0.0348752528688964	Short-acting drug	Low	No seasonality
5	0.04	7	-0.0298622830063318	Short-acting drug	Low	Seasonality
10	0.04	7	-0.0381480836607982	Short-acting drug	Low	No seasonality
10	0.04	7	-0.0361683238910415	Short-acting drug	Low	Seasonality
500	0.04	7	-0.0516619508579272	Short-acting drug	Low	No seasonality
500	0.04	7	-0.0455060551607848	Short-acting drug	Low	Seasonality
5	0.04	7	-0.037163219234784	Short-acting drug	High	No seasonality
5	0.04	7	-0.0389375343871504	Short-acting drug	High	Seasonality
10	0.04	7	-0.037913760246142	Short-acting drug	High	No seasonality
10	0.04	7	-0.0454269178046808	Short-acting drug	High	Seasonality
500	0.04	7	-0.0511066236142641	Short-acting drug	High	No seasonality
500	0.04	7	-0.047258903585097	Short-acting drug	High	Seasonality
5	0.04	7	0.0173058467123581	Short-acting drug	Low	No seasonality
5	0.04	7	0.0319810679873403	Short-acting drug	Low	Seasonality
10	0.04	7	0.0226880430880089	Short-acting drug	Low	No seasonality
10	0.04	7	0.0200388540805671	Short-acting drug	Low	Seasonality
500	0.04	7	0.0167022482815566	Short-acting drug	Low	No seasonality
500	0.04	7	0.0210387142200322	Short-acting drug	Low	Seasonality
5	0.04	7	0.0208961695532829	Short-acting drug	High	No seasonality
5	0.04	7	0.0184767766359916	Short-acting drug	High	Seasonality
10	0.04	7	0.0124522388795351	Short-acting drug	High	No seasonality
10	0.04	7	0.0263204102626557	Short-acting drug	High	Seasonality
500	0.04	7	0.0102054857109882	Short-acting drug	High	No seasonality
500	0.04	7	0.0186855659599158	Short-acting drug	High	Seasonality
5	0.04	7	-0.0514650144772905	Short-acting drug	Low	No seasonality
5	0.04	7	-0.0530009304811215	Short-acting drug	Low	Seasonality
10	0.04	7	-0.0609690786908268	Short-acting drug	Low	No seasonality
10	0.04	7	-0.0464729091595725	Short-acting drug	Low	Seasonality
500	0.04	7	-0.0850519746103428	Short-acting drug	Low	No seasonality
500	0.04	7	-0.0785094807917241	Short-acting drug	Low	Seasonality
5	0.04	7	-0.071439118951514	Short-acting drug	High	No seasonality
5	0.04	7	-0.0682369464009782	Short-acting drug	High	Seasonality
10	0.04	7	-0.0707890028136692	Short-acting drug	High	No seasonality
10	0.04	7	-0.0657763611451253	Short-acting drug	High	Seasonality
500	0.04	7	-0.0867631116434699	Short-acting drug	High	No seasonality
500	0.04	7	-0.0793355034874519	Short-acting drug	High	Seasonality
5	0.04	7	-0.00804783215864528	Short-acting drug	Low	No seasonality
5	0.04	7	-0.00603960061658703	Short-acting drug	Low	Seasonality
10	0.04	7	-0.0195586864507967	Short-acting drug	Low	No seasonality
10	0.04	7	-0.0181109382107947	Short-acting drug	Low	Seasonality
500	0.04	7	-0.0302709516074256	Short-acting drug	Low	No seasonality
500	0.04	7	-0.0339265450494757	Short-acting drug	Low	Seasonality
5	0.04	7	-0.0293041683132269	Short-acting drug	High	No seasonality
5	0.04	7	-0.0271062669792549	Short-acting drug	High	Seasonality
10	0.04	7	-0.0300954588238308	Short-acting drug	High	No seasonality
10	0.04	7	-0.0250729368201716	Short-acting drug	High	Seasonality
500	0.04	7	-0.0389662459705472	Short-acting drug	High	No seasonality
500	0.04	7	-0.0322775042821673	Short-acting drug	High	Seasonality
5	0.04	7	-0.046588514038219	Short-acting drug	Low	No seasonality
5	0.04	7	-0.0349151603064578	Short-acting drug	Low	Seasonality
10	0.04	7	-0.0549479592204602	Short-acting drug	Low	No seasonality
10	0.04	7	-0.0412863992440158	Short-acting drug	Low	Seasonality
500	0.04	7	-0.0795460136421179	Short-acting drug	Low	No seasonality
500	0.04	7	-0.0719309658929033	Short-acting drug	Low	Seasonality
5	0.04	7	-0.0599367131547034	Short-acting drug	High	No seasonality
5	0.04	7	-0.0614632043652288	Short-acting drug	High	Seasonality
10	0.04	7	-0.0688283993821717	Short-acting drug	High	No seasonality
10	0.04	7	-0.0610792085554965	Short-acting drug	High	Seasonality
500	0.04	7	-0.0864616659971314	Short-acting drug	High	No seasonality
500	0.04	7	-0.0822276972516939	Short-acting drug	High	Seasonality
5	0.04	7	-0.00127920255106188	Short-acting drug	Low	No seasonality
5	0.04	7	-0.00461749838522417	Short-acting drug	Low	Seasonality
10	0.04	7	-0.00359070747381355	Short-acting drug	Low	No seasonality
10	0.04	7	0.0126209269766383	Short-acting drug	Low	Seasonality
500	0.04	7	-0.0134362860566205	Short-acting drug	Low	No seasonality
500	0.04	7	-0.00952180530948885	Short-acting drug	Low	Seasonality
5	0.04	7	-0.0139578434915016	Short-acting drug	High	No seasonality
5	0.04	7	-0.0132480698799591	Short-acting drug	High	Seasonality
10	0.04	7	-0.0228772693054851	Short-acting drug	High	No seasonality
10	0.04	7	-0.00983629719660823	Short-acting drug	High	Seasonality
500	0.04	7	-0.0194072604170202	Short-acting drug	High	No seasonality
500	0.04	7	-0.0165419751816589	Short-acting drug	High	Seasonality
5	0.04	7	0.0205134518559334	Short-acting drug	Low	No seasonality
5	0.04	7	0.0265248164253374	Short-acting drug	Low	Seasonality
10	0.04	7	0.0161591827409673	Short-acting drug	Low	No seasonality
10	0.04	7	0.0180860007525485	Short-acting drug	Low	Seasonality
500	0.04	7	0.0149920825113319	Short-acting drug	Low	No seasonality
500	0.04	7	0.0187565529370596	Short-acting drug	Low	Seasonality
5	0.04	7	0.0176452952325619	Short-acting drug	High	No seasonality
5	0.04	7	0.0275745181952394	Short-acting drug	High	Seasonality
10	0.04	7	0.0127670313348604	Short-acting drug	High	No seasonality
10	0.04	7	0.0257163887477884	Short-acting drug	High	Seasonality
500	0.04	7	0.012129526530039	Short-acting drug	High	No seasonality
500	0.04	7	0.0220892615223031	Short-acting drug	High	Seasonality
5	0.04	7	-0.0154458517442262	Short-acting drug	Low	No seasonality
5	0.04	7	0.00375762589777451	Short-acting drug	Low	Seasonality
10	0.04	7	-0.0179100961045725	Short-acting drug	Low	No seasonality
10	0.04	7	-0.0177438766001325	Short-acting drug	Low	Seasonality
500	0.04	7	-0.0411278780067196	Short-acting drug	Low	No seasonality
500	0.04	7	-0.027250209824517	Short-acting drug	Low	Seasonality
5	0.04	7	-0.0332371831493734	Short-acting drug	High	No seasonality
5	0.04	7	-0.026427681639831	Short-acting drug	High	Seasonality
10	0.04	7	-0.0338215632546873	Short-acting drug	High	No seasonality
10	0.04	7	-0.029798699507685	Short-acting drug	High	Seasonality
500	0.04	7	-0.0445771614857155	Short-acting drug	High	No seasonality
500	0.04	7	-0.0347584973434626	Short-acting drug	High	Seasonality
5	0.04	7	-0.0195453895194371	Short-acting drug	Low	No seasonality
5	0.04	7	-0.022430885886159	Short-acting drug	Low	Seasonality
10	0.04	7	-0.0268392229731542	Short-acting drug	Low	No seasonality
10	0.04	7	-0.0221122589034915	Short-acting drug	Low	Seasonality
500	0.04	7	-0.0457231431805923	Short-acting drug	Low	No seasonality
500	0.04	7	-0.0439491206225085	Short-acting drug	Low	Seasonality
5	0.04	7	-0.0423248438709255	Short-acting drug	High	No seasonality
5	0.04	7	-0.0247351495573644	Short-acting drug	High	Seasonality
10	0.04	7	-0.0487400421404241	Short-acting drug	High	No seasonality
10	0.04	7	-0.0379638832376469	Short-acting drug	High	Seasonality
500	0.04	7	-0.0601829956386947	Short-acting drug	High	No seasonality
500	0.04	7	-0.0560293990610033	Short-acting drug	High	Seasonality
5	0.04	7	0.00991105994260073	Short-acting drug	Low	No seasonality
5	0.04	7	0.0325452381413944	Short-acting drug	Low	Seasonality
10	0.04	7	0.00698676074437931	Short-acting drug	Low	No seasonality
10	0.04	7	0.0115285026310167	Short-acting drug	Low	Seasonality
500	0.04	7	0.00257230324887986	Short-acting drug	Low	No seasonality
500	0.04	7	0.00376923390551525	Short-acting drug	Low	Seasonality
5	0.04	7	-0.00631265581465511	Short-acting drug	High	No seasonality
10	0.04	7	-0.0114362031549059	Short-acting drug	High	No seasonality
10	0.04	7	-0.000186424351585657	Short-acting drug	High	Seasonality
500	0.04	7	-0.0019576688513594	Short-acting drug	High	No seasonality
500	0.04	7	-0.00352587003270171	Short-acting drug	High	Seasonality
5	0.04	7	-0.0443880904845566	Short-acting drug	Low	No seasonality
5	0.04	7	-0.0377697424455281	Short-acting drug	Low	Seasonality
10	0.04	7	-0.0640437301999072	Short-acting drug	Low	No seasonality
10	0.04	7	-0.0488210695719512	Short-acting drug	Low	Seasonality
500	0.04	7	-0.0846590728412923	Short-acting drug	Low	No seasonality
500	0.04	7	-0.0709690917398555	Short-acting drug	Low	Seasonality
5	0.04	7	-0.0671149972787169	Short-acting drug	High	No seasonality
5	0.04	7	-0.0730702596459147	Short-acting drug	High	Seasonality
10	0.04	7	-0.0766564858180872	Short-acting drug	High	No seasonality
10	0.04	7	-0.0659357776481401	Short-acting drug	High	Seasonality
500	0.04	7	-0.0979673696442342	Short-acting drug	High	No seasonality
500	0.04	7	-0.0896483834269744	Short-acting drug	High	Seasonality
5	0.04	7	-0.00814501556352379	Short-acting drug	Low	No seasonality
5	0.04	7	-0.00928885473919213	Short-acting drug	Low	Seasonality
10	0.04	7	-0.0110659822168085	Short-acting drug	Low	No seasonality
10	0.04	7	-0.00383177725264111	Short-acting drug	Low	Seasonality
500	0.04	7	-0.0254583198874538	Short-acting drug	Low	No seasonality
500	0.04	7	-0.0231183833450988	Short-acting drug	Low	Seasonality
5	0.04	7	-0.0199492316921254	Short-acting drug	High	No seasonality
5	0.04	7	-0.0110587191438902	Short-acting drug	High	Seasonality
10	0.04	7	-0.024811863804399	Short-acting drug	High	No seasonality
10	0.04	7	-0.0211130057989975	Short-acting drug	High	Seasonality
500	0.04	7	-0.0254930256562386	Short-acting drug	High	No seasonality
500	0.04	7	-0.0237172909149767	Short-acting drug	High	Seasonality
5	0.04	7	-0.0408678673552812	Short-acting drug	Low	No seasonality
5	0.04	7	-0.027204446110038	Short-acting drug	Low	Seasonality
10	0.04	7	-0.0451801222987095	Short-acting drug	Low	No seasonality
10	0.04	7	-0.0386667186685348	Short-acting drug	Low	Seasonality
500	0.04	7	-0.0656971996484512	Short-acting drug	Low	No seasonality
500	0.04	7	-0.0620557717687675	Short-acting drug	Low	Seasonality
5	0.04	7	-0.04260645793484	Short-acting drug	High	No seasonality
5	0.04	7	-0.0427696780040251	Short-acting drug	High	Seasonality
10	0.04	7	-0.0499557682365394	Short-acting drug	High	No seasonality
10	0.04	7	-0.033151915886658	Short-acting drug	High	Seasonality
500	0.04	7	-0.0627461887004898	Short-acting drug	High	No seasonality
500	0.04	7	-0.0585801243842949	Short-acting drug	High	Seasonality
5	0.04	7	-0.0303270333918095	Short-acting drug	Low	No seasonality
5	0.04	7	-0.030163282834502	Short-acting drug	Low	Seasonality
10	0.04	7	-0.0393294367247063	Short-acting drug	Low	No seasonality
10	0.04	7	-0.0212534743265704	Short-acting drug	Low	Seasonality
500	0.04	7	-0.0632560175923826	Short-acting drug	Low	No seasonality
500	0.04	7	-0.0546839147564344	Short-acting drug	Low	Seasonality
5	0.04	7	-0.0426253909278497	Short-acting drug	High	No seasonality
5	0.04	7	-0.0477221279404659	Short-acting drug	High	Seasonality
10	0.04	7	-0.0496364370547357	Short-acting drug	High	No seasonality
10	0.04	7	-0.0535305190963361	Short-acting drug	High	Seasonality
500	0.04	7	-0.0679215183722626	Short-acting drug	High	No seasonality
500	0.04	7	-0.0661368775000996	Short-acting drug	High	Seasonality
5	0.04	7	-0.00871806896947958	Short-acting drug	Low	No seasonality
5	0.04	7	-0.0139791863622054	Short-acting drug	Low	Seasonality
10	0.04	7	-0.011843367260488	Short-acting drug	Low	No seasonality
10	0.04	7	-0.0181241188743961	Short-acting drug	Low	Seasonality
500	0.04	7	-0.0219015965641874	Short-acting drug	Low	No seasonality
500	0.04	7	-0.0205621621792179	Short-acting drug	Low	Seasonality
5	0.04	7	-0.0124660372682536	Short-acting drug	High	No seasonality
5	0.04	7	-0.0285655886990093	Short-acting drug	High	Seasonality
10	0.04	7	-0.0199567845400726	Short-acting drug	High	No seasonality
10	0.04	7	-0.0132090538565597	Short-acting drug	High	Seasonality
500	0.04	7	-0.0216178213322482	Short-acting drug	High	No seasonality
500	0.04	7	-0.0183244334160179	Short-acting drug	High	Seasonality
5	0.04	7	0.00350017218304936	Short-acting drug	Low	No seasonality
5	0.04	7	0.0188625416892386	Short-acting drug	Low	Seasonality
10	0.04	7	0.00165067079945198	Short-acting drug	Low	No seasonality
10	0.04	7	-0.00741479407435477	Short-acting drug	Low	Seasonality
500	0.04	7	-0.00678592229328098	Short-acting drug	Low	No seasonality
500	0.04	7	0.00195235569873033	Short-acting drug	Low	Seasonality
5	0.04	7	0.00482119557589657	Short-acting drug	High	No seasonality
5	0.04	7	0.000194911807539011	Short-acting drug	High	Seasonality
10	0.04	7	-0.00396093651302483	Short-acting drug	High	No seasonality
10	0.04	7	-0.0106141610578575	Short-acting drug	High	Seasonality
500	0.04	7	-0.0132276918014119	Short-acting drug	High	No seasonality
500	0.04	7	-0.00435614966014769	Short-acting drug	High	Seasonality
5	0.04	7	-0.0321862567362081	Short-acting drug	Low	No seasonality
5	0.04	7	-0.0223781805989794	Short-acting drug	Low	Seasonality
10	0.04	7	-0.0496326508558783	Short-acting drug	Low	No seasonality
10	0.04	7	-0.0222865014281381	Short-acting drug	Low	Seasonality
500	0.04	7	-0.0638467206147896	Short-acting drug	Low	No seasonality
500	0.04	7	-0.0542585619974252	Short-acting drug	Low	Seasonality
5	0.04	7	-0.0485451394529973	Short-acting drug	High	No seasonality
5	0.04	7	-0.0334371996600131	Short-acting drug	High	Seasonality
10	0.04	7	-0.0570787243369548	Short-acting drug	High	No seasonality
10	0.04	7	-0.0437041464363467	Short-acting drug	High	Seasonality
500	0.04	7	-0.0711571983707508	Short-acting drug	High	No seasonality
500	0.04	7	-0.0629179180201787	Short-acting drug	High	Seasonality
5	0.04	7	-0.0230110363677914	Short-acting drug	Low	No seasonality
5	0.04	7	-0.0134035113881993	Short-acting drug	Low	Seasonality
10	0.04	7	-0.0392557919610958	Short-acting drug	Low	No seasonality
10	0.04	7	-0.0310030312910341	Short-acting drug	Low	Seasonality
500	0.04	7	-0.0544793242141508	Short-acting drug	Low	No seasonality
500	0.04	7	-0.0451667211979868	Short-acting drug	Low	Seasonality
5	0.04	7	-0.0448535519902039	Short-acting drug	High	No seasonality
5	0.04	7	-0.0443184434123672	Short-acting drug	High	Seasonality
10	0.04	7	-0.0496585736709185	Short-acting drug	High	No seasonality
10	0.04	7	-0.0551685326503231	Short-acting drug	High	Seasonality
500	0.04	7	-0.0647014418546646	Short-acting drug	High	No seasonality
500	0.04	7	-0.0614165688011463	Short-acting drug	High	Seasonality
5	0.04	7	-0.0174669425548053	Short-acting drug	Low	No seasonality
5	0.04	7	-0.0232872234852125	Short-acting drug	Low	Seasonality
10	0.04	7	-0.0352283734602727	Short-acting drug	Low	No seasonality
10	0.04	7	-0.019171477036405	Short-acting drug	Low	Seasonality
500	0.04	7	-0.0522331565936892	Short-acting drug	Low	No seasonality
500	0.04	7	-0.0483595607640983	Short-acting drug	Low	Seasonality
5	0.04	7	-0.0415582529391273	Short-acting drug	High	No seasonality
5	0.04	7	-0.0242913691476253	Short-acting drug	High	Seasonality
10	0.04	7	-0.0401062306213425	Short-acting drug	High	No seasonality
10	0.04	7	-0.0367334573153522	Short-acting drug	High	Seasonality
500	0.04	7	-0.0605338851829768	Short-acting drug	High	No seasonality
500	0.04	7	-0.0547822740693886	Short-acting drug	High	Seasonality
5	0.04	7	0.0129109026458667	Short-acting drug	Low	No seasonality
10	0.04	7	0.00764482252219645	Short-acting drug	Low	No seasonality
10	0.04	7	0.0213281006536047	Short-acting drug	Low	Seasonality
500	0.04	7	0.003820028620883	Short-acting drug	Low	No seasonality
500	0.04	7	0.00198538360264465	Short-acting drug	Low	Seasonality
5	0.04	7	-0.00116356516699324	Short-acting drug	High	No seasonality
5	0.04	7	0.009475389333961	Short-acting drug	High	Seasonality
10	0.04	7	0.0014557203936189	Short-acting drug	High	No seasonality
10	0.04	7	-0.00701518122625086	Short-acting drug	High	Seasonality
500	0.04	7	0.00368310486888922	Short-acting drug	High	No seasonality
500	0.04	7	0.0020868957429695	Short-acting drug	High	Seasonality
5	0.04	7	-0.00450408144672957	Short-acting drug	Low	No seasonality
5	0.04	7	-0.000291488504766524	Short-acting drug	Low	Seasonality
10	0.04	7	-0.00752710900390848	Short-acting drug	Low	No seasonality
10	0.04	7	-0.0032692489283028	Short-acting drug	Low	Seasonality
500	0.04	7	-0.0211622198214122	Short-acting drug	Low	No seasonality
500	0.04	7	-0.0125123056553342	Short-acting drug	Low	Seasonality
5	0.04	7	-0.0141301067367917	Short-acting drug	High	No seasonality
5	0.04	7	-0.0206528064880013	Short-acting drug	High	Seasonality
10	0.04	7	-0.0184587290624252	Short-acting drug	High	No seasonality
10	0.04	7	-0.0259731484398996	Short-acting drug	High	Seasonality
500	0.04	7	-0.0194372436959732	Short-acting drug	High	No seasonality
500	0.04	7	-0.023371152583213	Short-acting drug	High	Seasonality
5	0.04	7	-0.019220142409863	Short-acting drug	Low	No seasonality
5	0.04	7	0.00206920519327149	Short-acting drug	Low	Seasonality
10	0.04	7	-0.0377867630603573	Short-acting drug	Low	No seasonality
10	0.04	7	-0.0228486908191418	Short-acting drug	Low	Seasonality
500	0.04	7	-0.0563727677339164	Short-acting drug	Low	No seasonality
500	0.04	7	-0.0433650439725516	Short-acting drug	Low	Seasonality
5	0.04	7	-0.0401137657069814	Short-acting drug	High	No seasonality
10	0.04	7	-0.0475366015552579	Short-acting drug	High	No seasonality
10	0.04	7	-0.0520619284169368	Short-acting drug	High	Seasonality
500	0.04	7	-0.071025479525901	Short-acting drug	High	No seasonality
500	0.04	7	-0.0615262771866155	Short-acting drug	High	Seasonality
5	0.04	7	-0.00547601222753226	Short-acting drug	Low	No seasonality
5	0.04	7	0.00658359840555928	Short-acting drug	Low	Seasonality
10	0.04	7	-0.0108461325905743	Short-acting drug	Low	No seasonality
10	0.04	7	-0.0106858117386966	Short-acting drug	Low	Seasonality
500	0.04	7	-0.0200908912141639	Short-acting drug	Low	No seasonality
500	0.04	7	-0.017613127615203	Short-acting drug	Low	Seasonality
5	0.04	7	-0.0158471752682053	Short-acting drug	High	No seasonality
5	0.04	7	-0.0236307699455511	Short-acting drug	High	Seasonality
10	0.04	7	-0.0236329785833668	Short-acting drug	High	No seasonality
10	0.04	7	-0.012860203820244	Short-acting drug	High	Seasonality
500	0.04	7	-0.0192806762394826	Short-acting drug	High	No seasonality
500	0.04	7	-0.0141876271203653	Short-acting drug	High	Seasonality
5	0.04	7	-0.0506636145363015	Short-acting drug	Low	No seasonality
5	0.04	7	-0.0283889080693093	Short-acting drug	Low	Seasonality
10	0.04	7	-0.063104022280858	Short-acting drug	Low	No seasonality
10	0.04	7	-0.0418345596412119	Short-acting drug	Low	Seasonality
500	0.04	7	-0.0878852442696915	Short-acting drug	Low	No seasonality
500	0.04	7	-0.0725538967159887	Short-acting drug	Low	Seasonality
5	0.04	7	-0.0651552095635088	Short-acting drug	High	No seasonality
5	0.04	7	-0.0520275643995606	Short-acting drug	High	Seasonality
10	0.04	7	-0.0750620024816915	Short-acting drug	High	No seasonality
10	0.04	7	-0.0652252962460884	Short-acting drug	High	Seasonality
500	0.04	7	-0.0895343823392123	Short-acting drug	High	No seasonality
500	0.04	7	-0.0780723116042766	Short-acting drug	High	Seasonality
5	0.04	7	-0.0308331759683436	Short-acting drug	Low	No seasonality
5	0.04	7	-0.0289734701655943	Short-acting drug	Low	Seasonality
10	0.04	7	-0.0413581974541416	Short-acting drug	Low	No seasonality
10	0.04	7	-0.0364261091517862	Short-acting drug	Low	Seasonality
500	0.04	7	-0.0581484142029355	Short-acting drug	Low	No seasonality
500	0.04	7	-0.0482121386732722	Short-acting drug	Low	Seasonality
5	0.04	7	-0.0408916713201335	Short-acting drug	High	No seasonality
5	0.04	7	-0.0269001546912171	Short-acting drug	High	Seasonality
10	0.04	7	-0.0458612255280035	Short-acting drug	High	No seasonality
10	0.04	7	-0.0409321080635068	Short-acting drug	High	Seasonality
500	0.04	7	-0.0543928763161153	Short-acting drug	High	No seasonality
500	0.04	7	-0.0520294890833512	Short-acting drug	High	Seasonality
5	0.04	7	-0.00198435255608602	Short-acting drug	Low	No seasonality
5	0.04	7	0.00604527722931768	Short-acting drug	Low	Seasonality
10	0.04	7	-0.00516803123347222	Short-acting drug	Low	No seasonality
10	0.04	7	0.00509781659149134	Short-acting drug	Low	Seasonality
500	0.04	7	-0.014370308390379	Short-acting drug	Low	No seasonality
500	0.04	7	-0.00858406348818998	Short-acting drug	Low	Seasonality
5	0.04	7	-0.00765876850040785	Short-acting drug	High	No seasonality
5	0.04	7	-0.0200870502009408	Short-acting drug	High	Seasonality
10	0.04	7	-0.0134972760400074	Short-acting drug	High	No seasonality
10	0.04	7	-0.0118408877431159	Short-acting drug	High	Seasonality
500	0.04	7	-0.017982266515688	Short-acting drug	High	No seasonality
500	0.04	7	-0.0165991740429881	Short-acting drug	High	Seasonality
5	0.04	7	0.00528922702588648	Short-acting drug	Low	No seasonality
5	0.04	7	0.0173729906479857	Short-acting drug	Low	Seasonality
10	0.04	7	-0.00544985918106341	Short-acting drug	Low	No seasonality
10	0.04	7	0.0151608027961268	Short-acting drug	Low	Seasonality
500	0.04	7	-0.00564325933604303	Short-acting drug	Low	No seasonality
500	0.04	7	-0.00467064481478538	Short-acting drug	Low	Seasonality
5	0.04	7	-0.00759624559471106	Short-acting drug	High	No seasonality
5	0.04	7	-0.0105670935464259	Short-acting drug	High	Seasonality
10	0.04	7	-0.00449111577056618	Short-acting drug	High	No seasonality
10	0.04	7	-0.0114697595962855	Short-acting drug	High	Seasonality
500	0.04	7	-0.0101122911527117	Short-acting drug	High	No seasonality
500	0.04	7	-0.00631940605986841	Short-acting drug	High	Seasonality
5	0.04	7	-0.0246354400655672	Short-acting drug	Low	No seasonality
5	0.04	7	-0.00875635969563267	Short-acting drug	Low	Seasonality
10	0.04	7	-0.0421410970232801	Short-acting drug	Low	No seasonality
10	0.04	7	-0.0249174800345302	Short-acting drug	Low	Seasonality
500	0.04	7	-0.0630537252333227	Short-acting drug	Low	No seasonality
500	0.04	7	-0.0448744108221766	Short-acting drug	Low	Seasonality
5	0.04	7	-0.0473836039604837	Short-acting drug	High	No seasonality
5	0.04	7	-0.0381414426492301	Short-acting drug	High	Seasonality
10	0.04	7	-0.0596672932842006	Short-acting drug	High	No seasonality
10	0.04	7	-0.0454803943748824	Short-acting drug	High	Seasonality
500	0.04	7	-0.0665578060873622	Short-acting drug	High	No seasonality
500	0.04	7	-0.0593173720068322	Short-acting drug	High	Seasonality
5	0.04	7	-0.0381107873207107	Short-acting drug	Low	No seasonality
5	0.04	7	-0.0226477008427989	Short-acting drug	Low	Seasonality
10	0.04	7	-0.0499738613704941	Short-acting drug	Low	No seasonality
10	0.04	7	-0.0496404644265401	Short-acting drug	Low	Seasonality
500	0.04	7	-0.0736636976442799	Short-acting drug	Low	No seasonality
500	0.04	7	-0.056845895237783	Short-acting drug	Low	Seasonality
5	0.04	7	-0.0515467850938933	Short-acting drug	High	No seasonality
5	0.04	7	-0.0431751867995132	Short-acting drug	High	Seasonality
10	0.04	7	-0.0592613394774903	Short-acting drug	High	No seasonality
10	0.04	7	-0.054665584953002	Short-acting drug	High	Seasonality
500	0.04	7	-0.0733492189427323	Short-acting drug	High	No seasonality
500	0.04	7	-0.0643646634928016	Short-acting drug	High	Seasonality
5	0.04	7	-0.0451754687609771	Short-acting drug	Low	No seasonality
5	0.04	7	-0.0437032340536962	Short-acting drug	Low	Seasonality
10	0.04	7	-0.0574392219647394	Short-acting drug	Low	No seasonality
10	0.04	7	-0.0483875663014653	Short-acting drug	Low	Seasonality
500	0.04	7	-0.0808815393897756	Short-acting drug	Low	No seasonality
500	0.04	7	-0.0698073623498304	Short-acting drug	Low	Seasonality
5	0.04	7	-0.0551575136211291	Short-acting drug	High	No seasonality
5	0.04	7	-0.0321993101420744	Short-acting drug	High	Seasonality
10	0.04	7	-0.0631066342765001	Short-acting drug	High	No seasonality
10	0.04	7	-0.0497739572736286	Short-acting drug	High	Seasonality
500	0.04	7	-0.0928316890896722	Short-acting drug	High	No seasonality
500	0.04	7	-0.0768407859591096	Short-acting drug	High	Seasonality
5	0.04	7	0.00200401995259461	Short-acting drug	Low	No seasonality
5	0.04	7	0.0099647295312165	Short-acting drug	Low	Seasonality
10	0.04	7	0.00143387730248772	Short-acting drug	Low	No seasonality
10	0.04	7	0.0116160952398947	Short-acting drug	Low	Seasonality
500	0.04	7	-0.0116788483966907	Short-acting drug	Low	No seasonality
500	0.04	7	-5.41036042518174e-05	Short-acting drug	Low	Seasonality
5	0.04	7	-0.00659791448126533	Short-acting drug	High	No seasonality
5	0.04	7	-0.0179463217630375	Short-acting drug	High	Seasonality
10	0.04	7	-0.0124307752769299	Short-acting drug	High	No seasonality
10	0.04	7	-0.0182625305521735	Short-acting drug	High	Seasonality
500	0.04	7	-0.017309012068331	Short-acting drug	High	No seasonality
500	0.04	7	-0.0191653300676032	Short-acting drug	High	Seasonality
5	0.04	7	-0.0417623281453389	Short-acting drug	Low	No seasonality
5	0.04	7	-0.0300646470787086	Short-acting drug	Low	Seasonality
10	0.04	7	-0.052710561613709	Short-acting drug	Low	No seasonality
10	0.04	7	-0.0403181107957246	Short-acting drug	Low	Seasonality
500	0.04	7	-0.0678468756463431	Short-acting drug	Low	No seasonality
500	0.04	7	-0.0630199282822011	Short-acting drug	Low	Seasonality
5	0.04	7	-0.0499384104567652	Short-acting drug	High	No seasonality
5	0.04	7	-0.0346128254403472	Short-acting drug	High	Seasonality
10	0.04	7	-0.0573998081869052	Short-acting drug	High	No seasonality
10	0.04	7	-0.0450105935465299	Short-acting drug	High	Seasonality
500	0.04	7	-0.0705102194078658	Short-acting drug	High	No seasonality
500	0.04	7	-0.0684608551489686	Short-acting drug	High	Seasonality
5	0.04	7	-0.00464106722251955	Short-acting drug	Low	No seasonality
5	0.04	7	0.00445497621245316	Short-acting drug	Low	Seasonality
10	0.04	7	-0.0123470565247699	Short-acting drug	Low	No seasonality
10	0.04	7	0.00517210241871891	Short-acting drug	Low	Seasonality
500	0.04	7	-0.0202493837126396	Short-acting drug	Low	No seasonality
500	0.04	7	-0.0235850014281142	Short-acting drug	Low	Seasonality
5	0.04	7	-0.00587181415847876	Short-acting drug	High	No seasonality
5	0.04	7	0.00575224705360052	Short-acting drug	High	Seasonality
10	0.04	7	-0.0166131678879622	Short-acting drug	High	No seasonality
10	0.04	7	0.00713031698324011	Short-acting drug	High	Seasonality
500	0.04	7	-0.029045779504111	Short-acting drug	High	No seasonality
500	0.04	7	-0.0261056923390456	Short-acting drug	High	Seasonality
5	0.04	7	-0.0323218862915979	Short-acting drug	Low	No seasonality
5	0.04	7	-0.0293293821777094	Short-acting drug	Low	Seasonality
10	0.04	7	-0.0467074476063649	Short-acting drug	Low	No seasonality
10	0.04	7	-0.0259872468142105	Short-acting drug	Low	Seasonality
500	0.04	7	-0.0605373047466001	Short-acting drug	Low	No seasonality
500	0.04	7	-0.048569276290666	Short-acting drug	Low	Seasonality
5	0.04	7	-0.0321521845586325	Short-acting drug	High	No seasonality
5	0.04	7	-0.00722358991508455	Short-acting drug	High	Seasonality
10	0.04	7	-0.0444401082354535	Short-acting drug	High	No seasonality
10	0.04	7	-0.0315930935498094	Short-acting drug	High	Seasonality
500	0.04	7	-0.0632104645281574	Short-acting drug	High	No seasonality
500	0.04	7	-0.056897239989961	Short-acting drug	High	Seasonality
5	0.04	7	-0.0861359581933844	Short-acting drug	Low	No seasonality
5	0.04	7	-0.047843783987012	Short-acting drug	Low	Seasonality
10	0.04	7	-0.0759339057814777	Short-acting drug	Low	No seasonality
500	0.04	7	-0.0952707223285899	Short-acting drug	Low	No seasonality
500	0.04	7	-0.0911927215423081	Short-acting drug	Low	Seasonality
5	0.04	7	-0.067333750198469	Short-acting drug	High	No seasonality
5	0.04	7	-0.0640585636878558	Short-acting drug	High	Seasonality
10	0.04	7	-0.0796272639968204	Short-acting drug	High	No seasonality
10	0.04	7	-0.0632833914521469	Short-acting drug	High	Seasonality
500	0.04	7	-0.096480962048779	Short-acting drug	High	No seasonality
500	0.04	7	-0.0904444252671925	Short-acting drug	High	Seasonality
5	0.04	7	-0.0601380165633063	Short-acting drug	Low	No seasonality
5	0.04	7	-0.0494249080503765	Short-acting drug	Low	Seasonality
10	0.04	7	-0.0760548545397273	Short-acting drug	Low	No seasonality
10	0.04	7	-0.0756556500626961	Short-acting drug	Low	Seasonality
500	0.04	7	-0.0982453108263383	Short-acting drug	Low	No seasonality
500	0.04	7	-0.0947243681529767	Short-acting drug	Low	Seasonality
5	0.04	7	-0.0629737277603896	Short-acting drug	High	No seasonality
5	0.04	7	-0.0712746419877382	Short-acting drug	High	Seasonality
10	0.04	7	-0.0775560975418452	Short-acting drug	High	No seasonality
10	0.04	7	-0.0812019717423373	Short-acting drug	High	Seasonality
500	0.04	7	-0.100776885900886	Short-acting drug	High	No seasonality
500	0.04	7	-0.0982828457920078	Short-acting drug	High	Seasonality
5	0.04	7	-0.0255259566741344	Short-acting drug	Low	No seasonality
5	0.04	7	-0.00967809410968152	Short-acting drug	Low	Seasonality
10	0.04	7	-0.0527248989450964	Short-acting drug	Low	No seasonality
500	0.04	7	-0.0704514352520206	Short-acting drug	Low	No seasonality
500	0.04	7	-0.0581632206897995	Short-acting drug	Low	Seasonality
5	0.04	7	-0.0520127111392758	Short-acting drug	High	No seasonality
5	0.04	7	-0.0417536210826478	Short-acting drug	High	Seasonality
10	0.04	7	-0.063532503717794	Short-acting drug	High	No seasonality
10	0.04	7	-0.0655383308647703	Short-acting drug	High	Seasonality
500	0.04	7	-0.082015270738844	Short-acting drug	High	No seasonality
500	0.04	7	-0.0684377009889636	Short-acting drug	High	Seasonality
5	0.04	7	-0.00435868169945809	Short-acting drug	Low	No seasonality
10	0.04	7	-0.00718953850585217	Short-acting drug	Low	No seasonality
10	0.04	7	-0.00051738215533792	Short-acting drug	Low	Seasonality
500	0.04	7	-0.0119940905781604	Short-acting drug	Low	No seasonality
500	0.04	7	-0.0122444286565741	Short-acting drug	Low	Seasonality
5	0.04	7	-0.0123938576816244	Short-acting drug	High	No seasonality
5	0.04	7	-0.0181890417917234	Short-acting drug	High	Seasonality
10	0.04	7	-0.0249052583754397	Short-acting drug	High	No seasonality
10	0.04	7	-0.0107379647746146	Short-acting drug	High	Seasonality
500	0.04	7	-0.0296487804689206	Short-acting drug	High	No seasonality
500	0.04	7	-0.0215803237693723	Short-acting drug	High	Seasonality
5	0.04	7	0.0089803346991594	Short-acting drug	Low	No seasonality
5	0.04	7	0.0218167617734226	Short-acting drug	Low	Seasonality
10	0.04	7	0.0107232076067101	Short-acting drug	Low	No seasonality
10	0.04	7	0.00100451055344942	Short-acting drug	Low	Seasonality
500	0.04	7	0.00296975470640197	Short-acting drug	Low	No seasonality
500	0.04	7	0.00865047484948533	Short-acting drug	Low	Seasonality
5	0.04	7	0.00528937617871566	Short-acting drug	High	No seasonality
5	0.04	7	0.00666289288566654	Short-acting drug	High	Seasonality
10	0.04	7	-0.000412935462793788	Short-acting drug	High	No seasonality
10	0.04	7	0.00265059134662138	Short-acting drug	High	Seasonality
500	0.04	7	0.00133612133392292	Short-acting drug	High	No seasonality
500	0.04	7	0.0068694286963136	Short-acting drug	High	Seasonality
5	0.04	7	0.0172458999971087	Short-acting drug	Low	No seasonality
5	0.04	7	0.0231615871860436	Short-acting drug	Low	Seasonality
10	0.04	7	0.0110554058731755	Short-acting drug	Low	No seasonality
10	0.04	7	0.0130861892753172	Short-acting drug	Low	Seasonality
500	0.04	7	0.00794971950424164	Short-acting drug	Low	No seasonality
500	0.04	7	0.00557644721843064	Short-acting drug	Low	Seasonality
5	0.04	7	-0.00946698396362855	Short-acting drug	High	No seasonality
5	0.04	7	0.00464148981211428	Short-acting drug	High	Seasonality
10	0.04	7	-0.00148527637996693	Short-acting drug	High	No seasonality
10	0.04	7	-0.0095940074330885	Short-acting drug	High	Seasonality
500	0.04	7	0.000118009979806617	Short-acting drug	High	No seasonality
500	0.04	7	0.00385783511749079	Short-acting drug	High	Seasonality
5	0.04	7	-0.0272501452956152	Short-acting drug	Low	No seasonality
5	0.04	7	-0.0227901387169996	Short-acting drug	Low	Seasonality
10	0.04	7	-0.0411020137483357	Short-acting drug	Low	No seasonality
500	0.04	7	-0.0532523718421766	Short-acting drug	Low	No seasonality
500	0.04	7	-0.0480080323185522	Short-acting drug	Low	Seasonality
5	0.04	7	-0.0463940938369795	Short-acting drug	High	No seasonality
5	0.04	7	-0.0394646859265804	Short-acting drug	High	Seasonality
10	0.04	7	-0.0540681693022583	Short-acting drug	High	No seasonality
10	0.04	7	-0.0500453108161836	Short-acting drug	High	Seasonality
500	0.04	7	-0.0580144941570321	Short-acting drug	High	No seasonality
500	0.04	7	-0.0537823887118221	Short-acting drug	High	Seasonality
5	0.04	7	-0.00812284983067884	Short-acting drug	Low	No seasonality
5	0.04	7	0.00641414277561186	Short-acting drug	Low	Seasonality
10	0.04	7	-0.0147232322739842	Short-acting drug	Low	No seasonality
10	0.04	7	-0.0100261906179157	Short-acting drug	Low	Seasonality
500	0.04	7	-0.0293249041715078	Short-acting drug	Low	No seasonality
500	0.04	7	-0.0190948346459824	Short-acting drug	Low	Seasonality
5	0.04	7	-0.0137581448458278	Short-acting drug	High	No seasonality
5	0.04	7	0.0193361362280905	Short-acting drug	High	Seasonality
10	0.04	7	-0.0220362070855499	Short-acting drug	High	No seasonality
10	0.04	7	-0.000328770392308147	Short-acting drug	High	Seasonality
500	0.04	7	-0.036688179999519	Short-acting drug	High	No seasonality
500	0.04	7	-0.0253952273011712	Short-acting drug	High	Seasonality
5	0.04	7	0.00548236110295677	Short-acting drug	Low	No seasonality
5	0.04	7	0.017425693123959	Short-acting drug	Low	Seasonality
10	0.04	7	-0.000859247719678584	Short-acting drug	Low	No seasonality
10	0.04	7	-0.000593926307264278	Short-acting drug	Low	Seasonality
500	0.04	7	-0.00459035051861908	Short-acting drug	Low	No seasonality
500	0.04	7	-0.0035334900429307	Short-acting drug	Low	Seasonality
5	0.04	7	0.00721085154071427	Short-acting drug	High	No seasonality
5	0.04	7	0.0259657495760355	Short-acting drug	High	Seasonality
10	0.04	7	-0.00299839359330236	Short-acting drug	High	No seasonality
10	0.04	7	0.00935569340400661	Short-acting drug	High	Seasonality
500	0.04	7	-0.00210335183129254	Short-acting drug	High	No seasonality
500	0.04	7	0.00162440429058985	Short-acting drug	High	Seasonality
5	0.04	7	-0.0293994899682903	Short-acting drug	Low	No seasonality
5	0.04	7	-0.0254452193213848	Short-acting drug	Low	Seasonality
10	0.04	7	-0.0346081966446263	Short-acting drug	Low	No seasonality
10	0.04	7	-0.0264911194309175	Short-acting drug	Low	Seasonality
500	0.04	7	-0.0555861286654321	Short-acting drug	Low	No seasonality
500	0.04	7	-0.0476281277525352	Short-acting drug	Low	Seasonality
5	0.04	7	-0.0405796059071849	Short-acting drug	High	No seasonality
5	0.04	7	-0.0445899804066072	Short-acting drug	High	Seasonality
10	0.04	7	-0.0448956418853387	Short-acting drug	High	No seasonality
10	0.04	7	-0.0358498728207612	Short-acting drug	High	Seasonality
500	0.04	7	-0.0588651989073581	Short-acting drug	High	No seasonality
500	0.04	7	-0.0625443171918215	Short-acting drug	High	Seasonality
5	0.04	7	-0.0347317821800088	Short-acting drug	Low	No seasonality
5	0.04	7	-0.0249640925579882	Short-acting drug	Low	Seasonality
10	0.04	7	-0.047324598695684	Short-acting drug	Low	No seasonality
10	0.04	7	-0.0256240463881848	Short-acting drug	Low	Seasonality
500	0.04	7	-0.0703812233272482	Short-acting drug	Low	No seasonality
500	0.04	7	-0.0586726018554532	Short-acting drug	Low	Seasonality
5	0.04	7	-0.033991635056072	Short-acting drug	High	No seasonality
5	0.04	7	-0.00542674706486536	Short-acting drug	High	Seasonality
10	0.04	7	-0.0505783106464951	Short-acting drug	High	No seasonality
10	0.04	7	-0.0250455016938347	Short-acting drug	High	Seasonality
500	0.04	7	-0.0695326483108089	Short-acting drug	High	No seasonality
500	0.04	7	-0.0631384915233059	Short-acting drug	High	Seasonality
5	0.04	7	-0.0471636151597922	Short-acting drug	Low	No seasonality
10	0.04	7	-0.058354176101751	Short-acting drug	Low	No seasonality
500	0.04	7	-0.0798251552293918	Short-acting drug	Low	No seasonality
500	0.04	7	-0.0725785788355219	Short-acting drug	Low	Seasonality
5	0.04	7	-0.0592972106641625	Short-acting drug	High	No seasonality
5	0.04	7	-0.0548090715443083	Short-acting drug	High	Seasonality
10	0.04	7	-0.0719992734241762	Short-acting drug	High	No seasonality
10	0.04	7	-0.0551323072617665	Short-acting drug	High	Seasonality
500	0.04	7	-0.0867488658346992	Short-acting drug	High	No seasonality
500	0.04	7	-0.0815206203495236	Short-acting drug	High	Seasonality
5	0.04	7	-0.0300204696814693	Short-acting drug	Low	No seasonality
5	0.04	7	-0.0200837689987191	Short-acting drug	Low	Seasonality
10	0.04	7	-0.0358196138737593	Short-acting drug	Low	No seasonality
10	0.04	7	-0.0343722153025841	Short-acting drug	Low	Seasonality
500	0.04	7	-0.0567526477406745	Short-acting drug	Low	No seasonality
500	0.04	7	-0.048398333512749	Short-acting drug	Low	Seasonality
5	0.04	7	-0.038465924174008	Short-acting drug	High	No seasonality
5	0.04	7	-0.0252158498165514	Short-acting drug	High	Seasonality
10	0.04	7	-0.0507340264941482	Short-acting drug	High	No seasonality
10	0.04	7	-0.039128720124565	Short-acting drug	High	Seasonality
500	0.04	7	-0.0592945462507436	Short-acting drug	High	No seasonality
500	0.04	7	-0.0536490886266138	Short-acting drug	High	Seasonality
5	0.04	7	-0.00346223436821189	Short-acting drug	Low	No seasonality
5	0.04	7	0.00591205518478703	Short-acting drug	Low	Seasonality
10	0.04	7	-0.0119826915227485	Short-acting drug	Low	No seasonality
10	0.04	7	0.00466330008982408	Short-acting drug	Low	Seasonality
500	0.04	7	-0.0228974789268179	Short-acting drug	Low	No seasonality
500	0.04	7	-0.0172268479608933	Short-acting drug	Low	Seasonality
5	0.04	7	-0.0194327060548975	Short-acting drug	High	No seasonality
5	0.04	7	-0.0181371802338549	Short-acting drug	High	Seasonality
10	0.04	7	-0.0309127797437719	Short-acting drug	High	No seasonality
10	0.04	7	-0.014354160981451	Short-acting drug	High	Seasonality
500	0.04	7	-0.0277969404306215	Short-acting drug	High	No seasonality
500	0.04	7	-0.0234659648304667	Short-acting drug	High	Seasonality
5	0.04	7	0.0106420063534714	Short-acting drug	Low	No seasonality
5	0.04	7	0.0292599407210819	Short-acting drug	Low	Seasonality
10	0.04	7	0.00728509330765812	Short-acting drug	Low	No seasonality
10	0.04	7	0.0117029419860734	Short-acting drug	Low	Seasonality
500	0.04	7	-0.000628017794814564	Short-acting drug	Low	No seasonality
500	0.04	7	0.00451052156745982	Short-acting drug	Low	Seasonality
5	0.04	7	-0.00213309860514721	Short-acting drug	High	No seasonality
5	0.04	7	-0.00598366022261083	Short-acting drug	High	Seasonality
10	0.04	7	-0.00641054596273183	Short-acting drug	High	No seasonality
10	0.04	7	-0.0120601580493746	Short-acting drug	High	Seasonality
500	0.04	7	-0.0119992514642164	Short-acting drug	High	No seasonality
500	0.04	7	-0.00381770628459885	Short-acting drug	High	Seasonality
5	0.04	7	-0.0410230453180338	Short-acting drug	Low	No seasonality
5	0.04	7	-0.0109009817487077	Short-acting drug	Low	Seasonality
10	0.04	7	-0.0458206557097354	Short-acting drug	Low	No seasonality
10	0.04	7	-0.0359285730373184	Short-acting drug	Low	Seasonality
500	0.04	7	-0.0764774596466972	Short-acting drug	Low	No seasonality
500	0.04	7	-0.0657478054780061	Short-acting drug	Low	Seasonality
5	0.04	7	-0.044380929889868	Short-acting drug	High	No seasonality
5	0.04	7	-0.0290961166079414	Short-acting drug	High	Seasonality
10	0.04	7	-0.055401944089052	Short-acting drug	High	No seasonality
10	0.04	7	-0.0474063622207155	Short-acting drug	High	Seasonality
500	0.04	7	-0.0758550294491231	Short-acting drug	High	No seasonality
500	0.04	7	-0.0681207219536722	Short-acting drug	High	Seasonality
5	0.04	7	-0.0282075196742896	Short-acting drug	Low	No seasonality
5	0.04	7	-0.0181636253307757	Short-acting drug	Low	Seasonality
10	0.04	7	-0.0390206004858453	Short-acting drug	Low	No seasonality
10	0.04	7	-0.0273751930322799	Short-acting drug	Low	Seasonality
500	0.04	7	-0.058770149410617	Short-acting drug	Low	No seasonality
500	0.04	7	-0.0494086136719936	Short-acting drug	Low	Seasonality
5	0.04	7	-0.0387010348460791	Short-acting drug	High	No seasonality
5	0.04	7	-0.0383302917695971	Short-acting drug	High	Seasonality
10	0.04	7	-0.0494659768952305	Short-acting drug	High	No seasonality
10	0.04	7	-0.034168236235984	Short-acting drug	High	Seasonality
500	0.04	7	-0.0682496662196903	Short-acting drug	High	No seasonality
500	0.04	7	-0.0642324499877942	Short-acting drug	High	Seasonality
5	0.04	7	-0.0230035097656832	Short-acting drug	Low	No seasonality
5	0.04	7	0.0103450907419433	Short-acting drug	Low	Seasonality
10	0.04	7	-0.0285852723759095	Short-acting drug	Low	No seasonality
10	0.04	7	-0.021957137283428	Short-acting drug	Low	Seasonality
500	0.04	7	-0.0455051971579377	Short-acting drug	Low	No seasonality
500	0.04	7	-0.0376047130687237	Short-acting drug	Low	Seasonality
5	0.04	7	-0.0350171939348378	Short-acting drug	High	No seasonality
5	0.04	7	-0.0136973679907973	Short-acting drug	High	Seasonality
10	0.04	7	-0.0431312813261682	Short-acting drug	High	No seasonality
10	0.04	7	-0.0334588425320421	Short-acting drug	High	Seasonality
500	0.04	7	-0.0504741114309151	Short-acting drug	High	No seasonality
500	0.04	7	-0.050348469711466	Short-acting drug	High	Seasonality
5	0.04	7	0.0233849378655242	Short-acting drug	Low	No seasonality
10	0.04	7	0.0191304146086577	Short-acting drug	Low	No seasonality
10	0.04	7	0.0153854555364936	Short-acting drug	Low	Seasonality
500	0.04	7	0.01557875896474	Short-acting drug	Low	No seasonality
500	0.04	7	0.022390391572412	Short-acting drug	Low	Seasonality
5	0.04	7	0.0201807807124938	Short-acting drug	High	No seasonality
5	0.04	7	0.0161333578087369	Short-acting drug	High	Seasonality
10	0.04	7	0.0124808693840012	Short-acting drug	High	No seasonality
10	0.04	7	0.0172406997221918	Short-acting drug	High	Seasonality
500	0.04	7	0.00558523827032573	Short-acting drug	High	No seasonality
500	0.04	7	0.011807286989068	Short-acting drug	High	Seasonality
5	0.04	7	-0.0180501003558713	Short-acting drug	Low	No seasonality
5	0.04	7	-0.00144769140466459	Short-acting drug	Low	Seasonality
10	0.04	7	-0.021466469991189	Short-acting drug	Low	No seasonality
10	0.04	7	-0.0205372019831837	Short-acting drug	Low	Seasonality
500	0.04	7	-0.041394785783656	Short-acting drug	Low	No seasonality
500	0.04	7	-0.0318767173224083	Short-acting drug	Low	Seasonality
5	0.04	7	-0.030133966220838	Short-acting drug	High	No seasonality
5	0.04	7	-0.01773897075296	Short-acting drug	High	Seasonality
10	0.04	7	-0.0402771147285809	Short-acting drug	High	No seasonality
10	0.04	7	-0.0370276829137776	Short-acting drug	High	Seasonality
500	0.04	7	-0.0474425606086883	Short-acting drug	High	No seasonality
500	0.04	7	-0.0456710380896118	Short-acting drug	High	Seasonality
5	0.04	7	-0.0126100965678757	Short-acting drug	Low	No seasonality
5	0.04	7	-0.0119346419834695	Short-acting drug	Low	Seasonality
10	0.04	7	-0.0163029838206834	Short-acting drug	Low	No seasonality
10	0.04	7	0.000475510784201451	Short-acting drug	Low	Seasonality
500	0.04	7	-0.0272276803429901	Short-acting drug	Low	No seasonality
500	0.04	7	-0.025941908045786	Short-acting drug	Low	Seasonality
5	0.04	7	-0.0218291388438676	Short-acting drug	High	No seasonality
5	0.04	7	-0.0242164821688592	Short-acting drug	High	Seasonality
10	0.04	7	-0.0229269925260415	Short-acting drug	High	No seasonality
10	0.04	7	-0.0299357915000362	Short-acting drug	High	Seasonality
500	0.04	7	-0.0283934541270375	Short-acting drug	High	No seasonality
500	0.04	7	-0.0296167533868169	Short-acting drug	High	Seasonality
5	0.04	7	0.0244200515144162	Short-acting drug	Low	No seasonality
5	0.04	7	0.0346856390988259	Short-acting drug	Low	Seasonality
10	0.04	7	0.0102502138820421	Short-acting drug	Low	No seasonality
10	0.04	7	0.0184942127791639	Short-acting drug	Low	Seasonality
500	0.04	7	0.0175534247434795	Short-acting drug	Low	No seasonality
500	0.04	7	0.0171907863780441	Short-acting drug	Low	Seasonality
5	0.04	7	0.0241064213452258	Short-acting drug	High	No seasonality
5	0.04	7	0.0370519006038435	Short-acting drug	High	Seasonality
10	0.04	7	0.0124869225738662	Short-acting drug	High	No seasonality
10	0.04	7	0.0274989361078269	Short-acting drug	High	Seasonality
500	0.04	7	0.0201521504093007	Short-acting drug	High	No seasonality
500	0.04	7	0.0167574912843182	Short-acting drug	High	Seasonality
5	0.04	7	-0.0487079433897735	Short-acting drug	Low	No seasonality
5	0.04	7	-0.0205083412131644	Short-acting drug	Low	Seasonality
10	0.04	7	-0.0581856283248483	Short-acting drug	Low	No seasonality
10	0.04	7	-0.0447591847182726	Short-acting drug	Low	Seasonality
500	0.04	7	-0.0892635165936639	Short-acting drug	Low	No seasonality
500	0.04	7	-0.0819478050535157	Short-acting drug	Low	Seasonality
5	0.04	7	-0.0704418735525379	Short-acting drug	High	No seasonality
10	0.04	7	-0.0797372792791702	Short-acting drug	High	No seasonality
10	0.04	7	-0.0778320882555083	Short-acting drug	High	Seasonality
500	0.04	7	-0.099575433780691	Short-acting drug	High	No seasonality
500	0.04	7	-0.0879787278637605	Short-acting drug	High	Seasonality
5	0.04	7	-0.0285169991449693	Short-acting drug	Low	No seasonality
5	0.04	7	-0.00368881571800438	Short-acting drug	Low	Seasonality
10	0.04	7	-0.0373995038811076	Short-acting drug	Low	No seasonality
10	0.04	7	-0.0230622366635993	Short-acting drug	Low	Seasonality
500	0.04	7	-0.0570905059269892	Short-acting drug	Low	No seasonality
500	0.04	7	-0.0508428932911273	Short-acting drug	Low	Seasonality
5	0.04	7	-0.0376951103549722	Short-acting drug	High	No seasonality
5	0.04	7	-0.0302217183690856	Short-acting drug	High	Seasonality
10	0.04	7	-0.0490928372362472	Short-acting drug	High	No seasonality
10	0.04	7	-0.0340166368663458	Short-acting drug	High	Seasonality
500	0.04	7	-0.0541210033786481	Short-acting drug	High	No seasonality
500	0.04	7	-0.0449518110072925	Short-acting drug	High	Seasonality
5	0.04	7	0.0183460270608646	Short-acting drug	Low	No seasonality
5	0.04	7	0.0265957261438946	Short-acting drug	Low	Seasonality
10	0.04	7	0.00646319217829898	Short-acting drug	Low	No seasonality
10	0.04	7	0.0145365442896447	Short-acting drug	Low	Seasonality
500	0.04	7	0.00590663974603943	Short-acting drug	Low	No seasonality
500	0.04	7	0.00964815122710043	Short-acting drug	Low	Seasonality
5	0.04	7	0.00811185397404819	Short-acting drug	High	No seasonality
5	0.04	7	0.0307713476698116	Short-acting drug	High	Seasonality
10	0.04	7	0.000716664222733662	Short-acting drug	High	No seasonality
10	0.04	7	0.00301260137130696	Short-acting drug	High	Seasonality
500	0.04	7	-0.000344239410930676	Short-acting drug	High	No seasonality
500	0.04	7	-0.00392360120066474	Short-acting drug	High	Seasonality
5	0.04	7	0.0163661608216133	Short-acting drug	Low	No seasonality
5	0.04	7	0.0159429597849373	Short-acting drug	Low	Seasonality
10	0.04	7	0.0106536008683737	Short-acting drug	Low	No seasonality
10	0.04	7	0.0124299852984	Short-acting drug	Low	Seasonality
500	0.04	7	-0.00157832214998956	Short-acting drug	Low	No seasonality
500	0.04	7	0.00337283700663441	Short-acting drug	Low	Seasonality
5	0.04	7	0.0098932454741976	Short-acting drug	High	No seasonality
5	0.04	7	0.0265553453248314	Short-acting drug	High	Seasonality
10	0.04	7	0.00528402982371119	Short-acting drug	High	No seasonality
10	0.04	7	0.0165089292214809	Short-acting drug	High	Seasonality
500	0.04	7	0.00513577146263788	Short-acting drug	High	No seasonality
500	0.04	7	0.00503794721316334	Short-acting drug	High	Seasonality
5	0.04	7	-0.0185941949964217	Short-acting drug	Low	No seasonality
5	0.04	7	-0.0291401294870625	Short-acting drug	Low	Seasonality
10	0.04	7	-0.026399114899835	Short-acting drug	Low	No seasonality
10	0.04	7	-0.0223876198418555	Short-acting drug	Low	Seasonality
500	0.04	7	-0.0442172807404519	Short-acting drug	Low	No seasonality
500	0.04	7	-0.035575019454942	Short-acting drug	Low	Seasonality
5	0.04	7	-0.0177759411135664	Short-acting drug	High	No seasonality
5	0.04	7	0.00905984933519985	Short-acting drug	High	Seasonality
10	0.04	7	-0.0314312791960769	Short-acting drug	High	No seasonality
10	0.04	7	0.000661370646930763	Short-acting drug	High	Seasonality
500	0.04	7	-0.0365754674364889	Short-acting drug	High	No seasonality
500	0.04	7	-0.0365036538171567	Short-acting drug	High	Seasonality
5	0.04	7	-0.0282510330974122	Short-acting drug	Low	No seasonality
5	0.04	7	-0.0234467833580325	Short-acting drug	Low	Seasonality
10	0.04	7	-0.0423361255639536	Short-acting drug	Low	No seasonality
10	0.04	7	-0.0279507182657211	Short-acting drug	Low	Seasonality
500	0.04	7	-0.0591425775472134	Short-acting drug	Low	No seasonality
500	0.04	7	-0.052384540212237	Short-acting drug	Low	Seasonality
5	0.04	7	-0.0431971524316652	Short-acting drug	High	No seasonality
5	0.04	7	-0.0592726818845769	Short-acting drug	High	Seasonality
10	0.04	7	-0.0556620207123619	Short-acting drug	High	No seasonality
10	0.04	7	-0.0538473789390637	Short-acting drug	High	Seasonality
500	0.04	7	-0.0634568960199609	Short-acting drug	High	No seasonality
500	0.04	7	-0.0595307172740289	Short-acting drug	High	Seasonality
5	0.04	7	-0.0441264969443526	Short-acting drug	Low	No seasonality
5	0.04	7	-0.0321056547110045	Short-acting drug	Low	Seasonality
10	0.04	7	-0.0527824619334136	Short-acting drug	Low	No seasonality
10	0.04	7	-0.0406349871386642	Short-acting drug	Low	Seasonality
500	0.04	7	-0.0742429019024671	Short-acting drug	Low	No seasonality
500	0.04	7	-0.0642983373009738	Short-acting drug	Low	Seasonality
5	0.04	7	-0.0478769273736005	Short-acting drug	High	No seasonality
5	0.04	7	-0.0546861092033177	Short-acting drug	High	Seasonality
10	0.04	7	-0.0595238876799435	Short-acting drug	High	No seasonality
10	0.04	7	-0.0547736859697699	Short-acting drug	High	Seasonality
500	0.04	7	-0.0716271208622953	Short-acting drug	High	No seasonality
500	0.04	7	-0.0620458662939512	Short-acting drug	High	Seasonality
5	0.04	7	-0.0383140665556797	Short-acting drug	Low	No seasonality
5	0.04	7	-0.0147677594655212	Short-acting drug	Low	Seasonality
10	0.04	7	-0.0519014456350689	Short-acting drug	Low	No seasonality
10	0.04	7	-0.0464995712054137	Short-acting drug	Low	Seasonality
500	0.04	7	-0.0753949960071875	Short-acting drug	Low	No seasonality
500	0.04	7	-0.0605204712124459	Short-acting drug	Low	Seasonality
5	0.04	7	-0.0553664276965154	Short-acting drug	High	No seasonality
5	0.04	7	-0.0595211892440962	Short-acting drug	High	Seasonality
10	0.04	7	-0.0698653781733147	Short-acting drug	High	No seasonality
10	0.04	7	-0.0639166548617393	Short-acting drug	High	Seasonality
500	0.04	7	-0.0832573387946206	Short-acting drug	High	No seasonality
500	0.04	7	-0.081705275332812	Short-acting drug	High	Seasonality
5	0.04	7	-0.00970032077885465	Short-acting drug	Low	No seasonality
5	0.04	7	-0.00725405181949783	Short-acting drug	Low	Seasonality
10	0.04	7	-0.0232754923951148	Short-acting drug	Low	No seasonality
10	0.04	7	-0.0273859109187169	Short-acting drug	Low	Seasonality
500	0.04	7	-0.0346467702799656	Short-acting drug	Low	No seasonality
500	0.04	7	-0.0319940451605404	Short-acting drug	Low	Seasonality
5	0.04	7	-0.0351136037870045	Short-acting drug	High	No seasonality
5	0.04	7	-0.00885208651469868	Short-acting drug	High	Seasonality
10	0.04	7	-0.037955944710849	Short-acting drug	High	No seasonality
10	0.04	7	-0.0395438879959798	Short-acting drug	High	Seasonality
500	0.04	7	-0.0468685812666042	Short-acting drug	High	No seasonality
500	0.04	7	-0.0468942224448773	Short-acting drug	High	Seasonality
5	0.04	7	-0.05104092936529	Short-acting drug	Low	No seasonality
5	0.04	7	-0.0319359006625137	Short-acting drug	Low	Seasonality
10	0.04	7	-0.0767821079052123	Short-acting drug	Low	No seasonality
10	0.04	7	-0.0656624263325799	Short-acting drug	Low	Seasonality
500	0.04	7	-0.0937318184931253	Short-acting drug	Low	No seasonality
500	0.04	7	-0.0875595484978389	Short-acting drug	Low	Seasonality
5	0.04	7	-0.0705701837089786	Short-acting drug	High	No seasonality
5	0.04	7	-0.0535313545676575	Short-acting drug	High	Seasonality
10	0.04	7	-0.0762429399572122	Short-acting drug	High	No seasonality
500	0.04	7	-0.0919115409646327	Short-acting drug	High	No seasonality
500	0.04	7	-0.0810639019933756	Short-acting drug	High	Seasonality
5	0.04	7	-0.0390780694488046	Short-acting drug	Low	No seasonality
5	0.04	7	-0.0396078133153103	Short-acting drug	Low	Seasonality
10	0.04	7	-0.0445878043029235	Short-acting drug	Low	No seasonality
10	0.04	7	-0.0379902365733682	Short-acting drug	Low	Seasonality
500	0.04	7	-0.058783157641402	Short-acting drug	Low	No seasonality
500	0.04	7	-0.0592446196162367	Short-acting drug	Low	Seasonality
5	0.04	7	-0.0395170791567714	Short-acting drug	High	No seasonality
5	0.04	7	-0.0377442839452235	Short-acting drug	High	Seasonality
10	0.04	7	-0.0548533934059087	Short-acting drug	High	No seasonality
10	0.04	7	-0.039936247515242	Short-acting drug	High	Seasonality
500	0.04	7	-0.0566362773501289	Short-acting drug	High	No seasonality
500	0.04	7	-0.0568020391623469	Short-acting drug	High	Seasonality
5	0.04	7	0.00690175635379008	Short-acting drug	Low	No seasonality
5	0.04	7	0.00700037688676047	Short-acting drug	Low	Seasonality
10	0.04	7	2.30775111832548e-05	Short-acting drug	Low	No seasonality
10	0.04	7	0.00741928117753082	Short-acting drug	Low	Seasonality
500	0.04	7	-0.00862444008530552	Short-acting drug	Low	No seasonality
500	0.04	7	-0.00831035227998988	Short-acting drug	Low	Seasonality
5	0.04	7	-0.00269138079194158	Short-acting drug	High	No seasonality
5	0.04	7	-0.0191985564889656	Short-acting drug	High	Seasonality
10	0.04	7	-0.00919058756648538	Short-acting drug	High	No seasonality
10	0.04	7	-0.0155572989248462	Short-acting drug	High	Seasonality
500	0.04	7	-0.00964358391058254	Short-acting drug	High	No seasonality
500	0.04	7	-0.0138107606871625	Short-acting drug	High	Seasonality
5	0.04	7	-0.0653466109418046	Short-acting drug	Low	No seasonality
5	0.04	7	-0.0633921721521253	Short-acting drug	Low	Seasonality
10	0.04	7	-0.0761229148337721	Short-acting drug	Low	No seasonality
10	0.04	7	-0.063994255326009	Short-acting drug	Low	Seasonality
500	0.04	7	-0.100164555878943	Short-acting drug	Low	No seasonality
500	0.04	7	-0.0883632918788387	Short-acting drug	Low	Seasonality
5	0.04	7	-0.0661550784375263	Short-acting drug	High	No seasonality
5	0.04	7	-0.063702753175261	Short-acting drug	High	Seasonality
10	0.04	7	-0.0810127146808986	Short-acting drug	High	No seasonality
10	0.04	7	-0.0764328485706055	Short-acting drug	High	Seasonality
500	0.04	7	-0.0969333290177349	Short-acting drug	High	No seasonality
500	0.04	7	-0.0913690218488819	Short-acting drug	High	Seasonality
5	0.04	7	-0.00802903675854712	Short-acting drug	Low	No seasonality
5	0.04	7	0.00619719212621715	Short-acting drug	Low	Seasonality
10	0.04	7	-0.01857153201535	Short-acting drug	Low	No seasonality
10	0.04	7	0.000146325465521301	Short-acting drug	Low	Seasonality
500	0.04	7	-0.0275603352314561	Short-acting drug	Low	No seasonality
500	0.04	7	-0.0145503039797487	Short-acting drug	Low	Seasonality
5	0.04	7	-0.0267144465895845	Short-acting drug	High	No seasonality
5	0.04	7	-0.0206277418120909	Short-acting drug	High	Seasonality
10	0.04	7	-0.0282200690267266	Short-acting drug	High	No seasonality
10	0.04	7	-0.0310905930816539	Short-acting drug	High	Seasonality
500	0.04	7	-0.0364159582792495	Short-acting drug	High	No seasonality
500	0.04	7	-0.0323756704701358	Short-acting drug	High	Seasonality
5	0.04	7	-0.00960479842582867	Short-acting drug	Low	No seasonality
5	0.04	7	-0.00216501075870102	Short-acting drug	Low	Seasonality
10	0.04	7	-0.0186899061437865	Short-acting drug	Low	No seasonality
10	0.04	7	-0.00843597910626861	Short-acting drug	Low	Seasonality
500	0.04	7	-0.0316470710975066	Short-acting drug	Low	No seasonality
500	0.04	7	-0.0242558155219391	Short-acting drug	Low	Seasonality
5	0.04	7	-0.0189722338567324	Short-acting drug	High	No seasonality
5	0.04	7	-0.0152908339300953	Short-acting drug	High	Seasonality
10	0.04	7	-0.0247395606542183	Short-acting drug	High	No seasonality
10	0.04	7	-0.0164773738388563	Short-acting drug	High	Seasonality
500	0.04	7	-0.038637805228905	Short-acting drug	High	No seasonality
500	0.04	7	-0.028839471128029	Short-acting drug	High	Seasonality
5	0.04	7	-0.00962607370457895	Short-acting drug	Low	No seasonality
10	0.04	7	-0.00938902721872261	Short-acting drug	Low	No seasonality
10	0.04	7	-0.0172436245628333	Short-acting drug	Low	Seasonality
500	0.04	7	-0.0207899962537142	Short-acting drug	Low	No seasonality
500	0.04	7	-0.0179590280530172	Short-acting drug	Low	Seasonality
5	0.04	7	-0.0244992403343285	Short-acting drug	High	No seasonality
5	0.04	7	0.000717221171001793	Short-acting drug	High	Seasonality
10	0.04	7	-0.0184714247922376	Short-acting drug	High	No seasonality
10	0.04	7	-0.0195489365104188	Short-acting drug	High	Seasonality
500	0.04	7	-0.0244833625878446	Short-acting drug	High	No seasonality
500	0.04	7	-0.0249952264264337	Short-acting drug	High	Seasonality
5	0.04	7	-0.0131597286719215	Short-acting drug	Low	No seasonality
5	0.04	7	0.00847005445989428	Short-acting drug	Low	Seasonality
10	0.04	7	-0.0171178608430086	Short-acting drug	Low	No seasonality
10	0.04	7	-0.00426461923763502	Short-acting drug	Low	Seasonality
500	0.04	7	-0.0232814669665474	Short-acting drug	Low	No seasonality
500	0.04	7	-0.0244387593366253	Short-acting drug	Low	Seasonality
5	0.04	7	-0.00573326423803255	Short-acting drug	High	No seasonality
5	0.04	7	-0.0101699843752951	Short-acting drug	High	Seasonality
10	0.04	7	-0.0106966476162387	Short-acting drug	High	No seasonality
10	0.04	7	-0.000357758922601781	Short-acting drug	High	Seasonality
500	0.04	7	-0.0227008740886279	Short-acting drug	High	No seasonality
500	0.04	7	-0.0177828962347729	Short-acting drug	High	Seasonality
5	0.04	7	-0.0389438859604146	Short-acting drug	Low	No seasonality
5	0.04	7	-0.0159339799611196	Short-acting drug	Low	Seasonality
10	0.04	7	-0.0562239625441638	Short-acting drug	Low	No seasonality
10	0.04	7	-0.0405749094972995	Short-acting drug	Low	Seasonality
500	0.04	7	-0.0759311721448285	Short-acting drug	Low	No seasonality
500	0.04	7	-0.0635260726505422	Short-acting drug	Low	Seasonality
5	0.04	7	-0.050650653607781	Short-acting drug	High	No seasonality
5	0.04	7	-0.0509035404727299	Short-acting drug	High	Seasonality
10	0.04	7	-0.0661849399431503	Short-acting drug	High	No seasonality
10	0.04	7	-0.0469503543098342	Short-acting drug	High	Seasonality
500	0.04	7	-0.0748339283836581	Short-acting drug	High	No seasonality
500	0.04	7	-0.0712285127729808	Short-acting drug	High	Seasonality
5	0.04	7	-0.00530396939162298	Short-acting drug	Low	No seasonality
5	0.04	7	0.00242714677975154	Short-acting drug	Low	Seasonality
10	0.04	7	-0.0143923404178871	Short-acting drug	Low	No seasonality
10	0.04	7	-0.017456958638937	Short-acting drug	Low	Seasonality
500	0.04	7	-0.0261182818648745	Short-acting drug	Low	No seasonality
500	0.04	7	-0.0171808535784272	Short-acting drug	Low	Seasonality
5	0.04	7	-0.0134245958359256	Short-acting drug	High	No seasonality
5	0.04	7	-0.0073022918596727	Short-acting drug	High	Seasonality
10	0.04	7	-0.0217341946868589	Short-acting drug	High	No seasonality
10	0.04	7	-0.0247735525775175	Short-acting drug	High	Seasonality
500	0.04	7	-0.030513876504558	Short-acting drug	High	No seasonality
500	0.04	7	-0.0245153806454841	Short-acting drug	High	Seasonality
5	0.04	7	0.00984005472082004	Short-acting drug	Low	No seasonality
5	0.04	7	0.0205118087291507	Short-acting drug	Low	Seasonality
10	0.04	7	-0.00237243853385934	Short-acting drug	Low	No seasonality
10	0.04	7	0.0108500124001718	Short-acting drug	Low	Seasonality
500	0.04	7	-0.0107978659266161	Short-acting drug	Low	No seasonality
500	0.04	7	-0.00955219999482326	Short-acting drug	Low	Seasonality
5	0.04	7	-0.0136334794180597	Short-acting drug	High	No seasonality
5	0.04	7	-0.00968652636511347	Short-acting drug	High	Seasonality
10	0.04	7	-0.0128564963521603	Short-acting drug	High	No seasonality
10	0.04	7	-0.0279490424269519	Short-acting drug	High	Seasonality
500	0.04	7	-0.0130093084813233	Short-acting drug	High	No seasonality
500	0.04	7	-0.0169722372803495	Short-acting drug	High	Seasonality
5	0.04	7	-0.0500242367654573	Short-acting drug	Low	No seasonality
5	0.04	7	-0.0387404581666137	Short-acting drug	Low	Seasonality
10	0.04	7	-0.0653349707727309	Short-acting drug	Low	No seasonality
10	0.04	7	-0.0673786673298748	Short-acting drug	Low	Seasonality
500	0.04	7	-0.102291074981081	Short-acting drug	Low	No seasonality
500	0.04	7	-0.0847065881582541	Short-acting drug	Low	Seasonality
5	0.04	7	-0.0705470941547849	Short-acting drug	High	No seasonality
5	0.04	7	-0.0738334336859467	Short-acting drug	High	Seasonality
10	0.04	7	-0.0896735887468611	Short-acting drug	High	No seasonality
10	0.04	7	-0.0709426804130236	Short-acting drug	High	Seasonality
500	0.04	7	-0.10013553485847	Short-acting drug	High	No seasonality
500	0.04	7	-0.0957585787149055	Short-acting drug	High	Seasonality
5	0.04	7	-0.00163541571301103	Short-acting drug	Low	No seasonality
5	0.04	7	-0.000875332297266784	Short-acting drug	Low	Seasonality
10	0.04	7	-0.0102995627689815	Short-acting drug	Low	No seasonality
10	0.04	7	-0.0136519438837937	Short-acting drug	Low	Seasonality
500	0.04	7	-0.015694670441879	Short-acting drug	Low	No seasonality
500	0.04	7	-0.00725506693031318	Short-acting drug	Low	Seasonality
5	0.04	7	-0.00321304964606246	Short-acting drug	High	No seasonality
5	0.04	7	0.00887131269261571	Short-acting drug	High	Seasonality
10	0.04	7	-0.0144138490778344	Short-acting drug	High	No seasonality
10	0.04	7	0.00168616725671019	Short-acting drug	High	Seasonality
500	0.04	7	-0.0187136266758348	Short-acting drug	High	No seasonality
500	0.04	7	-0.0111996748230693	Short-acting drug	High	Seasonality
5	0.04	7	0.00386006144312107	Short-acting drug	Low	No seasonality
5	0.04	7	0.0242600795481522	Short-acting drug	Low	Seasonality
10	0.04	7	-0.00406752535270141	Short-acting drug	Low	No seasonality
10	0.04	7	0.00188054780846662	Short-acting drug	Low	Seasonality
500	0.04	7	-0.0137591210816115	Short-acting drug	Low	No seasonality
500	0.04	7	-0.00662472577162703	Short-acting drug	Low	Seasonality
5	0.04	7	-0.00506039857956153	Short-acting drug	High	No seasonality
5	0.04	7	0.00912636116142857	Short-acting drug	High	Seasonality
10	0.04	7	-0.0152838017111355	Short-acting drug	High	No seasonality
10	0.04	7	-0.000717389898768196	Short-acting drug	High	Seasonality
500	0.04	7	-0.0178862767076516	Short-acting drug	High	No seasonality
500	0.04	7	-0.0177104738556097	Short-acting drug	High	Seasonality
5	0.04	7	-0.0118447554826416	Short-acting drug	Low	No seasonality
5	0.04	7	-0.00559738585471418	Short-acting drug	Low	Seasonality
10	0.04	7	-0.0180646679674923	Short-acting drug	Low	No seasonality
10	0.04	7	-0.0274571162072638	Short-acting drug	Low	Seasonality
500	0.04	7	-0.0262011535505204	Short-acting drug	Low	No seasonality
500	0.04	7	-0.0199102719651376	Short-acting drug	Low	Seasonality
5	0.04	7	-0.0160512485870934	Short-acting drug	High	No seasonality
5	0.04	7	-0.0193595127690641	Short-acting drug	High	Seasonality
10	0.04	7	-0.0215440720943429	Short-acting drug	High	No seasonality
10	0.04	7	-0.0170881726036357	Short-acting drug	High	Seasonality
500	0.04	7	-0.0253919184168205	Short-acting drug	High	No seasonality
500	0.04	7	-0.0234391408403533	Short-acting drug	High	Seasonality
5	0.04	7	-0.0188965398784005	Short-acting drug	Low	No seasonality
5	0.04	7	-0.0195557240805531	Short-acting drug	Low	Seasonality
10	0.04	7	-0.0240082879742704	Short-acting drug	Low	No seasonality
10	0.04	7	-0.012626456964231	Short-acting drug	Low	Seasonality
500	0.04	7	-0.0423262109411578	Short-acting drug	Low	No seasonality
500	0.04	7	-0.0365100658543905	Short-acting drug	Low	Seasonality
5	0.04	7	-0.0312256322069107	Short-acting drug	High	No seasonality
5	0.04	7	-0.0306505852106484	Short-acting drug	High	Seasonality
10	0.04	7	-0.0365637852414211	Short-acting drug	High	No seasonality
10	0.04	7	-0.0323359827659912	Short-acting drug	High	Seasonality
500	0.04	7	-0.0413804937509265	Short-acting drug	High	No seasonality
500	0.04	7	-0.0400955740417181	Short-acting drug	High	Seasonality
5	0.04	7	-0.00134079084984048	Short-acting drug	Low	No seasonality
5	0.04	7	0.00928859762182968	Short-acting drug	Low	Seasonality
10	0.04	7	-0.0133790957989163	Short-acting drug	Low	No seasonality
10	0.04	7	-0.00162241502251517	Short-acting drug	Low	Seasonality
500	0.04	7	-0.0238611869022151	Short-acting drug	Low	No seasonality
500	0.04	7	-0.0195530474169068	Short-acting drug	Low	Seasonality
5	0.04	7	-0.00744633294025331	Short-acting drug	High	No seasonality
5	0.04	7	0.00637920767509536	Short-acting drug	High	Seasonality
10	0.04	7	-0.00645550188430791	Short-acting drug	High	No seasonality
10	0.04	7	0.00123406829023989	Short-acting drug	High	Seasonality
500	0.04	7	-0.0233148855393504	Short-acting drug	High	No seasonality
500	0.04	7	-0.0199047769373015	Short-acting drug	High	Seasonality
5	0.04	7	0.0166988253541609	Short-acting drug	Low	No seasonality
5	0.04	7	0.0257035910024536	Short-acting drug	Low	Seasonality
10	0.04	7	0.012358391509834	Short-acting drug	Low	No seasonality
10	0.04	7	0.0198996092524455	Short-acting drug	Low	Seasonality
500	0.04	7	0.00123837328012704	Short-acting drug	Low	No seasonality
500	0.04	7	0.0071704913686394	Short-acting drug	Low	Seasonality
5	0.04	7	0.00781496842560364	Short-acting drug	High	No seasonality
5	0.04	7	0.0321220472946588	Short-acting drug	High	Seasonality
10	0.04	7	0.0080662120750288	Short-acting drug	High	No seasonality
10	0.04	7	0.0174505499175318	Short-acting drug	High	Seasonality
500	0.04	7	0.00298565276415658	Short-acting drug	High	No seasonality
500	0.04	7	0.00744848236575916	Short-acting drug	High	Seasonality
5	0.04	7	-0.0201538148130572	Short-acting drug	Low	No seasonality
5	0.04	7	-0.0176403034439711	Short-acting drug	Low	Seasonality
10	0.04	7	-0.0321187288087598	Short-acting drug	Low	No seasonality
10	0.04	7	-0.019707873774028	Short-acting drug	Low	Seasonality
500	0.04	7	-0.0424798885019109	Short-acting drug	Low	No seasonality
500	0.04	7	-0.0399855042969125	Short-acting drug	Low	Seasonality
5	0.04	7	-0.018704874128141	Short-acting drug	High	No seasonality
5	0.04	7	-0.0036115487866494	Short-acting drug	High	Seasonality
10	0.04	7	-0.034316225382999	Short-acting drug	High	No seasonality
10	0.04	7	-0.0182492828945162	Short-acting drug	High	Seasonality
500	0.04	7	-0.0500485388005368	Short-acting drug	High	No seasonality
500	0.04	7	-0.0363294168183936	Short-acting drug	High	Seasonality
5	0.04	7	-0.0404086676797345	Short-acting drug	Low	No seasonality
5	0.04	7	-0.0053231312872845	Short-acting drug	Low	Seasonality
10	0.04	7	-0.047670655656424	Short-acting drug	Low	No seasonality
10	0.04	7	-0.0195841640290128	Short-acting drug	Low	Seasonality
500	0.04	7	-0.0640807288304833	Short-acting drug	Low	No seasonality
500	0.04	7	-0.0589153667879377	Short-acting drug	Low	Seasonality
5	0.04	7	-0.0519398565837471	Short-acting drug	High	No seasonality
5	0.04	7	-0.0296086005178991	Short-acting drug	High	Seasonality
10	0.04	7	-0.0556596100101359	Short-acting drug	High	No seasonality
10	0.04	7	-0.0580278383271276	Short-acting drug	High	Seasonality
500	0.04	7	-0.0778803546672524	Short-acting drug	High	No seasonality
500	0.04	7	-0.0714023272586424	Short-acting drug	High	Seasonality
5	0.04	7	-0.0368278750389686	Short-acting drug	Low	No seasonality
5	0.04	7	-0.0355027270359001	Short-acting drug	Low	Seasonality
10	0.04	7	-0.0535036171392103	Short-acting drug	Low	No seasonality
10	0.04	7	-0.032730545474472	Short-acting drug	Low	Seasonality
500	0.04	7	-0.0799402506079261	Short-acting drug	Low	No seasonality
500	0.04	7	-0.0653734110543186	Short-acting drug	Low	Seasonality
5	0.04	7	-0.0604005445616604	Short-acting drug	High	No seasonality
5	0.04	7	-0.0621958616547119	Short-acting drug	High	Seasonality
10	0.04	7	-0.0736014213583317	Short-acting drug	High	No seasonality
10	0.04	7	-0.0546208860687091	Short-acting drug	High	Seasonality
500	0.04	7	-0.087977410077702	Short-acting drug	High	No seasonality
500	0.04	7	-0.0768842973120832	Short-acting drug	High	Seasonality
5	0.04	7	-0.00623449184942107	Short-acting drug	Low	No seasonality
5	0.04	7	0.00373607305475556	Short-acting drug	Low	Seasonality
10	0.04	7	-0.0212813559602673	Short-acting drug	Low	No seasonality
10	0.04	7	-0.0138434980354536	Short-acting drug	Low	Seasonality
500	0.04	7	-0.0293781223896214	Short-acting drug	Low	No seasonality
500	0.04	7	-0.0266222727604061	Short-acting drug	Low	Seasonality
5	0.04	7	-0.0245357124064413	Short-acting drug	High	No seasonality
5	0.04	7	-0.0181612237447465	Short-acting drug	High	Seasonality
10	0.04	7	-0.0243790796822895	Short-acting drug	High	No seasonality
10	0.04	7	-0.0273968576562771	Short-acting drug	High	Seasonality
500	0.04	7	-0.0348631370366633	Short-acting drug	High	No seasonality
500	0.04	7	-0.0325003593434019	Short-acting drug	High	Seasonality
5	0.04	7	-0.050815415327681	Short-acting drug	Low	No seasonality
5	0.04	7	-0.0439030287165982	Short-acting drug	Low	Seasonality
10	0.04	7	-0.07058148546554	Short-acting drug	Low	No seasonality
10	0.04	7	-0.0673738339704511	Short-acting drug	Low	Seasonality
500	0.04	7	-0.0895098391720926	Short-acting drug	Low	No seasonality
500	0.04	7	-0.0836408044128487	Short-acting drug	Low	Seasonality
5	0.04	7	-0.0691563482182475	Short-acting drug	High	No seasonality
5	0.04	7	-0.0679848819393636	Short-acting drug	High	Seasonality
10	0.04	7	-0.0796294041431044	Short-acting drug	High	No seasonality
10	0.04	7	-0.0650471749786189	Short-acting drug	High	Seasonality
500	0.04	7	-0.0936942434654378	Short-acting drug	High	No seasonality
500	0.04	7	-0.0852859662009342	Short-acting drug	High	Seasonality
5	0.04	7	-0.0336302159770727	Short-acting drug	Low	No seasonality
5	0.04	7	-0.0230406093585156	Short-acting drug	Low	Seasonality
10	0.04	7	-0.0430301160506924	Short-acting drug	Low	No seasonality
10	0.04	7	-0.0423739818295053	Short-acting drug	Low	Seasonality
500	0.04	7	-0.0693453988041234	Short-acting drug	Low	No seasonality
500	0.04	7	-0.0616961571293414	Short-acting drug	Low	Seasonality
5	0.04	7	-0.0518109002549062	Short-acting drug	High	No seasonality
5	0.04	7	-0.0391590854538262	Short-acting drug	High	Seasonality
10	0.04	7	-0.0536954800008971	Short-acting drug	High	No seasonality
10	0.04	7	-0.0495604044140234	Short-acting drug	High	Seasonality
500	0.04	7	-0.0671821381329746	Short-acting drug	High	No seasonality
500	0.04	7	-0.0611647188594225	Short-acting drug	High	Seasonality
5	0.04	7	-0.00291163758288388	Short-acting drug	Low	No seasonality
5	0.04	7	-0.00420192803289089	Short-acting drug	Low	Seasonality
10	0.04	7	-0.0203978631864619	Short-acting drug	Low	No seasonality
10	0.04	7	-0.00441143011232527	Short-acting drug	Low	Seasonality
500	0.04	7	-0.0269038914562784	Short-acting drug	Low	No seasonality
500	0.04	7	-0.0155442921446449	Short-acting drug	Low	Seasonality
5	0.04	7	-0.00540290025895174	Short-acting drug	High	No seasonality
5	0.04	7	0.000575428506781202	Short-acting drug	High	Seasonality
10	0.04	7	-0.00761619426075464	Short-acting drug	High	No seasonality
10	0.04	7	-0.00870979715363285	Short-acting drug	High	Seasonality
500	0.04	7	-0.0204866893722779	Short-acting drug	High	No seasonality
500	0.04	7	-0.0188017729715261	Short-acting drug	High	Seasonality
5	0.04	7	-0.00648977803331924	Short-acting drug	Low	No seasonality
5	0.04	7	-0.016133831017704	Short-acting drug	Low	Seasonality
10	0.04	7	-0.0181830614579092	Short-acting drug	Low	No seasonality
10	0.04	7	-0.00184883943885209	Short-acting drug	Low	Seasonality
500	0.04	7	-0.0298667195435429	Short-acting drug	Low	No seasonality
500	0.04	7	-0.0208521013356007	Short-acting drug	Low	Seasonality
5	0.04	7	-0.029646013861307	Short-acting drug	High	No seasonality
5	0.04	7	-0.0214023506429216	Short-acting drug	High	Seasonality
10	0.04	7	-0.0331363118091656	Short-acting drug	High	No seasonality
10	0.04	7	-0.0266084496888365	Short-acting drug	High	Seasonality
500	0.04	7	-0.0410324247792111	Short-acting drug	High	No seasonality
500	0.04	7	-0.0367341553362757	Short-acting drug	High	Seasonality
5	0.04	7	-0.0283356827513337	Short-acting drug	Low	No seasonality
5	0.04	7	-0.0177881442698349	Short-acting drug	Low	Seasonality
10	0.04	7	-0.0403853525472556	Short-acting drug	Low	No seasonality
10	0.04	7	-0.00590870386407932	Short-acting drug	Low	Seasonality
500	0.04	7	-0.056271536733771	Short-acting drug	Low	No seasonality
500	0.04	7	-0.0454366984992151	Short-acting drug	Low	Seasonality
5	0.04	7	-0.0414358444300156	Short-acting drug	High	No seasonality
5	0.04	7	-0.0357862592992576	Short-acting drug	High	Seasonality
10	0.04	7	-0.0535196663443049	Short-acting drug	High	No seasonality
10	0.04	7	-0.0551763661713584	Short-acting drug	High	Seasonality
500	0.04	7	-0.0666064816216104	Short-acting drug	High	No seasonality
500	0.04	7	-0.0599860553697088	Short-acting drug	High	Seasonality
5	0.04	7	0.00906172045956733	Short-acting drug	Low	No seasonality
5	0.04	7	0.0205740941134416	Short-acting drug	Low	Seasonality
10	0.04	7	0.00893028087158046	Short-acting drug	Low	No seasonality
10	0.04	7	0.0153044010686434	Short-acting drug	Low	Seasonality
500	0.04	7	0.00180154633773192	Short-acting drug	Low	No seasonality
500	0.04	7	0.00511143620749493	Short-acting drug	Low	Seasonality
5	0.04	7	0.00532200648800287	Short-acting drug	High	No seasonality
5	0.04	7	-0.0174360475832011	Short-acting drug	High	Seasonality
10	0.04	7	-0.00464299784076319	Short-acting drug	High	No seasonality
10	0.04	7	0.00593340010027106	Short-acting drug	High	Seasonality
500	0.04	7	0.00376923314005616	Short-acting drug	High	No seasonality
500	0.04	7	0.0061922455282283	Short-acting drug	High	Seasonality
5	0.04	7	0.00906693504692562	Short-acting drug	Low	No seasonality
5	0.04	7	0.00665847664978467	Short-acting drug	Low	Seasonality
10	0.04	7	0.000740457641057125	Short-acting drug	Low	No seasonality
10	0.04	7	0.00643469052552278	Short-acting drug	Low	Seasonality
500	0.04	7	-0.00741219187672122	Short-acting drug	Low	No seasonality
500	0.04	7	-0.00249456609923726	Short-acting drug	Low	Seasonality
5	0.04	7	-0.00629046632095564	Short-acting drug	High	No seasonality
5	0.04	7	0.00279574132019371	Short-acting drug	High	Seasonality
10	0.04	7	-0.0102619938112559	Short-acting drug	High	No seasonality
10	0.04	7	-0.0161718362216275	Short-acting drug	High	Seasonality
500	0.04	7	-0.00456497752483914	Short-acting drug	High	No seasonality
500	0.04	7	-0.0147000345746508	Short-acting drug	High	Seasonality
5	0.04	7	-0.0188184720973131	Short-acting drug	Low	No seasonality
5	0.04	7	-0.0110867736209354	Short-acting drug	Low	Seasonality
10	0.04	7	-0.0362635893791203	Short-acting drug	Low	No seasonality
10	0.04	7	-0.0226872792759027	Short-acting drug	Low	Seasonality
500	0.04	7	-0.0442225351091256	Short-acting drug	Low	No seasonality
500	0.04	7	-0.0360876255064509	Short-acting drug	Low	Seasonality
5	0.04	7	-0.034928566586261	Short-acting drug	High	No seasonality
5	0.04	7	-0.0358706377255147	Short-acting drug	High	Seasonality
10	0.04	7	-0.0388439407290721	Short-acting drug	High	No seasonality
10	0.04	7	-0.0404088228598353	Short-acting drug	High	Seasonality
500	0.04	7	-0.0542722683017389	Short-acting drug	High	No seasonality
500	0.04	7	-0.0429099002505599	Short-acting drug	High	Seasonality
5	0.04	7	0.009418411959513	Short-acting drug	Low	No seasonality
5	0.04	7	0.00776434413158446	Short-acting drug	Low	Seasonality
10	0.04	7	5.83804735596702e-05	Short-acting drug	Low	No seasonality
10	0.04	7	0.0120035529263658	Short-acting drug	Low	Seasonality
500	0.04	7	-0.005194511586144	Short-acting drug	Low	No seasonality
500	0.04	7	-0.00159212928988734	Short-acting drug	Low	Seasonality
5	0.04	7	-0.00557985219459183	Short-acting drug	High	No seasonality
5	0.04	7	-0.0137951367346856	Short-acting drug	High	Seasonality
10	0.04	7	-0.00809644764146925	Short-acting drug	High	No seasonality
10	0.04	7	-0.0141704242446313	Short-acting drug	High	Seasonality
500	0.04	7	-0.00660246890057364	Short-acting drug	High	No seasonality
500	0.04	7	-0.00816439658532509	Short-acting drug	High	Seasonality
5	0.04	7	-0.0038239000610377	Short-acting drug	Low	No seasonality
5	0.04	7	0.0117288850203026	Short-acting drug	Low	Seasonality
10	0.04	7	-0.004365322002237	Short-acting drug	Low	No seasonality
10	0.04	7	0.000600644786860475	Short-acting drug	Low	Seasonality
500	0.04	7	-0.0216395590067213	Short-acting drug	Low	No seasonality
500	0.04	7	-0.0129566870378871	Short-acting drug	Low	Seasonality
5	0.04	7	-0.0139425609831363	Short-acting drug	High	No seasonality
5	0.04	7	-0.00933375598133152	Short-acting drug	High	Seasonality
10	0.04	7	-0.0281745609839705	Short-acting drug	High	No seasonality
10	0.04	7	-0.0271974845268248	Short-acting drug	High	Seasonality
500	0.04	7	-0.0347833839930233	Short-acting drug	High	No seasonality
500	0.04	7	-0.0269273358776554	Short-acting drug	High	Seasonality
5	0.04	7	-0.0253211894668853	Short-acting drug	Low	No seasonality
5	0.04	7	-0.0113960256177392	Short-acting drug	Low	Seasonality
10	0.04	7	-0.0376675035451326	Short-acting drug	Low	No seasonality
10	0.04	7	-0.0226498200943604	Short-acting drug	Low	Seasonality
500	0.04	7	-0.0530385312648225	Short-acting drug	Low	No seasonality
500	0.04	7	-0.0405240884689743	Short-acting drug	Low	Seasonality
5	0.04	7	-0.0374014362731281	Short-acting drug	High	No seasonality
5	0.04	7	-0.0496420515384035	Short-acting drug	High	Seasonality
10	0.04	7	-0.0410865132554008	Short-acting drug	High	No seasonality
10	0.04	7	-0.036326398688752	Short-acting drug	High	Seasonality
500	0.04	7	-0.0523358707578813	Short-acting drug	High	No seasonality
500	0.04	7	-0.0557659525991863	Short-acting drug	High	Seasonality
5	0.04	7	-0.00247350684042851	Short-acting drug	Low	No seasonality
5	0.04	7	-0.0057612980957951	Short-acting drug	Low	Seasonality
10	0.04	7	-0.0211140736600001	Short-acting drug	Low	No seasonality
10	0.04	7	-0.0158255417178523	Short-acting drug	Low	Seasonality
500	0.04	7	-0.0315324425694431	Short-acting drug	Low	No seasonality
500	0.04	7	-0.0286947497658309	Short-acting drug	Low	Seasonality
5	0.04	7	-0.0112269300433551	Short-acting drug	High	No seasonality
5	0.04	7	0.00279640063475136	Short-acting drug	High	Seasonality
10	0.04	7	-0.0168915697752312	Short-acting drug	High	No seasonality
10	0.04	7	-0.0015668987960702	Short-acting drug	High	Seasonality
500	0.04	7	-0.0280396707292023	Short-acting drug	High	No seasonality
500	0.04	7	-0.0185439083456327	Short-acting drug	High	Seasonality
5	0.04	7	-0.0369730442535176	Short-acting drug	Low	No seasonality
5	0.04	7	-0.0283314460058205	Short-acting drug	Low	Seasonality
10	0.04	7	-0.0450251737586565	Short-acting drug	Low	No seasonality
10	0.04	7	-0.0346252408775947	Short-acting drug	Low	Seasonality
500	0.04	7	-0.0695915265588766	Short-acting drug	Low	No seasonality
500	0.04	7	-0.0670773639800519	Short-acting drug	Low	Seasonality
5	0.04	7	-0.0532809775262025	Short-acting drug	High	No seasonality
5	0.04	7	-0.0342847876188556	Short-acting drug	High	Seasonality
10	0.04	7	-0.0577011036854073	Short-acting drug	High	No seasonality
10	0.04	7	-0.0607494001218602	Short-acting drug	High	Seasonality
500	0.04	7	-0.0696032050838873	Short-acting drug	High	No seasonality
500	0.04	7	-0.0583657231885311	Short-acting drug	High	Seasonality
5	0.04	7	-0.0489684124668221	Short-acting drug	Low	No seasonality
5	0.04	7	-0.0327315988793503	Short-acting drug	Low	Seasonality
10	0.04	7	-0.0584179080324076	Short-acting drug	Low	No seasonality
10	0.04	7	-0.0691006191366628	Short-acting drug	Low	Seasonality
500	0.04	7	-0.0894989913680917	Short-acting drug	Low	No seasonality
500	0.04	7	-0.0802924995407735	Short-acting drug	Low	Seasonality
5	0.04	7	-0.0603926645756226	Short-acting drug	High	No seasonality
5	0.04	7	-0.0563993988491698	Short-acting drug	High	Seasonality
10	0.04	7	-0.0731373398036818	Short-acting drug	High	No seasonality
10	0.04	7	-0.0738000187280397	Short-acting drug	High	Seasonality
500	0.04	7	-0.0899800691516017	Short-acting drug	High	No seasonality
500	0.04	7	-0.0791987399470892	Short-acting drug	High	Seasonality
5	0.04	7	-0.00415414399651306	Short-acting drug	Low	No seasonality
5	0.04	7	0.0160517848886943	Short-acting drug	Low	Seasonality
10	0.04	7	-0.00338915197022134	Short-acting drug	Low	No seasonality
10	0.04	7	0.00663541276682639	Short-acting drug	Low	Seasonality
500	0.04	7	-0.0137431548963863	Short-acting drug	Low	No seasonality
500	0.04	7	-0.00806338356431296	Short-acting drug	Low	Seasonality
5	0.04	7	-0.0170897584043157	Short-acting drug	High	No seasonality
5	0.04	7	-0.00603121931388823	Short-acting drug	High	Seasonality
10	0.04	7	-0.0171399339031229	Short-acting drug	High	No seasonality
10	0.04	7	-0.00989536517988526	Short-acting drug	High	Seasonality
500	0.04	7	-0.0252175745634538	Short-acting drug	High	No seasonality
500	0.04	7	-0.0229424485149567	Short-acting drug	High	Seasonality
5	0.04	7	0.0158066209215383	Short-acting drug	Low	No seasonality
5	0.04	7	0.0181684389350389	Short-acting drug	Low	Seasonality
10	0.04	7	0.0192616051990381	Short-acting drug	Low	No seasonality
10	0.04	7	0.00796920115915834	Short-acting drug	Low	Seasonality
500	0.04	7	0.0117908776675898	Short-acting drug	Low	No seasonality
500	0.04	7	0.0102548114042822	Short-acting drug	Low	Seasonality
5	0.04	7	0.0200027305591114	Short-acting drug	High	No seasonality
5	0.04	7	0.0144638347888285	Short-acting drug	High	Seasonality
10	0.04	7	0.0113571903538739	Short-acting drug	High	No seasonality
10	0.04	7	0.0125217695595278	Short-acting drug	High	Seasonality
500	0.04	7	0.0106065728374383	Short-acting drug	High	No seasonality
500	0.04	7	0.0158710085042052	Short-acting drug	High	Seasonality
5	0.04	7	-0.025378884197927	Short-acting drug	Low	No seasonality
5	0.04	7	-0.0103182400430073	Short-acting drug	Low	Seasonality
10	0.04	7	-0.0400295162298089	Short-acting drug	Low	No seasonality
10	0.04	7	-0.0337272584817849	Short-acting drug	Low	Seasonality
500	0.04	7	-0.0628220030801222	Short-acting drug	Low	No seasonality
500	0.04	7	-0.0517392387595843	Short-acting drug	Low	Seasonality
5	0.04	7	-0.0534828084104125	Short-acting drug	High	No seasonality
5	0.04	7	-0.0473967647871703	Short-acting drug	High	Seasonality
10	0.04	7	-0.0596535572306039	Short-acting drug	High	No seasonality
10	0.04	7	-0.0521335167245058	Short-acting drug	High	Seasonality
500	0.04	7	-0.0710114336585041	Short-acting drug	High	No seasonality
500	0.04	7	-0.0686271109456251	Short-acting drug	High	Seasonality
5	0.04	7	-0.0137064531875472	Short-acting drug	Low	No seasonality
5	0.04	7	-0.0253619261355508	Short-acting drug	Low	Seasonality
10	0.04	7	-0.0220067430080352	Short-acting drug	Low	No seasonality
10	0.04	7	-0.0141716681714907	Short-acting drug	Low	Seasonality
500	0.04	7	-0.0331926298987141	Short-acting drug	Low	No seasonality
500	0.04	7	-0.0257389858824943	Short-acting drug	Low	Seasonality
5	0.04	7	-0.0156877863221918	Short-acting drug	High	No seasonality
5	0.04	7	0.00331429055709271	Short-acting drug	High	Seasonality
10	0.04	7	-0.021214307508882	Short-acting drug	High	No seasonality
10	0.04	7	-0.00944507602661804	Short-acting drug	High	Seasonality
500	0.04	7	-0.0302164850461516	Short-acting drug	High	No seasonality
500	0.04	7	-0.0244887445389013	Short-acting drug	High	Seasonality
5	0.04	7	0.00512567007302289	Short-acting drug	Low	No seasonality
5	0.04	7	0.0117165069632757	Short-acting drug	Low	Seasonality
10	0.04	7	-0.00584918775888011	Short-acting drug	Low	No seasonality
10	0.04	7	0.0025895129479648	Short-acting drug	Low	Seasonality
500	0.04	7	-0.015022811339399	Short-acting drug	Low	No seasonality
500	0.04	7	-0.0126440006753062	Short-acting drug	Low	Seasonality
5	0.04	7	-0.0198990359280995	Short-acting drug	High	No seasonality
5	0.04	7	-0.00723737725441551	Short-acting drug	High	Seasonality
10	0.04	7	-0.0173131666333724	Short-acting drug	High	No seasonality
10	0.04	7	-0.00503137324921678	Short-acting drug	High	Seasonality
500	0.04	7	-0.0221716392900803	Short-acting drug	High	No seasonality
500	0.04	7	-0.0143932825549176	Short-acting drug	High	Seasonality
5	0.04	7	-0.0352199683935286	Short-acting drug	Low	No seasonality
5	0.04	7	-0.0169753900617141	Short-acting drug	Low	Seasonality
10	0.04	7	-0.0546111559217572	Short-acting drug	Low	No seasonality
10	0.04	7	-0.0407841335671613	Short-acting drug	Low	Seasonality
500	0.04	7	-0.0715718285461281	Short-acting drug	Low	No seasonality
500	0.04	7	-0.0563863544638444	Short-acting drug	Low	Seasonality
5	0.04	7	-0.038927545100576	Short-acting drug	High	No seasonality
5	0.04	7	-0.0324153873933418	Short-acting drug	High	Seasonality
10	0.04	7	-0.0503974487531809	Short-acting drug	High	No seasonality
10	0.04	7	-0.0349004182775329	Short-acting drug	High	Seasonality
500	0.04	7	-0.069060405348444	Short-acting drug	High	No seasonality
500	0.04	7	-0.0619559315465035	Short-acting drug	High	Seasonality
5	0.04	7	-0.0491773260165869	Short-acting drug	Low	No seasonality
5	0.04	7	-0.0288116291227904	Short-acting drug	Low	Seasonality
10	0.04	7	-0.0530338901085049	Short-acting drug	Low	No seasonality
10	0.04	7	-0.0347002985951305	Short-acting drug	Low	Seasonality
500	0.04	7	-0.0789357780908646	Short-acting drug	Low	No seasonality
500	0.04	7	-0.0650007675598008	Short-acting drug	Low	Seasonality
5	0.04	7	-0.0664887304277839	Short-acting drug	High	No seasonality
5	0.04	7	-0.0496138119348605	Short-acting drug	High	Seasonality
10	0.04	7	-0.0597743319912483	Short-acting drug	High	No seasonality
10	0.04	7	-0.0570722237846229	Short-acting drug	High	Seasonality
500	0.04	7	-0.0801498175383897	Short-acting drug	High	No seasonality
500	0.04	7	-0.0773255692261527	Short-acting drug	High	Seasonality
5	0.04	7	-0.00665384711576429	Short-acting drug	Low	No seasonality
5	0.04	7	-0.00412256025243165	Short-acting drug	Low	Seasonality
10	0.04	7	-0.0135570431252834	Short-acting drug	Low	No seasonality
10	0.04	7	-0.0106869358271059	Short-acting drug	Low	Seasonality
500	0.04	7	-0.0209217465528721	Short-acting drug	Low	No seasonality
500	0.04	7	-0.0195975789144676	Short-acting drug	Low	Seasonality
5	0.04	7	-0.00163108048370148	Short-acting drug	High	No seasonality
5	0.04	7	0.0022629321804738	Short-acting drug	High	Seasonality
10	0.04	7	-0.0107248468053795	Short-acting drug	High	No seasonality
10	0.04	7	-0.00755420236497122	Short-acting drug	High	Seasonality
500	0.04	7	-0.0196810869662439	Short-acting drug	High	No seasonality
500	0.04	7	-0.0155486577001315	Short-acting drug	High	Seasonality
5	0.04	7	-0.0433443164091799	Short-acting drug	Low	No seasonality
5	0.04	7	-0.0362018638768916	Short-acting drug	Low	Seasonality
10	0.04	7	-0.0599660174002265	Short-acting drug	Low	No seasonality
10	0.04	7	-0.0374302439971901	Short-acting drug	Low	Seasonality
500	0.04	7	-0.081246293706519	Short-acting drug	Low	No seasonality
500	0.04	7	-0.0625605338174699	Short-acting drug	Low	Seasonality
5	0.04	7	-0.06271288556182	Short-acting drug	High	No seasonality
5	0.04	7	-0.0480679808693363	Short-acting drug	High	Seasonality
10	0.04	7	-0.0685101693273725	Short-acting drug	High	No seasonality
10	0.04	7	-0.0596296627046684	Short-acting drug	High	Seasonality
500	0.04	7	-0.0887651645210651	Short-acting drug	High	No seasonality
500	0.04	7	-0.086673024288821	Short-acting drug	High	Seasonality
5	0.04	7	0.020172677468489	Short-acting drug	Low	No seasonality
5	0.04	7	0.0386492928224632	Short-acting drug	Low	Seasonality
10	0.04	7	0.0175872458767662	Short-acting drug	Low	No seasonality
10	0.04	7	0.017461807461986	Short-acting drug	Low	Seasonality
500	0.04	7	0.009223652372103	Short-acting drug	Low	No seasonality
500	0.04	7	0.00847160017765697	Short-acting drug	Low	Seasonality
5	0.04	7	0.00174355425166453	Short-acting drug	High	No seasonality
5	0.04	7	0.0127281662646461	Short-acting drug	High	Seasonality
10	0.04	7	-0.00327254717365992	Short-acting drug	High	No seasonality
10	0.04	7	-0.003821210994261	Short-acting drug	High	Seasonality
500	0.04	7	-0.00352691499831216	Short-acting drug	High	No seasonality
500	0.04	7	-0.00156973358120613	Short-acting drug	High	Seasonality
5	0.04	7	-0.00164648890361445	Short-acting drug	Low	No seasonality
5	0.04	7	0.00677526404871982	Short-acting drug	Low	Seasonality
10	0.04	7	-0.00296287079115638	Short-acting drug	Low	No seasonality
10	0.04	7	0.012033191244233	Short-acting drug	Low	Seasonality
500	0.04	7	-0.0118548399971781	Short-acting drug	Low	No seasonality
500	0.04	7	-0.0034947358493787	Short-acting drug	Low	Seasonality
5	0.04	7	0.00245376196747886	Short-acting drug	High	No seasonality
5	0.04	7	0.0196141786848465	Short-acting drug	High	Seasonality
10	0.04	7	-0.0024127422167557	Short-acting drug	High	No seasonality
10	0.04	7	0.00952533988329108	Short-acting drug	High	Seasonality
500	0.04	7	-0.0145019211234662	Short-acting drug	High	No seasonality
500	0.04	7	-0.00905274367000424	Short-acting drug	High	Seasonality
5	0.04	7	0.0196305177424074	Short-acting drug	Low	No seasonality
5	0.04	7	0.0264720499617778	Short-acting drug	Low	Seasonality
10	0.04	7	0.0152742107741245	Short-acting drug	Low	No seasonality
10	0.04	7	0.0365111323302519	Short-acting drug	Low	Seasonality
500	0.04	7	0.010189741643278	Short-acting drug	Low	No seasonality
500	0.04	7	0.0113553590545769	Short-acting drug	Low	Seasonality
5	0.04	7	0.00356086628655484	Short-acting drug	High	No seasonality
5	0.04	7	0.0182140203502472	Short-acting drug	High	Seasonality
10	0.04	7	-0.00268571116297616	Short-acting drug	High	No seasonality
10	0.04	7	0.00447024336159298	Short-acting drug	High	Seasonality
500	0.04	7	-0.0041602041347302	Short-acting drug	High	No seasonality
500	0.04	7	0.00331725266133166	Short-acting drug	High	Seasonality
5	0.04	7	-0.0192343826458837	Short-acting drug	Low	No seasonality
5	0.04	7	-0.00470093433092524	Short-acting drug	Low	Seasonality
10	0.04	7	-0.0251617364057777	Short-acting drug	Low	No seasonality
10	0.04	7	-0.0157983709793211	Short-acting drug	Low	Seasonality
500	0.04	7	-0.0366143808510651	Short-acting drug	Low	No seasonality
500	0.04	7	-0.0318601513385066	Short-acting drug	Low	Seasonality
5	0.04	7	-0.0287203960939572	Short-acting drug	High	No seasonality
5	0.04	7	-0.0116709281770282	Short-acting drug	High	Seasonality
10	0.04	7	-0.0359904466402736	Short-acting drug	High	No seasonality
10	0.04	7	-0.0283195235836667	Short-acting drug	High	Seasonality
500	0.04	7	-0.0346662595980205	Short-acting drug	High	No seasonality
500	0.04	7	-0.0338447958762269	Short-acting drug	High	Seasonality
5	0.04	7	-0.0483909369082413	Short-acting drug	Low	No seasonality
5	0.04	7	-0.0292936442362641	Short-acting drug	Low	Seasonality
10	0.04	7	-0.0684500555942087	Short-acting drug	Low	No seasonality
10	0.04	7	-0.0402974313995363	Short-acting drug	Low	Seasonality
500	0.04	7	-0.087403063777038	Short-acting drug	Low	No seasonality
500	0.04	7	-0.0767509861203004	Short-acting drug	Low	Seasonality
5	0.04	7	-0.0676025906641827	Short-acting drug	High	No seasonality
5	0.04	7	-0.0629934914140604	Short-acting drug	High	Seasonality
10	0.04	7	-0.0883038877597573	Short-acting drug	High	No seasonality
10	0.04	7	-0.0720123311503753	Short-acting drug	High	Seasonality
500	0.04	7	-0.101838949204163	Short-acting drug	High	No seasonality
500	0.04	7	-0.0883920117457183	Short-acting drug	High	Seasonality
5	0.04	7	-0.0159197191687867	Short-acting drug	Low	No seasonality
5	0.04	7	0.00292600309007138	Short-acting drug	Low	Seasonality
10	0.04	7	-0.0323565876724307	Short-acting drug	Low	No seasonality
10	0.04	7	-0.0191986070189995	Short-acting drug	Low	Seasonality
500	0.04	7	-0.0432023959504842	Short-acting drug	Low	No seasonality
500	0.04	7	-0.0410319387920986	Short-acting drug	Low	Seasonality
5	0.04	7	-0.0335080965332506	Short-acting drug	High	No seasonality
5	0.04	7	-0.0285959087172762	Short-acting drug	High	Seasonality
10	0.04	7	-0.0411189299344291	Short-acting drug	High	No seasonality
10	0.04	7	-0.0301010680972287	Short-acting drug	High	Seasonality
500	0.04	7	-0.0516541875466445	Short-acting drug	High	No seasonality
500	0.04	7	-0.042412864353525	Short-acting drug	High	Seasonality
5	0.04	7	-0.0587483646487607	Short-acting drug	Low	No seasonality
10	0.04	7	-0.0781879627475986	Short-acting drug	Low	No seasonality
10	0.04	7	-0.0608116975091147	Short-acting drug	Low	Seasonality
500	0.04	7	-0.103087262469242	Short-acting drug	Low	No seasonality
500	0.04	7	-0.0908845852730218	Short-acting drug	Low	Seasonality
5	0.04	7	-0.0661107968239083	Short-acting drug	High	No seasonality
5	0.04	7	-0.0765034062789661	Short-acting drug	High	Seasonality
10	0.04	7	-0.0811912679311505	Short-acting drug	High	No seasonality
10	0.04	7	-0.0588963148000651	Short-acting drug	High	Seasonality
500	0.04	7	-0.100248626045358	Short-acting drug	High	No seasonality
500	0.04	7	-0.0950289569324115	Short-acting drug	High	Seasonality
5	0.04	7	0.0252412600431336	Short-acting drug	Low	No seasonality
5	0.04	7	0.0354301245521875	Short-acting drug	Low	Seasonality
10	0.04	7	0.0223991527341459	Short-acting drug	Low	No seasonality
10	0.04	7	0.0338135708276205	Short-acting drug	Low	Seasonality
500	0.04	7	0.0217892511962855	Short-acting drug	Low	No seasonality
500	0.04	7	0.0180492341937918	Short-acting drug	Low	Seasonality
5	0.04	7	0.0246609752666661	Short-acting drug	High	No seasonality
5	0.04	7	0.0452809220527065	Short-acting drug	High	Seasonality
10	0.04	7	0.017337231272629	Short-acting drug	High	No seasonality
10	0.04	7	0.0377601109673509	Short-acting drug	High	Seasonality
500	0.04	7	0.0189045680247437	Short-acting drug	High	No seasonality
500	0.04	7	0.0267763546830836	Short-acting drug	High	Seasonality
5	0.04	7	-0.038430740079324	Short-acting drug	Low	No seasonality
5	0.04	7	-0.00331310359553821	Short-acting drug	Low	Seasonality
10	0.04	7	-0.0517579025978915	Short-acting drug	Low	No seasonality
10	0.04	7	-0.0437813768977405	Short-acting drug	Low	Seasonality
500	0.04	7	-0.0740402780317305	Short-acting drug	Low	No seasonality
500	0.04	7	-0.0623874582350633	Short-acting drug	Low	Seasonality
5	0.04	7	-0.0411522145662054	Short-acting drug	High	No seasonality
5	0.04	7	-0.0183898015488762	Short-acting drug	High	Seasonality
10	0.04	7	-0.0566820465778915	Short-acting drug	High	No seasonality
10	0.04	7	-0.0188841508515818	Short-acting drug	High	Seasonality
500	0.04	7	-0.0743751800308443	Short-acting drug	High	No seasonality
500	0.04	7	-0.0621775276048422	Short-acting drug	High	Seasonality
5	0.04	7	-0.0292384809994541	Short-acting drug	Low	No seasonality
5	0.04	7	-0.0150039991969988	Short-acting drug	Low	Seasonality
10	0.04	7	-0.0467796196774862	Short-acting drug	Low	No seasonality
10	0.04	7	-0.0281282573662699	Short-acting drug	Low	Seasonality
500	0.04	7	-0.0647086486663556	Short-acting drug	Low	No seasonality
500	0.04	7	-0.0566036702737945	Short-acting drug	Low	Seasonality
5	0.04	7	-0.0589135372302138	Short-acting drug	High	No seasonality
5	0.04	7	-0.0339521569356876	Short-acting drug	High	Seasonality
10	0.04	7	-0.061437926582215	Short-acting drug	High	No seasonality
10	0.04	7	-0.0632671959492619	Short-acting drug	High	Seasonality
500	0.04	7	-0.0753912268973057	Short-acting drug	High	No seasonality
500	0.04	7	-0.0749104989147123	Short-acting drug	High	Seasonality
5	0.04	7	-0.0113241826825247	Short-acting drug	Low	No seasonality
5	0.04	7	0.00149461321975613	Short-acting drug	Low	Seasonality
10	0.04	7	-0.0206312676261927	Short-acting drug	Low	No seasonality
10	0.04	7	-0.00465797148711181	Short-acting drug	Low	Seasonality
500	0.04	7	-0.0330278145937093	Short-acting drug	Low	No seasonality
500	0.04	7	-0.0228219322860476	Short-acting drug	Low	Seasonality
5	0.04	7	-0.0291807845646514	Short-acting drug	High	No seasonality
5	0.04	7	-0.017420670704896	Short-acting drug	High	Seasonality
10	0.04	7	-0.0379303353547117	Short-acting drug	High	No seasonality
10	0.04	7	-0.0236051331090711	Short-acting drug	High	Seasonality
500	0.04	7	-0.0325536538407424	Short-acting drug	High	No seasonality
500	0.04	7	-0.0312971366404705	Short-acting drug	High	Seasonality
5	0.04	7	0.0065499223570212	Short-acting drug	Low	No seasonality
10	0.04	7	-0.00214515157112915	Short-acting drug	Low	No seasonality
10	0.04	7	0.0182067517789748	Short-acting drug	Low	Seasonality
500	0.04	7	-0.00312392424382066	Short-acting drug	Low	No seasonality
500	0.04	7	-0.00348475240108006	Short-acting drug	Low	Seasonality
5	0.04	7	-0.00350257274478666	Short-acting drug	High	No seasonality
5	0.04	7	0.00193073277258204	Short-acting drug	High	Seasonality
10	0.04	7	-0.0175273444525016	Short-acting drug	High	No seasonality
10	0.04	7	-0.0131730893070808	Short-acting drug	High	Seasonality
500	0.04	7	-0.0132469392898174	Short-acting drug	High	No seasonality
500	0.04	7	-0.0129005438152039	Short-acting drug	High	Seasonality
5	0.04	7	-0.0434732360214774	Short-acting drug	Low	No seasonality
5	0.04	7	-0.00763626868576785	Short-acting drug	Low	Seasonality
10	0.04	7	-0.0548381037572217	Short-acting drug	Low	No seasonality
10	0.04	7	-0.0272980669399112	Short-acting drug	Low	Seasonality
500	0.04	7	-0.0757186794591149	Short-acting drug	Low	No seasonality
500	0.04	7	-0.0646922812204487	Short-acting drug	Low	Seasonality
5	0.04	7	-0.0590990080624468	Short-acting drug	High	No seasonality
5	0.04	7	-0.0478014977909434	Short-acting drug	High	Seasonality
10	0.04	7	-0.0649480254775835	Short-acting drug	High	No seasonality
10	0.04	7	-0.0455266564668887	Short-acting drug	High	Seasonality
500	0.04	7	-0.080936416464407	Short-acting drug	High	No seasonality
500	0.04	7	-0.0723604453188055	Short-acting drug	High	Seasonality
5	0.04	7	-0.0464071318118847	Short-acting drug	Low	No seasonality
5	0.04	7	-0.0421674557749179	Short-acting drug	Low	Seasonality
10	0.04	7	-0.0576025811843953	Short-acting drug	Low	No seasonality
10	0.04	7	-0.0387330597237357	Short-acting drug	Low	Seasonality
500	0.04	7	-0.0751594543250032	Short-acting drug	Low	No seasonality
500	0.04	7	-0.0642040891120705	Short-acting drug	Low	Seasonality
5	0.04	7	-0.0571079646464324	Short-acting drug	High	No seasonality
5	0.04	7	-0.0468410861750739	Short-acting drug	High	Seasonality
10	0.04	7	-0.0630201432558924	Short-acting drug	High	No seasonality
10	0.04	7	-0.0402377270372111	Short-acting drug	High	Seasonality
500	0.04	7	-0.0726644950178766	Short-acting drug	High	No seasonality
500	0.04	7	-0.0664060548258806	Short-acting drug	High	Seasonality
5	0.04	7	-0.0327999549901977	Short-acting drug	Low	No seasonality
5	0.04	7	0.00620799819744004	Short-acting drug	Low	Seasonality
10	0.04	7	-0.0445032458584609	Short-acting drug	Low	No seasonality
10	0.04	7	-0.0210477084317705	Short-acting drug	Low	Seasonality
500	0.04	7	-0.0675563673454387	Short-acting drug	Low	No seasonality
500	0.04	7	-0.0561317542235432	Short-acting drug	Low	Seasonality
5	0.04	7	-0.0501082113971217	Short-acting drug	High	No seasonality
10	0.04	7	-0.0673741959806443	Short-acting drug	High	No seasonality
10	0.04	7	-0.0498331618618518	Short-acting drug	High	Seasonality
500	0.04	7	-0.0759202425389864	Short-acting drug	High	No seasonality
500	0.04	7	-0.0694148778588328	Short-acting drug	High	Seasonality
5	0.04	7	-0.0690871287703532	Short-acting drug	Low	No seasonality
10	0.04	7	-0.0799542074180404	Short-acting drug	Low	No seasonality
10	0.04	7	-0.0613746454194966	Short-acting drug	Low	Seasonality
500	0.04	7	-0.097026867284249	Short-acting drug	Low	No seasonality
500	0.04	7	-0.0933024161893041	Short-acting drug	Low	Seasonality
5	0.04	7	-0.0685093860824938	Short-acting drug	High	No seasonality
5	0.04	7	-0.0875211786018269	Short-acting drug	High	Seasonality
10	0.04	7	-0.0863204807673893	Short-acting drug	High	No seasonality
10	0.04	7	-0.0610390949435163	Short-acting drug	High	Seasonality
500	0.04	7	-0.0979057776168084	Short-acting drug	High	No seasonality
500	0.04	7	-0.0886824265875992	Short-acting drug	High	Seasonality
5	0.04	7	-0.0320849758241853	Short-acting drug	Low	No seasonality
5	0.04	7	-0.0201294983119703	Short-acting drug	Low	Seasonality
10	0.04	7	-0.0458426797817588	Short-acting drug	Low	No seasonality
10	0.04	7	-0.0346182058840945	Short-acting drug	Low	Seasonality
500	0.04	7	-0.0608364439948303	Short-acting drug	Low	No seasonality
500	0.04	7	-0.0526655897421359	Short-acting drug	Low	Seasonality
5	0.04	7	-0.048984978405704	Short-acting drug	High	No seasonality
10	0.04	7	-0.0584664730042537	Short-acting drug	High	No seasonality
10	0.04	7	-0.050506110483436	Short-acting drug	High	Seasonality
500	0.04	7	-0.0723597194693734	Short-acting drug	High	No seasonality
500	0.04	7	-0.0692331246756335	Short-acting drug	High	Seasonality
5	0.04	7	-0.0183934687577784	Short-acting drug	Low	No seasonality
5	0.04	7	0.0265927553733131	Short-acting drug	Low	Seasonality
10	0.04	7	-0.0328174888183777	Short-acting drug	Low	No seasonality
10	0.04	7	-0.0277008643015456	Short-acting drug	Low	Seasonality
500	0.04	7	-0.0445754670227661	Short-acting drug	Low	No seasonality
500	0.04	7	-0.0362534688512008	Short-acting drug	Low	Seasonality
5	0.04	7	-0.0190333967611973	Short-acting drug	High	No seasonality
5	0.04	7	-0.00740792285240483	Short-acting drug	High	Seasonality
10	0.04	7	-0.0281718563836468	Short-acting drug	High	No seasonality
10	0.04	7	-0.0206716209966111	Short-acting drug	High	Seasonality
500	0.04	7	-0.0462866055829891	Short-acting drug	High	No seasonality
500	0.04	7	-0.0281115422929049	Short-acting drug	High	Seasonality
5	0.04	7	-0.0207239082149493	Short-acting drug	Low	No seasonality
5	0.04	7	0.0124776256717894	Short-acting drug	Low	Seasonality
10	0.04	7	-0.0385980482452235	Short-acting drug	Low	No seasonality
10	0.04	7	-0.0231948992344685	Short-acting drug	Low	Seasonality
500	0.04	7	-0.0526208918418932	Short-acting drug	Low	No seasonality
500	0.04	7	-0.0511220831236691	Short-acting drug	Low	Seasonality
5	0.04	7	-0.0445634943026173	Short-acting drug	High	No seasonality
5	0.04	7	-0.0332059364318396	Short-acting drug	High	Seasonality
10	0.04	7	-0.0405814957712456	Short-acting drug	High	No seasonality
10	0.04	7	-0.0490414562940771	Short-acting drug	High	Seasonality
500	0.04	7	-0.061892459976245	Short-acting drug	High	No seasonality
500	0.04	7	-0.0511458531646251	Short-acting drug	High	Seasonality
5	0.04	7	-0.00864791158725148	Short-acting drug	Low	No seasonality
5	0.04	7	-0.00511129047187354	Short-acting drug	Low	Seasonality
10	0.04	7	-0.0223690566041865	Short-acting drug	Low	No seasonality
10	0.04	7	-0.000286886163509113	Short-acting drug	Low	Seasonality
500	0.04	7	-0.028772619915876	Short-acting drug	Low	No seasonality
500	0.04	7	-0.0225686618010608	Short-acting drug	Low	Seasonality
5	0.04	7	-0.0179132829308614	Short-acting drug	High	No seasonality
5	0.04	7	-0.00832278341288484	Short-acting drug	High	Seasonality
10	0.04	7	-0.0279580206955053	Short-acting drug	High	No seasonality
10	0.04	7	-0.0116417618040401	Short-acting drug	High	Seasonality
500	0.04	7	-0.0416890898952058	Short-acting drug	High	No seasonality
500	0.04	7	-0.0364030537531112	Short-acting drug	High	Seasonality
5	0.04	7	-0.0364377255117918	Short-acting drug	Low	No seasonality
5	0.04	7	-0.0127466160112134	Short-acting drug	Low	Seasonality
[truncated: 25,001 more rows]
