# Supplementary material for: The influence of biological, epidemiological, and treatment factors on the establishment and spread of drug-resistant Plasmodium falciparum
Source: eLife. 2022 Jul 7;11:e77634. doi: 10.7554/eLife.77634 (PMC9262398; doi:10.7554/eLife.77634)
Supplement: Appendix 1—figure 1—source data 1. [file elife-77634-app1-fig1-data1.csv]

eir	Resistance_Level_long	Resistance_Level_short	Time_25	Probability_establishment
5	1	1.5	60	0.0117429422049622
5	3.08333333333333	1.5	38.670493788606	0.016925917462412
5	5.16666666666667	1.5	16.0623074863901	0.0374473357352321
5	7.25	1.5	9.399224609098	0.0623304396961557
5	9.33333333333333	1.5	6.78958740236921	0.0853859121727303
5	11.4166666666667	1.5	5.76815017591822	0.100090777171585
5	13.5	1.5	5.60862434897409	0.102870921835377
5	1	3.5	40.265891395749	0.0163482456147903
5	3.08333333333333	3.5	17.0257109316466	0.035461129658437
5	5.16666666666667	3.5	9.44756300482707	0.0620235306352822
5	7.25	3.5	6.23169411804208	0.0928200554092844
5	9.33333333333333	3.5	4.75535511272723	0.120908410990948
5	11.4166666666667	3.5	4.11914195533702	0.13922068320662
5	13.5	3.5	3.98094587494359	0.143972197015242
5	1	5.5	24.8294089136736	0.0250533492916894
5	3.08333333333333	5.5	12.0939948636898	0.0489648156971628
5	5.16666666666667	5.5	7.19444978202549	0.0807129124336791
5	7.25	5.5	4.93953921764568	0.116487497077064
5	9.33333333333333	5.5	3.85254722112761	0.148692344069314
5	11.4166666666667	5.5	3.36607227006978	0.169842734003083
5	13.5	5.5	3.24593164233758	0.176042230134756
5	1	7.5	21.168133874858	0.0289808177202346
5	3.08333333333333	7.5	10.4141860040194	0.05648440393194
5	5.16666666666667	7.5	6.28618276691919	0.0920358276522239
5	7.25	7.5	4.37167872992095	0.131313916335612
5	9.33333333333333	7.5	3.44036066736615	0.166225947434619
5	11.4166666666667	7.5	3.01985016518643	0.189046007321508
5	13.5	7.5	2.91308475256021	0.195888610735859
5	1	9.5	20.2677565934645	0.0301640379246685
5	3.08333333333333	9.5	9.77574861771313	0.0600200782812163
5	5.16666666666667	9.5	5.89873916344683	0.0979268626290043
5	7.25	9.5	4.12101211405528	0.139158568116707
5	9.33333333333333	9.5	3.25969993791288	0.175308574108436
5	11.4166666666667	9.5	2.87289706047847	0.198595990529383
5	13.5	9.5	2.77851895281062	0.205262018613046
5	1	11.5	19.4278896134477	0.0313666027647574
5	3.08333333333333	11.5	9.35319737397807	0.0626256231858254
5	5.16666666666667	11.5	5.67233411043985	0.101741861567733
5	7.25	11.5	3.98882962082637	0.14369227944464
5	9.33333333333333	11.5	3.17485210802197	0.179930988934111
5	11.4166666666667	11.5	2.81287166551388	0.202783871652107
5	13.5	11.5	2.73220969978869	0.20870131565089
5	1	13.5	17.65993256557	0.0342718717230061
5	3.08333333333333	13.5	8.81084882572973	0.0663361018216848
5	5.16666666666667	13.5	5.44377848694847	0.105914963231092
5	7.25	13.5	3.87654297755755	0.147786463022255
5	9.33333333333333	13.5	3.11379115500254	0.183413398926068
5	11.4166666666667	13.5	2.7773432482471	0.205347916916367
5	13.5	13.5	2.71133299528913	0.210290207577086
500	1	1.5	60	0.0100344964557934
500	3.08333333333333	1.5	38.0755147687671	0.0149253073320057
500	5.16666666666667	1.5	15.8216658057885	0.0337512028353635
500	7.25	1.5	9.67623608181861	0.0542082097527248
500	9.33333333333333	1.5	7.19438483015094	0.072376921146589
500	11.4166666666667	1.5	6.08650177756991	0.0852707232147856
500	13.5	1.5	5.66301865014333	0.0915320859556832
500	1	3.5	47.0175232955566	0.0123797783521526
500	3.08333333333333	3.5	16.7699089107559	0.0319298869271002
500	5.16666666666667	3.5	9.32752402298889	0.0561771957698026
500	7.25	3.5	6.3556310871591	0.0817251777277965
500	9.33333333333333	3.5	4.97659151404987	0.10394469152755
500	11.4166666666667	3.5	4.32374416289375	0.119406780250109
500	13.5	3.5	4.07244720513103	0.126679892283637
500	1	5.5	27.3256598787103	0.0201907472054124
500	3.08333333333333	5.5	11.9431453902276	0.044211491117362
500	5.16666666666667	5.5	7.1135942283811	0.0731814221454719
500	7.25	5.5	5.01825760077955	0.103094442261382
500	9.33333333333333	5.5	4.00854948166875	0.12867465467552
500	11.4166666666667	5.5	3.52479780511956	0.14612281016791
500	13.5	5.5	3.34279009641785	0.15399498923127
500	1	7.5	23.5489078149441	0.0231818100996327
500	3.08333333333333	7.5	10.3851291983167	0.0506131103934916
500	5.16666666666667	7.5	6.24474624529893	0.0831489718746835
500	7.25	7.5	4.44227931810476	0.116261713844344
500	9.33333333333333	7.5	3.57358276793219	0.144149040722702
500	11.4166666666667	7.5	3.16119941865452	0.162752507407094
500	13.5	7.5	3.01291765936411	0.17068659647888
500	1	9.5	23.8151653045697	0.0229398599132294
500	3.08333333333333	9.5	9.96981231452047	0.0526573377614223
500	5.16666666666667	9.5	5.92712286707784	0.0875222010111157
500	7.25	9.5	4.20954907134754	0.122604205275609
500	9.33333333333333	9.5	3.393270885817	0.151726968615357
500	11.4166666666667	9.5	3.01277136680957	0.170694809771263
500	13.5	9.5	2.88420041412083	0.178235302923765
500	1	11.5	25.1947475673461	0.0217681165880268
500	3.08333333333333	11.5	9.93436709959656	0.0528397184811408
500	5.16666666666667	11.5	5.82705840552559	0.0889987064788095
500	7.25	11.5	4.12646961426481	0.125041611522079
500	9.33333333333333	11.5	3.33012774599701	0.154574675249656
500	11.4166666666667	11.5	2.96582665513888	0.173372271271699
500	13.5	11.5	2.85092034776025	0.180297936879945
500	1	13.5	26.2621226802718	0.0209460145339038
500	3.08333333333333	13.5	9.96551509070404	0.0526793796974843
500	5.16666666666667	13.5	5.80251914740912	0.0893685721065275
500	7.25	13.5	4.10584313160973	0.125662041351315
500	9.33333333333333	13.5	3.31893056923434	0.155090970311596
500	11.4166666666667	13.5	2.96396301611698	0.173480313056278
500	13.5	13.5	2.8585379714258	0.179821572848377
