# Supplementary material for: The influence of biological, epidemiological, and treatment factors on the establishment and spread of drug-resistant Plasmodium falciparum
Source: eLife. 2022 Jul 7;11:e77634. doi: 10.7554/eLife.77634 (PMC9262398; doi:10.7554/eLife.77634)
Supplement: Appendix 1—figure 6—source data 1. [file elife-77634-app1-fig6-data1.csv]

Test_True	Test_predicted	drug_type
0.173157141257259	0.16865157203053	Short-acting drug
0.209155300665389	0.217042994161497	Short-acting drug
-0.0160750003796957	0.00477295670192696	Short-acting drug
0.168263878593926	0.191326622694886	Short-acting drug
0.15211431061112	0.154518765545311	Short-acting drug
0.275170146878361	0.284257298129388	Short-acting drug
-0.0037688562957672	-0.00205638477704893	Short-acting drug
0.261097095874588	0.259485742367801	Short-acting drug
0.192668671391436	0.204435173312537	Short-acting drug
0.0973055307235258	0.100119382991075	Short-acting drug
0.00448199484405285	0.00894379885620979	Short-acting drug
0.198050171969434	0.190190013587265	Short-acting drug
0.121060263738418	0.0908224373007174	Short-acting drug
-0.00425894392275483	-0.00511679708483516	Short-acting drug
0.156692189137528	0.167992376564378	Short-acting drug
0.0875744203989314	0.0875073614275518	Short-acting drug
0.0481847529216422	0.0583810921775792	Short-acting drug
0.0328159366941267	0.0426986312228045	Short-acting drug
0.132388355393072	0.121066906158169	Short-acting drug
0.376719120166164	0.349915288153918	Short-acting drug
0.0455442883198137	0.0566852046665394	Short-acting drug
0.0915510802460682	0.065483764052838	Short-acting drug
0.148270527148226	0.159225990620155	Short-acting drug
-0.00568426547242837	0.00357043466881092	Short-acting drug
0.0498243495655986	0.0315944353897837	Short-acting drug
0.347699862907605	0.347750250782704	Short-acting drug
0.145762523600663	0.089960174710866	Short-acting drug
0.218798597240741	0.209660052922055	Short-acting drug
-0.104635470946621	-0.0949037607292083	Short-acting drug
0.193970381047382	0.193811621647161	Short-acting drug
0.230003742309954	0.228816357289746	Short-acting drug
0.0420125818402658	0.0438945086313452	Short-acting drug
0.296939427421315	0.294353291205898	Short-acting drug
0.170435970540838	0.175524342490965	Short-acting drug
0.268752942719597	0.273980853919921	Short-acting drug
0.273693747735112	0.260381995040119	Short-acting drug
0.0272352350138637	0.0130028313607833	Short-acting drug
0.0531372264565308	0.0533878479558344	Short-acting drug
0.121617023191679	0.121990290209241	Short-acting drug
-0.0210493572763987	-0.0183261671614933	Short-acting drug
0.137077126738727	0.13918824369124	Short-acting drug
0.299779915258939	0.305840149388203	Short-acting drug
0.0101320888846443	0.0393482464544983	Short-acting drug
0.159814683855006	0.141291514111059	Short-acting drug
0.0276334990949511	0.0336519549313157	Short-acting drug
-0.0306221662952858	-0.0328219420329076	Short-acting drug
-0.0456720885191557	-0.0457120840791342	Short-acting drug
-0.0106772175920931	-0.00331292327411503	Short-acting drug
0.159086616996452	0.157004614484438	Short-acting drug
0.244746942518338	0.24658350777376	Short-acting drug
0.235350789813688	0.224696663604293	Short-acting drug
0.0668757702316815	0.0637068140032015	Short-acting drug
0.113917462297392	0.122926138487456	Short-acting drug
0.308522491753343	0.310108707339322	Short-acting drug
0.0238805965369992	0.0271334330815028	Short-acting drug
0.30069678080798	0.305353593308474	Short-acting drug
0.184231773007426	0.104874669924273	Short-acting drug
0.215493147958733	0.232488470167195	Short-acting drug
-0.00424346007744994	-0.00554608680173715	Short-acting drug
0.269955807206487	0.273213542131824	Short-acting drug
0.097953168471279	0.0978612921221288	Short-acting drug
0.148308439891751	0.142725544738218	Short-acting drug
0.0972442954736297	0.102126648798576	Short-acting drug
0.0831178321026159	0.0798789696707225	Short-acting drug
0.303658140842238	0.308435394860849	Short-acting drug
0.123044558840351	0.115967798518286	Short-acting drug
0.0280607214925063	0.0480485105793375	Short-acting drug
0.123535187296751	0.125852778565805	Short-acting drug
0.105358809027728	0.114053458225677	Short-acting drug
0.15502937855114	0.15519452668054	Short-acting drug
0.205262201075747	0.209205629345969	Short-acting drug
0.277388723761491	0.284270348965465	Short-acting drug
-0.0737266458605305	-0.0754313820785322	Short-acting drug
0.0733115220933027	0.0776642601240062	Short-acting drug
0.0823645894187449	0.0837326832966093	Short-acting drug
0.000948433166507669	-0.00506837833931024	Short-acting drug
0.15167244553484	0.170682492446634	Short-acting drug
0.27129261590192	0.277584967415592	Short-acting drug
0.279895825469618	0.270761217754544	Short-acting drug
-0.0363401964255279	-0.0125981696597497	Short-acting drug
0.00748019244613645	-0.00201669570890474	Short-acting drug
0.0918838330834222	0.0856397254454087	Short-acting drug
0.00867799488662479	-0.00433527499542741	Short-acting drug
0.154480071504357	0.152380372225664	Short-acting drug
0.0569983935413807	0.0637573033937467	Short-acting drug
-0.023235079868733	-0.00672487107088275	Short-acting drug
0.18688940118108	0.210912862505632	Short-acting drug
0.327934234914019	0.331478099436588	Short-acting drug
0.0854816378566016	0.0939778412256661	Short-acting drug
0.0181029902967882	0.0223113458462235	Short-acting drug
0.10429115390641	0.0257333887634059	Short-acting drug
0.113612617430434	0.12854250256966	Short-acting drug
-0.0911110367348817	-0.101759029428675	Short-acting drug
0.0749194325213039	0.0643018145509592	Short-acting drug
0.158647165582943	0.155554444107949	Short-acting drug
0.153348899572446	0.14967852513052	Short-acting drug
0.22863646098857	0.24797701521718	Short-acting drug
-0.0341587417954886	0.0215571431221086	Short-acting drug
0.219079036084362	0.218820736731614	Short-acting drug
0.0535948605027881	0.0727952626401739	Short-acting drug
0.190124585103651	0.200703273282771	Short-acting drug
0.272646375832281	0.262694216373935	Short-acting drug
-0.0745372987221594	-0.0877802405108589	Short-acting drug
0.122906979569444	0.12261383537069	Short-acting drug
0.0880075390074847	0.0691686560644351	Short-acting drug
0.093388378516585	0.0765402067066352	Short-acting drug
0.0779048025809725	0.0980210562270577	Short-acting drug
0.0260832320535075	0.0401924600607199	Short-acting drug
0.245754810180319	0.243418239638835	Short-acting drug
0.0377061006755277	0.0492382277176219	Short-acting drug
0.24225335669372	0.227627073857583	Short-acting drug
0.171982495321574	0.157867329035082	Short-acting drug
0.239677313838187	0.231158427115592	Short-acting drug
0.0318907095087806	0.0368722793234006	Short-acting drug
0.0995294702531572	0.0986215497469808	Short-acting drug
0.276546195643684	0.22137795297636	Short-acting drug
0.25316777286725	0.281556195653522	Short-acting drug
0.0300514249111296	0.0696749916289523	Short-acting drug
0.338788825033032	0.336030909084405	Short-acting drug
0.347862985101628	0.326219884750531	Short-acting drug
0.286400608325853	0.267584678237413	Short-acting drug
0.0694296355775705	0.0549262512186177	Short-acting drug
0.243395621190466	0.239146582827225	Short-acting drug
0.0307032530427743	0.0374893522937809	Short-acting drug
-0.0256120139355473	-0.0193851006732742	Short-acting drug
-0.0694019361972957	-0.0609872610313406	Short-acting drug
0.319081825557547	0.23189042152714	Short-acting drug
0.24540745779732	0.252062484528942	Short-acting drug
0.37730832257391	0.350890605232186	Short-acting drug
0.0417531165348199	0.0449142960344247	Short-acting drug
0.249260920118808	0.253021827287119	Short-acting drug
0.269865469854648	0.233005952662015	Short-acting drug
-0.0559794000145656	-0.0534161676992608	Short-acting drug
0.0272551369249585	0.0313122990775383	Short-acting drug
0.249089423281498	0.167607434133502	Short-acting drug
-0.0456614920285047	-0.0349460856537936	Short-acting drug
0.111356310069889	0.111480504342211	Short-acting drug
0.291864919508683	0.290841558387488	Short-acting drug
-0.00406836564525631	-0.0184732542869595	Short-acting drug
-0.0220183549007527	-0.0323292306017345	Short-acting drug
0.185459293645312	0.188597433370111	Long-acting drug
0.391915746123309	0.38520352354557	Long-acting drug
0.263921406539485	0.273907901025603	Long-acting drug
-0.00434660851500812	-0.020137328682469	Long-acting drug
0.109330747401191	0.10513855840535	Long-acting drug
0.464138727658882	0.457134274374013	Long-acting drug
0.0663563304563506	0.0593644868718215	Long-acting drug
0.204119481913106	0.205551546312354	Long-acting drug
0.0317303785142163	0.028948103051679	Long-acting drug
0.0287482117237089	0.00449301618101319	Long-acting drug
0.0508436404467866	0.0800141897157406	Long-acting drug
0.218590502015805	0.192499283438122	Long-acting drug
0.219650065128936	0.213469859728152	Long-acting drug
0.0146431168497775	0.0780948026485593	Long-acting drug
0.405504746643336	0.409737940486169	Long-acting drug
0.0172547549610312	0.0661240121060709	Long-acting drug
0.0930287524768337	0.0943260409982651	Long-acting drug
0.00105251052687959	-0.01097527080619	Long-acting drug
0.212014967736305	0.19830520079978	Long-acting drug
0.0891449186631501	0.1198460107388	Long-acting drug
0.288426804873035	0.279715757255589	Long-acting drug
0.169512604854895	0.17236106287162	Long-acting drug
0.122175850344535	0.128786702798684	Long-acting drug
0.278974725319753	0.33025020895208	Long-acting drug
0.461067092622403	0.449710320202691	Long-acting drug
0.265400781332544	0.250190085548332	Long-acting drug
0.66950362456336	0.677288629351422	Long-acting drug
0.0537495783613281	0.0523605155928065	Long-acting drug
0.249502426341143	0.250922886040077	Long-acting drug
0.347142462837174	0.313091688329723	Long-acting drug
0.287329696555881	0.290346080545275	Long-acting drug
0.365768626320847	0.314131054524967	Long-acting drug
0.12629051663925	0.135743909454819	Long-acting drug
0.0920995036681268	0.0866549239509146	Long-acting drug
0.358534390554005	0.36227304942481	Long-acting drug
-0.00703246967371478	-0.00540937454017362	Long-acting drug
0.356508525877156	0.358773650658541	Long-acting drug
0.14909620683964	0.152212056337302	Long-acting drug
0.460450929621036	0.484491093390094	Long-acting drug
-0.0270358935987225	-0.0336951630843143	Long-acting drug
0.375939008891449	0.337900064624546	Long-acting drug
-0.0317808194387097	-0.0122301915677777	Long-acting drug
0.169030719459784	0.160419922476119	Long-acting drug
0.151026409995677	0.142114432205809	Long-acting drug
0.322065456442002	0.324667379927997	Long-acting drug
0.481573407914718	0.4719230029764	Long-acting drug
0.308248452688685	0.316198474841044	Long-acting drug
0.102480100701123	0.0575580915776044	Long-acting drug
0.0687551058462359	0.0727843750222381	Long-acting drug
0.0820253022556934	0.103651322010665	Long-acting drug
0.230546783036588	0.240618097514945	Long-acting drug
0.329847663041947	0.338957053365223	Long-acting drug
0.0950079637321661	0.0947640022416031	Long-acting drug
0.0101478655804426	0.0189982131268711	Long-acting drug
0.0636377356015012	0.109559335090722	Long-acting drug
0.132207171466063	0.134840935970584	Long-acting drug
0.0800635212273894	0.0770804911322444	Long-acting drug
0.00421226321204518	0.0028517711553038	Long-acting drug
-0.00111536261165993	0.00481176021139276	Long-acting drug
0.106830801431074	0.119956063652213	Long-acting drug
0.533951079676254	0.55462436500452	Long-acting drug
0.458298067703355	0.439268082999482	Long-acting drug
0.347183792128705	0.333862153534857	Long-acting drug
0.507455636931301	0.535734478463111	Long-acting drug
0.0509704909250438	0.0417625628775076	Long-acting drug
0.00697019490280572	0.0110111142873139	Long-acting drug
0.114670735268786	0.122020492152134	Long-acting drug
0.000311637590895804	-0.0252742813015878	Long-acting drug
0.668347631485442	0.73751109600381	Long-acting drug
0.0914550767375809	0.0731731841946055	Long-acting drug
0.373865898963619	0.329238995372914	Long-acting drug
-0.0565605255332806	0.0315039054016026	Long-acting drug
0.580991730320082	0.567902309399782	Long-acting drug
0.656472260968752	0.655749150569997	Long-acting drug
0.284428408733893	0.276960470362925	Long-acting drug
0.0918615787496402	0.144854171592197	Long-acting drug
0.489065184551384	0.466014188101975	Long-acting drug
0.0887491521438849	0.0565504352430938	Long-acting drug
-0.0484633970433042	-0.0101448089391209	Long-acting drug
0.308740016144184	0.315574039883704	Long-acting drug
-0.0403755116743906	-0.0237094849291346	Long-acting drug
0.1326243679894	0.0883949907937062	Long-acting drug
0.384306761284143	0.426137641774211	Long-acting drug
0.381063988073305	0.380465708030408	Long-acting drug
0.396147910041363	0.396430057245215	Long-acting drug
0.15725946357452	0.120226184100998	Long-acting drug
0.585464076557307	0.593037603053753	Long-acting drug
0.612128397973235	0.615901127124266	Long-acting drug
0.451229244997593	0.46102356227747	Long-acting drug
0.48913851754908	0.500153617206652	Long-acting drug
0.365307002997489	0.347148386864322	Long-acting drug
0.440706057570789	0.443564093482596	Long-acting drug
0.545981053128941	0.529902039994016	Long-acting drug
0.673473665228653	0.672963876899486	Long-acting drug
0.545998775609862	0.501910829822299	Long-acting drug
0.56699640593419	0.557797628376022	Long-acting drug
0.527284073725926	0.510696813676216	Long-acting drug
0.455865024679551	0.456381520261306	Long-acting drug
0.376397777906665	0.356741569108302	Long-acting drug
0.340414375697742	0.339714660681499	Long-acting drug
0.363563359737039	0.347744640342911	Long-acting drug
0.638744759048536	0.623343342219353	Long-acting drug
0.507512228798087	0.500986117594454	Long-acting drug
0.451978131839192	0.474363647235485	Long-acting drug
0.407782258133074	0.378773659002409	Long-acting drug
0.376420660385186	0.392246842591747	Long-acting drug
0.0355067431456708	0.0289414131085377	Long-acting drug
0.134582885376683	0.101224408160411	Long-acting drug
0.0724021107654314	0.0428614148595132	Long-acting drug
0.0459734434639827	0.0537524248390113	Long-acting drug
0.177990075660911	0.22077094184073	Long-acting drug
0.124239612048701	0.11626172085949	Long-acting drug
0.0896817118370761	0.0870863174892178	Long-acting drug
0.262191572073905	0.253995907469097	Long-acting drug
0.173100052041315	0.190073017481517	Long-acting drug
0.0444816163621045	0.0526991045051847	Long-acting drug
-0.0202144109293003	0.00626223291606373	Long-acting drug
0.396776553139044	0.376886840444566	Long-acting drug
-0.0828409471618591	-0.0388209569761238	Long-acting drug
0.590816748173504	0.587314127886883	Long-acting drug
0.590502939147429	0.614740447178056	Long-acting drug
0.489962209702469	0.503098812762306	Long-acting drug
0.309709020694748	0.304465893602922	Long-acting drug
0.548125767318789	0.542572618499649	Long-acting drug
0.27009694942319	0.346997638868424	Long-acting drug
0.28832833755188	0.309999330568486	Long-acting drug
0.549627884747817	0.533680355388051	Long-acting drug
0.644175032063851	0.658443480440575	Long-acting drug
0.568099109984944	0.58674529720626	Long-acting drug
0.539272866074697	0.545309088358413	Long-acting drug
0.529779805921822	0.540507896061729	Long-acting drug
0.318912710806397	0.347828033272625	Long-acting drug
0.498844593599206	0.491353152201256	Long-acting drug
0.607314904287069	0.600978378763307	Long-acting drug
0.607770368736968	0.602077621408939	Long-acting drug
0.549757162725554	0.546954733516924	Long-acting drug
0.613092036944839	0.591978535093001	Long-acting drug
0.748011963401563	0.761312441981061	Long-acting drug
0.443551971368113	0.429770393881308	Long-acting drug
0.511435437828795	0.497232685457291	Long-acting drug
-0.0792254163019324	-0.0759290296326751	Short + Long-acting drugs
-0.0440427189262631	-0.0388852536626054	Short + Long-acting drugs
-0.0980939130367588	-0.0801056760769825	Short + Long-acting drugs
0.0684761393315405	0.0804367314515783	Short + Long-acting drugs
0.077332988307946	0.0872221841065326	Short + Long-acting drugs
-0.000772573234482475	-0.000620572928932091	Short + Long-acting drugs
0.041226618716118	0.0192756266612042	Short + Long-acting drugs
0.172172150562978	0.185517091607866	Short + Long-acting drugs
-0.0638998671123831	-0.0569068646665949	Short + Long-acting drugs
-0.0999497129742096	-0.0882694406407762	Short + Long-acting drugs
-0.0557677561019594	-0.0582855179564229	Short + Long-acting drugs
-0.0252259552991832	-0.00965531080708677	Short + Long-acting drugs
-0.0671400846279328	-0.0578699338637667	Short + Long-acting drugs
-0.00710885812690267	0.0100132439895214	Short + Long-acting drugs
0.0112329062415036	0.025328719360416	Short + Long-acting drugs
-0.0678716880476767	-0.085518400516157	Short + Long-acting drugs
-0.047556208674479	-0.0445917435769784	Short + Long-acting drugs
0.0950112735942	0.0945528894531045	Short + Long-acting drugs
-0.0913591943624862	-0.0676693509021648	Short + Long-acting drugs
0.130294010219605	0.128314054791409	Short + Long-acting drugs
-0.0755639963689056	-0.0622496935652164	Short + Long-acting drugs
-0.0906268829580324	-0.076589825620523	Short + Long-acting drugs
-0.009121384117346	-0.0130648746816017	Short + Long-acting drugs
-0.0898140680832343	-0.107227121043762	Short + Long-acting drugs
-0.0683270736883004	-0.122019797180216	Short + Long-acting drugs
0.117127616124584	0.143615871590404	Short + Long-acting drugs
0.0304464845791197	0.0313841390304247	Short + Long-acting drugs
0.17926108052502	0.204380116145353	Short + Long-acting drugs
0.14767239836312	0.1398819993701	Short + Long-acting drugs
-0.105416336174905	-0.0923380420885497	Short + Long-acting drugs
0.0872725089164805	0.100467435377694	Short + Long-acting drugs
0.0488782753821541	0.0490584245167318	Short + Long-acting drugs
-0.0405655942145447	-0.0419368406271415	Short + Long-acting drugs
-0.0147917770540997	0.0569503219560184	Short + Long-acting drugs
0.0681904346865991	0.0768861405823058	Short + Long-acting drugs
-0.0544684020917643	-0.00905045179761922	Short + Long-acting drugs
-0.00865737699502931	-0.0178548085541638	Short + Long-acting drugs
-0.0654167551856067	-0.0511674587425801	Short + Long-acting drugs
0.0493136595065176	0.0760855967765577	Short + Long-acting drugs
-0.0202950854526814	-0.0395558998980603	Short + Long-acting drugs
0.0620310139507777	0.0516446015640295	Short + Long-acting drugs
0.0271578893571431	-0.0062396773781401	Short + Long-acting drugs
0.062229506786972	0.0550925254447292	Short + Long-acting drugs
0.0503422873486076	0.0630651699651746	Short + Long-acting drugs
-0.0294953827552645	-0.038390993820343	Short + Long-acting drugs
-0.0884784906667365	-0.0855560630691027	Short + Long-acting drugs
0.210453576950294	0.253433147599194	Short + Long-acting drugs
0.064294646466891	0.0759934791504462	Short + Long-acting drugs
-0.0282322225131686	-0.0122841074763082	Short + Long-acting drugs
-0.0401612613686035	-0.040498515704897	Short + Long-acting drugs
-0.0969393501072386	-0.0854501236330526	Short + Long-acting drugs
-0.0732171954856641	-0.0865851252168517	Short + Long-acting drugs
-0.0312185543931578	0.0055155752997226	Short + Long-acting drugs
0.00939033611208522	0.00250405951669065	Short + Long-acting drugs
0.0268798178108181	0.0280230577034548	Short + Long-acting drugs
0.183942263710336	0.19143609126122	Short + Long-acting drugs
0.00383971176847296	0.0761846785407543	Short + Long-acting drugs
-0.0827400175686446	-0.078652875566305	Short + Long-acting drugs
-0.0431788858715617	-0.0151482858593338	Short + Long-acting drugs
-0.0635024514332711	-0.00672998397619815	Short + Long-acting drugs
-0.0908349030952795	-0.0920670829637868	Short + Long-acting drugs
-0.0746725670924519	-0.0832004479904378	Short + Long-acting drugs
0.111871334609682	0.0560405236687438	Short + Long-acting drugs
0.00771713217453115	0.00452441835971951	Short + Long-acting drugs
0.159050863964509	0.154612098185664	Short + Long-acting drugs
-0.0656632474785666	-0.0612731596842922	Short + Long-acting drugs
0.137738660678506	0.141576207819801	Short + Long-acting drugs
0.104807761605107	0.076987795744508	Short + Long-acting drugs
-0.0195225595430227	-0.048180413303471	Short + Long-acting drugs
-0.0929729880423966	-0.097720657739139	Short + Long-acting drugs
0.0805561778479323	0.120410813498104	Short + Long-acting drugs
-0.00968930147734698	0.004561471355572	Short + Long-acting drugs
-0.0529177100527758	-0.0503546986059772	Short + Long-acting drugs
-0.0342978759591213	-0.0222526527241393	Short + Long-acting drugs
0.19707886421475	0.232106371684669	Short + Long-acting drugs
-0.0683794299953057	-0.0548304520595664	Short + Long-acting drugs
-0.0401769260412192	-0.0488299204820731	Short + Long-acting drugs
-0.0198036789811118	-0.00901569210042997	Short + Long-acting drugs
0.176369976407794	0.205348950831498	Short + Long-acting drugs
-0.0755757193874713	0.00240599993346563	Short + Long-acting drugs
-0.0316904167609802	-0.03229233949417	Short + Long-acting drugs
-0.0848330716598504	-0.0669412467703277	Short + Long-acting drugs
0.000818553418420115	0.0165228951761854	Short + Long-acting drugs
-0.0931477067016912	-0.0955205732082605	Short + Long-acting drugs
-0.0838591858183968	-0.0549908909307237	Short + Long-acting drugs
0.0325079719693608	0.0211022416070447	Short + Long-acting drugs
-0.0575606835312762	-0.0564073279146446	Short + Long-acting drugs
0.155045039873573	0.16544901704875	Short + Long-acting drugs
-0.0559593410040535	-0.0839089533307475	Short + Long-acting drugs
0.066751253971249	0.0504241672528232	Short + Long-acting drugs
-0.0859927730617106	-0.0676365357009088	Short + Long-acting drugs
-0.00358166486679792	-0.00130473081723981	Short + Long-acting drugs
-0.00678817128010506	-0.000450545585904987	Short + Long-acting drugs
-0.0699651068383749	-0.0493624497822928	Short + Long-acting drugs
-0.0654724045649923	-0.0631147702983813	Short + Long-acting drugs
-0.00962893891238661	-0.00734063535016687	Short + Long-acting drugs
-0.0573730328461598	-0.0319371756843593	Short + Long-acting drugs
-0.0413328372472754	0.00365333959865473	Short + Long-acting drugs
-0.0060365224951474	0.00349963835422408	Short + Long-acting drugs
-0.000680790848178485	-0.0309947447783826	Short + Long-acting drugs
0.105416936067347	0.095892864421611	Short + Long-acting drugs
-0.0442650967035495	-0.0421658625511532	Short + Long-acting drugs
-0.0930030296916454	-0.100131133045647	Short + Long-acting drugs
0.124170046364205	0.0888530348283995	Short + Long-acting drugs
0.173783463643942	0.166080459501217	Short + Long-acting drugs
-0.0158214838957647	-0.0233263582810522	Short + Long-acting drugs
-0.0272234710395621	-0.039282493515508	Short + Long-acting drugs
-0.039070522365355	-0.0129558867499263	Short + Long-acting drugs
-0.0225981679069364	-0.0108580917924122	Short + Long-acting drugs
0.192593524598699	0.187146992278551	Short + Long-acting drugs
-0.0123496222943195	-0.0744039788504464	Short + Long-acting drugs
0.0312201153144442	0.0100539038123872	Short + Long-acting drugs
0.0689100312151148	0.0631074122225798	Short + Long-acting drugs
0.00319433597548107	0.039149348106283	Short + Long-acting drugs
-0.0769346390815851	-0.0788562180759228	Short + Long-acting drugs
0.0512344186746407	0.0239579903802944	Short + Long-acting drugs
-0.00166735387409661	6.68842569924335e-05	Short + Long-acting drugs
-0.00359774865368309	-0.0158506122596289	Short + Long-acting drugs
-0.01101092894265	-0.0190636598643027	Short + Long-acting drugs
-0.0620137358406962	-0.0387424925017025	Short + Long-acting drugs
-0.0911521446604809	-0.0920070082012141	Short + Long-acting drugs
-0.0145657077410851	-0.0212666955576734	Short + Long-acting drugs
-0.0835245852520199	-0.06907872698995	Short + Long-acting drugs
0.208407276365226	0.217636997465915	Short + Long-acting drugs
0.0601917077277695	0.0462351641051692	Short + Long-acting drugs
0.14345677155911	0.150633378046771	Short + Long-acting drugs
-0.0595955393996807	-0.0444633080277048	Short + Long-acting drugs
-0.0206394315386482	0.00850172867776308	Short + Long-acting drugs
0.227920980422348	0.255551162624935	Short + Long-acting drugs
-0.0280593616004739	-0.0375324257934228	Short + Long-acting drugs
-0.0574583495849621	-0.0185894121287626	Short + Long-acting drugs
0.000674576300192862	0.0127798756299698	Short + Long-acting drugs
0.208019852097472	0.215597012114214	Short + Long-acting drugs
-0.00640722449182357	-0.0187372424238687	Short + Long-acting drugs
-0.0647128891135208	-0.0429455068892033	Short + Long-acting drugs
-0.0456066626789229	-0.032396089415739	Short + Long-acting drugs
0.101264924574847	0.113156386947092	Short + Long-acting drugs
-0.0362616255911237	-0.0241698865432508	Short + Long-acting drugs
-0.0542321475081107	-0.0579646103793409	Short + Long-acting drugs
-0.00788852318177917	0.0519290368382661	Short + Long-acting drugs
0.0263405213504088	-0.0114545559270324	Short + Long-acting drugs
0.0431816674017271	0.0276078128214728	Short + Long-acting drugs
-0.010840720632082	0.0119733489112878	Short + Long-acting drugs
0.0232257224413633	0.00629331139758024	Short + Long-acting drugs
-0.0418955531782445	-0.044048747090603	Short + Long-acting drugs
-0.0378224136171415	-0.0366447932426638	Short + Long-acting drugs
0.159857719109388	0.114435444357396	Short + Long-acting drugs
0.142321620343103	0.146205569177643	Short + Long-acting drugs
-0.082938338204189	-0.104706358589217	Short + Long-acting drugs
0.0810018718278593	0.0710023000221726	Short + Long-acting drugs
-0.0780747162227263	-0.069654370975608	Short + Long-acting drugs
-0.0435397233785604	-0.042891586183313	Short + Long-acting drugs
0.0579367791169326	0.0419236124017791	Short + Long-acting drugs
-0.0345217715281226	-0.03081327580261	Short + Long-acting drugs
-0.00019866317508079	0.00914002668402878	Short + Long-acting drugs
-0.0117378792515388	0.0130370809401079	Short + Long-acting drugs
-0.0255061371105442	-0.0509105831770717	Short + Long-acting drugs
-0.0828597315239261	-0.0629322137113705	Short + Long-acting drugs
0.00238505911890659	0.00497883295983077	Short + Long-acting drugs
-0.00946034852900132	-0.0184203102057831	Short + Long-acting drugs
-0.098820321908695	-0.0950912676302513	Short + Long-acting drugs
-0.0518513955970739	-0.04802130658143	Short + Long-acting drugs
-0.0599688646861792	-0.0654908924625672	Short + Long-acting drugs
-0.00775937930722362	-0.0141387056401176	Short + Long-acting drugs
-0.0752025189267403	-0.0647177493782382	Short + Long-acting drugs
-0.0500060892123068	-0.0448700041284106	Short + Long-acting drugs
-0.0679898642822693	-0.0505728474371918	Short + Long-acting drugs
-0.0459629926993268	-0.0420394209896883	Short + Long-acting drugs
0.0611995336196614	0.0718056720557681	Short + Long-acting drugs
0.182077048263741	0.121607011774566	Short + Long-acting drugs
0.233768898675739	0.244145724044798	Short + Long-acting drugs
-0.0133239931018362	-0.0300327640790287	Short + Long-acting drugs
-0.00943628301634231	-0.00273623607115879	Short + Long-acting drugs
-0.0685907994384733	-0.0847127469101514	Short + Long-acting drugs
-0.0110180856573513	-0.011881589777288	Short + Long-acting drugs
-0.0480176687276144	-0.0333139856711095	Short + Long-acting drugs
0.0114868855633644	0.0196131696335977	Short + Long-acting drugs
0.0744967045818101	0.0397342464082427	Short + Long-acting drugs
-0.0157221434162591	-0.0630573591854525	Short + Long-acting drugs
-0.0129813969636154	0.00103136189597975	Short + Long-acting drugs
-0.0164717223089838	-0.0185878143928933	Short + Long-acting drugs
-0.0850217129621979	-0.0641109832507297	Short + Long-acting drugs
-0.0225428572367583	-0.0276264406690314	Short + Long-acting drugs
-0.0857433921544857	-0.0816949892788843	Short + Long-acting drugs
-0.101086209981494	-0.0962029628521047	Short + Long-acting drugs
0.0974082369476012	0.0936330144535455	Short + Long-acting drugs
-0.0523580755299992	-0.0582094326759958	Short + Long-acting drugs
-0.000246636614097601	-0.0110235094854609	Short + Long-acting drugs
-0.0732185745879794	-0.0666980616034683	Short + Long-acting drugs
0.0408839540332087	0.0352826130625273	Short + Long-acting drugs
-0.0768285833238507	-0.0768557083087246	Short + Long-acting drugs
-0.0350314538208624	-0.00662366444093886	Short + Long-acting drugs
0.235494467352257	0.229940172129696	Short + Long-acting drugs
-0.0413415883739651	-0.0432486998692723	Short + Long-acting drugs
-0.0892008540607306	-0.0744472810618372	Short + Long-acting drugs
0.255911262202633	0.263044943629158	Short + Long-acting drugs
-0.0343197308680083	-0.0385752551618485	Short + Long-acting drugs
-0.0105739299949659	-0.0119391092406	Short + Long-acting drugs
-0.0920940289700942	-0.0844311268751375	Short + Long-acting drugs
-0.0611484272753541	-0.0696275102396053	Short + Long-acting drugs
0.161367421270061	0.153166053491723	Short + Long-acting drugs
0.0232512947296017	-0.0114068622323303	Short + Long-acting drugs
0.18071876643849	0.185033641027894	Short + Long-acting drugs
0.0406066068558773	0.036895998818098	Short + Long-acting drugs
-0.010064911056369	-0.00948799983301161	Short + Long-acting drugs
0.221728734459636	0.219257999407522	Short + Long-acting drugs
-0.0875244785542266	-0.0867588878258965	Short + Long-acting drugs
-0.064731265607253	-0.080261865578646	Short + Long-acting drugs
-0.013464935731384	-0.0203921260637908	Short + Long-acting drugs
-0.0178968276071969	-0.0181875124584085	Short + Long-acting drugs
-0.0242292925949017	-0.0260484796533019	Short + Long-acting drugs
-0.0727694330968121	-0.0680358940778476	Short + Long-acting drugs
-0.0255498326893376	-0.0424239688928318	Short + Long-acting drugs
-0.00854653060459844	-0.0137186936332345	Short + Long-acting drugs
0.0346988735900738	0.0357322558529823	Short + Long-acting drugs
0.0908263642605589	0.110314107249831	Short + Long-acting drugs
-0.0190313503382133	-0.0181361372190732	Short + Long-acting drugs
0.104440035523003	0.110468868536171	Short + Long-acting drugs
-0.0159524435632774	-0.0190573451088254	Short + Long-acting drugs
-0.0446128333714703	-0.0473608576448692	Short + Long-acting drugs
-0.00227054222918984	-0.00217340716141219	Short + Long-acting drugs
0.047548439975063	0.0265039848452887	Short + Long-acting drugs
-0.00539293245419894	-0.0104192836873134	Short + Long-acting drugs
-0.0615266352518712	-0.0503313872271576	Short + Long-acting drugs
0.0946479524583235	0.0831472904145902	Short + Long-acting drugs
-0.0121316829637414	-0.0176287887568043	Short + Long-acting drugs
-0.076893081236879	-0.0752679722612303	Short + Long-acting drugs
-0.0171188379590256	-0.0137211246054695	Short + Long-acting drugs
0.0977678112533779	0.0961908028354413	Short + Long-acting drugs
-0.0982586631535145	-0.0807018269796697	Short + Long-acting drugs
0.0457397209232718	0.0115401772943656	Short + Long-acting drugs
-0.0876230746991116	-0.103719358045682	Short + Long-acting drugs
-0.0704424364516874	-0.0863399324139797	Short + Long-acting drugs
-0.0352223792231491	-0.0504975678087753	Short + Long-acting drugs
0.0168397650564422	0.00388975711153917	Short + Long-acting drugs
-0.0251724566239779	-0.0350757488874931	Short + Long-acting drugs
0.163795876325785	0.168396689020945	Short + Long-acting drugs
-0.0847307909932835	-0.0873623997726625	Short + Long-acting drugs
-0.0425426960555878	-0.0461239563815896	Short + Long-acting drugs
0.0413794985384186	0.0198100494906653	Short + Long-acting drugs
-0.00797128065629781	-0.01487196913029	Short + Long-acting drugs
-0.0154494993352869	-0.0293460484972529	Short + Long-acting drugs
-0.00402186690501583	0.00151051522594898	Short + Long-acting drugs
-0.0910681652068596	-0.0681012445527503	Short + Long-acting drugs
-0.00365106104025302	-0.0169476366725783	Short + Long-acting drugs
-0.0347163916956353	-0.0361492692569041	Short + Long-acting drugs
-0.041439028868445	-0.0521631507977697	Short + Long-acting drugs
-0.0679030051180524	-0.0795662416001204	Short + Long-acting drugs
0.00141908565495514	0.0083678787561293	Short + Long-acting drugs
0.112654122380708	0.0809128536921819	Short + Long-acting drugs
-0.0665261226283414	-0.0660823072589411	Short + Long-acting drugs
-0.0293206467672984	-0.0227468313465929	Short + Long-acting drugs
0.142634749040414	0.133847642930032	Short + Long-acting drugs
-0.0821544590449753	-0.0862560471155511	Short + Long-acting drugs
-0.0709446223282044	-0.0602927914528012	Short + Long-acting drugs
0.0426356192207313	0.0495875763391259	Short + Long-acting drugs
-0.0485342028447259	-0.0551318122726911	Short + Long-acting drugs
0.0382532807675783	0.0389111664309167	Short + Long-acting drugs
-0.014687203089385	-0.00991875871279668	Short + Long-acting drugs
-0.0292428899175698	-0.0219254836562344	Short + Long-acting drugs
-0.0853921569306087	-0.0672020494090512	Short + Long-acting drugs
-0.0769849620688407	-0.0717637198167838	Short + Long-acting drugs
-0.0511239338717707	-0.0470617193294291	Short + Long-acting drugs
-0.0311375113703291	-0.0277504424678697	Short + Long-acting drugs
0.0547983570310391	0.0459405529634837	Short + Long-acting drugs
-0.0296056132448884	-0.0545910708782942	Short + Long-acting drugs
-0.0626223856623051	-0.0484361767282685	Short + Long-acting drugs
-0.0266219683443265	-0.0403593411197604	Short + Long-acting drugs
-0.0118219364068541	-0.0048787663952294	Short + Long-acting drugs
0.0895435850879543	0.0914380087070626	Short + Long-acting drugs
0.243609603052733	0.205551808850941	Short + Long-acting drugs
0.11771019336381	0.118862726694192	Short + Long-acting drugs
0.295097734880696	0.280489807554277	Short + Long-acting drugs
0.046159995772353	0.027595257214046	Short + Long-acting drugs
0.205306957186395	0.186643401076027	Short + Long-acting drugs
-0.057123071852037	-0.0574096784164754	Short + Long-acting drugs
0.062704954255198	0.0148811847214868	Short + Long-acting drugs
-0.0309554577005823	-0.105933540041743	Short + Long-acting drugs
-0.0954196114592072	-0.0898304239761848	Short + Long-acting drugs
-0.0692852019455167	-0.0965189057924752	Short + Long-acting drugs
0.0882050832881066	0.0343433859287846	Short + Long-acting drugs
0.0303472278077079	0.0350343539083226	Short + Long-acting drugs
0.109279390444801	0.0869398142787818	Short + Long-acting drugs
-0.0524200056623488	-0.0581105805122586	Short + Long-acting drugs
-0.00791134139640067	-0.026886164424304	Short + Long-acting drugs
0.103582364404781	0.123233123721245	Short + Long-acting drugs
0.24673679573859	0.253026005161366	Short + Long-acting drugs
-0.0363600426153205	-0.0392381226982281	Short + Long-acting drugs
0.156305636960205	0.0968990634006763	Short + Long-acting drugs
0.105182260156059	0.120613509886173	Short + Long-acting drugs
0.000784188590437518	0.000309208083658076	Short + Long-acting drugs
-0.0981091008159355	-0.0818268283378859	Short + Long-acting drugs
-0.00241892758139676	-0.0405593512008674	Short + Long-acting drugs
0.0720860799466504	0.0744028771211071	Short + Long-acting drugs
0.0275265904951241	0.0791288830566396	Short + Long-acting drugs
-0.0819190116161393	-0.0656866227987836	Short + Long-acting drugs
0.185918390901987	0.160099647514644	Short + Long-acting drugs
0.0483501135913325	0.0588756656615064	Short + Long-acting drugs
0.12472938449341	0.125046363937867	Short + Long-acting drugs
-0.00602463744035051	-0.0175913225803281	Short + Long-acting drugs
-0.00542263975095409	-0.00869061168209472	Short + Long-acting drugs
-0.0170129770913236	-0.0137715514342838	Short + Long-acting drugs
0.00271007149446574	-0.00267557218400479	Short + Long-acting drugs
0.00110457042389461	0.00838155423124969	Short + Long-acting drugs
-0.0801834840173663	-0.0831440371619247	Short + Long-acting drugs
-0.0866617905546914	-0.0787989270174503	Short + Long-acting drugs
-0.0673968640561314	-0.0770018531011276	Short + Long-acting drugs
-0.040757537257912	-0.0336233151728107	Short + Long-acting drugs
0.00347237260227444	0.0472303328510594	Short + Long-acting drugs
-0.0676930362585573	-0.0685589715375585	Short + Long-acting drugs
