# Supplementary material for: The influence of biological, epidemiological, and treatment factors on the establishment and spread of drug-resistant Plasmodium falciparum
Source: eLife. 2022 Jul 7;11:e77634. doi: 10.7554/eLife.77634 (PMC9262398; doi:10.7554/eLife.77634)
Supplement: Appendix 1—figure 8—source data 1. [file elife-77634-app1-fig8-data1.csv]

Test_True	Test_predicted	EIR	Access_treatment	Resistance_level	Seasonality_pattern	Adherence_treatment
0.146922196087223	0.155695808991461	5	0.5	7	No seasonality	Low
0.240194705788048	0.240472209471731	5	0.5	7	No seasonality	Low
0.292407044306283	0.285517857225828	5	0.5	7	No seasonality	Low
0.274807929095765	0.274707123885734	5	0.5	7	No seasonality	Low
0.162298599680842	0.162740134876413	5	0.5	7	No seasonality	Low
0.184968129112188	0.190394116408225	5	0.5	7	No seasonality	Low
0.340325710132377	0.335143598997593	5	0.5	7	No seasonality	Low
0.184537627867668	0.189833858135077	5	0.5	7	No seasonality	Low
0.197337699389284	0.199334563290001	5	0.5	7	No seasonality	Low
0.35091658405588	0.334566380648472	5	0.5	7	No seasonality	Low
0.15407818921201	0.155704570149261	5	0.5	7	No seasonality	Low
0.25614956343056	0.251590489019014	5	0.5	7	No seasonality	Low
0.162715976815806	0.160507398421978	5	0.5	7	No seasonality	Low
0.265304191210235	0.256773180076304	5	0.5	7	No seasonality	Low
0.284780861893161	0.284192597429018	5	0.5	7	No seasonality	Low
0.0562873990213436	0.0707659032040029	5	0.5	7	No seasonality	Low
0.112920594762695	0.122414437724301	5	0.5	7	No seasonality	Low
0.294016996350863	0.299829219426114	5	0.5	7	No seasonality	Low
0.342162167148344	0.340629461004503	5	0.5	7	No seasonality	Low
0.280364910906856	0.275601207521003	5	0.5	7	No seasonality	Low
0.20680301882677	0.207771523363736	5	0.5	7	No seasonality	Low
0.238885043602979	0.229879277018973	5	0.5	7	No seasonality	Low
0.0928541513566021	0.0953811560927444	5	0.5	7	No seasonality	Low
0.319595171713739	0.325981354208852	5	0.5	7	No seasonality	Low
0.167352056538606	0.16642868738858	5	0.5	7	No seasonality	Low
0.105289648336061	0.115074788102199	5	0.5	7	No seasonality	Low
0.141190125325883	0.145871191563999	5	0.5	7	No seasonality	Low
0.124890455169777	0.134500543177	5	0.5	7	No seasonality	Low
0.172994040011738	0.176541123680552	5	0.5	7	No seasonality	Low
0.29585074339536	0.284057086715475	5	0.5	7	No seasonality	Low
0.302569358870201	0.301428915141011	10	0.5	7	No seasonality	Low
0.23249231620915	0.226592993831258	10	0.5	7	No seasonality	Low
0.263909797912101	0.263420953262588	10	0.5	7	No seasonality	Low
0.000567442910802041	0.0091754676283142	10	0.5	7	No seasonality	Low
0.267926476059576	0.271053831955233	10	0.5	7	No seasonality	Low
0.224803667701952	0.226148864792798	10	0.5	7	No seasonality	Low
0.109773579169104	0.112002740191791	10	0.5	7	No seasonality	Low
0.292942040870386	0.284254650304534	10	0.5	7	No seasonality	Low
0.196748163432671	0.190539027407797	10	0.5	7	No seasonality	Low
0.147399973749962	0.152422165616125	10	0.5	7	No seasonality	Low
0.118736904372298	0.121951458307789	10	0.5	7	No seasonality	Low
0.305602337195798	0.291513781482916	10	0.5	7	No seasonality	Low
0.177579262281033	0.180107724033811	10	0.5	7	No seasonality	Low
0.0658633508213446	0.0636825164762233	10	0.5	7	No seasonality	Low
0.125741931759913	0.122058048600498	10	0.5	7	No seasonality	Low
0.141378336955304	0.144139317240472	10	0.5	7	No seasonality	Low
0.255487698776688	0.25564210893365	10	0.5	7	No seasonality	Low
0.257379521073127	0.247496799719776	10	0.5	7	No seasonality	Low
0.283859816935778	0.285801511731442	10	0.5	7	No seasonality	Low
0.277639184227486	0.265650191053616	10	0.5	7	No seasonality	Low
0.259769206913315	0.25009447058048	10	0.5	7	No seasonality	Low
0.0633176080635417	0.0615795302662706	10	0.5	7	No seasonality	Low
0.0732267718443893	0.0799304511954851	10	0.5	7	No seasonality	Low
0.0488951392835073	0.0460518815227022	10	0.5	7	No seasonality	Low
0.14501277673414	0.143428066697589	10	0.5	7	No seasonality	Low
0.0697386672049395	0.0729308418225951	10	0.5	7	No seasonality	Low
0.194286373192952	0.186358732361675	10	0.5	7	No seasonality	Low
0.122276528231935	0.120584289421454	10	0.5	7	No seasonality	Low
0.202277571938606	0.208101059132926	10	0.5	7	No seasonality	Low
0.253858955888878	0.240645473143743	10	0.5	7	No seasonality	Low
0.242141841979812	0.239545256709007	500	0.5	7	No seasonality	Low
0.0636283475050909	0.0701937564760975	500	0.5	7	No seasonality	Low
-0.0260473816454947	-0.0305499538109709	500	0.5	7	No seasonality	Low
0.128048052348924	0.126955150882625	500	0.5	7	No seasonality	Low
0.000271609803746384	0.00992536361480398	500	0.5	7	No seasonality	Low
0.105153309609776	0.0933508926713801	500	0.5	7	No seasonality	Low
0.179835555498558	0.164996753342526	500	0.5	7	No seasonality	Low
0.217778855341062	0.217389190489881	500	0.5	7	No seasonality	Low
0.0495603808229825	0.0685953335138099	500	0.5	7	No seasonality	Low
-0.000430493967693902	0.000593247042054726	500	0.5	7	No seasonality	Low
0.219062504981868	0.215752087185174	500	0.5	7	No seasonality	Low
0.0596191206679752	0.0629855504071102	500	0.5	7	No seasonality	Low
0.0874311198841969	0.0907526726506926	500	0.5	7	No seasonality	Low
0.0992627624129232	0.102481708191168	500	0.5	7	No seasonality	Low
-0.0130546126410279	-0.0036767459187167	500	0.5	7	No seasonality	Low
0.109999707187033	0.103316320571436	500	0.5	7	No seasonality	Low
0.0692610449515242	0.0666296085794999	500	0.5	7	No seasonality	Low
0.0211092101212082	0.0198836102467568	500	0.5	7	No seasonality	Low
0.0874077777194007	0.0880437880573187	500	0.5	7	No seasonality	Low
0.0803440764817704	0.0795079222400612	500	0.5	7	No seasonality	Low
0.0180891290697852	0.0140110662817089	500	0.5	7	No seasonality	Low
0.144486706502201	0.147573337304702	500	0.5	7	No seasonality	Low
0.0219670669536076	0.0205424740159282	500	0.5	7	No seasonality	Low
0.178845500138391	0.181909963648179	500	0.5	7	No seasonality	Low
0.0998699785271267	0.100927845707674	500	0.5	7	No seasonality	Low
0.203696949478338	0.203770048583432	500	0.5	7	No seasonality	Low
0.123665418411798	0.115275181907185	500	0.5	7	No seasonality	Low
0.0218693289258246	0.0329768419613816	500	0.5	7	No seasonality	Low
0.230742873438162	0.232428936352941	500	0.5	7	No seasonality	Low
0.102642827464709	0.0905669116743258	500	0.5	7	No seasonality	Low
-0.000766244732293784	0.0014446521174756	5	0.5	7	No seasonality	High
0.0277949295782536	0.0264724169357364	5	0.5	7	No seasonality	High
-0.0339862576987242	-0.0303521635865069	5	0.5	7	No seasonality	High
-0.0134117662085914	-0.00902368826892404	5	0.5	7	No seasonality	High
0.197552664264785	0.193714041791123	5	0.5	7	No seasonality	High
0.281489879187188	0.283288332032986	5	0.5	7	No seasonality	High
0.170424684151291	0.169136508171437	5	0.5	7	No seasonality	High
0.0464070224184388	0.0460031562142628	5	0.5	7	No seasonality	High
0.278479060394739	0.262195602744832	5	0.5	7	No seasonality	High
-0.0190957967347496	-0.0152727877816521	5	0.5	7	No seasonality	High
-0.00452900142674062	-0.00693158407350705	5	0.5	7	No seasonality	High
-0.010512053209679	-0.00944272160100307	5	0.5	7	No seasonality	High
0.0197510847940427	0.0183538332049923	5	0.5	7	No seasonality	High
-0.0125870057824768	-0.011922375587985	5	0.5	7	No seasonality	High
0.218079960685601	0.231231550225013	5	0.5	7	No seasonality	High
-0.0324125958414248	-0.03400084204545	5	0.5	7	No seasonality	High
0.0216520400053938	0.0280700711576517	5	0.5	7	No seasonality	High
0.344000106993253	0.358508792320312	5	0.5	7	No seasonality	High
0.240531603415864	0.24080181991947	5	0.5	7	No seasonality	High
0.339567403659515	0.321757694247345	5	0.5	7	No seasonality	High
0.0165500228926705	0.0194111522579413	5	0.5	7	No seasonality	High
0.302880922451787	0.289400295123558	5	0.5	7	No seasonality	High
-0.0200638912633163	-0.00622438217670859	5	0.5	7	No seasonality	High
0.266235951404382	0.264486787387956	5	0.5	7	No seasonality	High
-0.00407512774321043	0.000925189309335939	5	0.5	7	No seasonality	High
0.0224555175169154	0.0210981214235418	5	0.5	7	No seasonality	High
0.104010255775573	0.139605613598112	5	0.5	7	No seasonality	High
0.326202793564138	0.314991475521962	5	0.5	7	No seasonality	High
0.0158655065397675	0.0147785406692967	5	0.5	7	No seasonality	High
0.278221233841748	0.26089683174421	5	0.5	7	No seasonality	High
0.071731862255581	0.0780997138398421	10	0.5	7	No seasonality	High
-0.000256867985077798	-0.00377098597264304	10	0.5	7	No seasonality	High
0.307266651266339	0.29202504338984	10	0.5	7	No seasonality	High
-0.00217568976552275	-0.00347157764176843	10	0.5	7	No seasonality	High
0.253729631737466	0.244851591938141	10	0.5	7	No seasonality	High
-0.0357655717874915	-0.0392793047182983	10	0.5	7	No seasonality	High
0.00931930840696702	0.0121279667977819	10	0.5	7	No seasonality	High
0.273497963930091	0.223684404706178	10	0.5	7	No seasonality	High
0.0270619961086145	0.0368655975191831	10	0.5	7	No seasonality	High
0.00813190121447448	0.00557995503415737	10	0.5	7	No seasonality	High
-0.0169628779797429	-0.0031330755004241	10	0.5	7	No seasonality	High
0.113092442444969	0.108747480205689	10	0.5	7	No seasonality	High
0.0131138337764617	0.0249951460112365	10	0.5	7	No seasonality	High
0.0275837448610501	0.0221848749919648	10	0.5	7	No seasonality	High
0.0127431013857271	0.0134388068762273	10	0.5	7	No seasonality	High
0.0171268353198004	0.0166122521046067	10	0.5	7	No seasonality	High
-0.0181410203086763	-0.0227535217231754	10	0.5	7	No seasonality	High
-0.0442409168497389	-0.0264916582947494	10	0.5	7	No seasonality	High
0.301054217502657	0.305928323210311	10	0.5	7	No seasonality	High
0.190916755514553	0.174540382211989	10	0.5	7	No seasonality	High
0.180992852001202	0.18311639894139	10	0.5	7	No seasonality	High
0.0213014854479701	0.0341920548668527	10	0.5	7	No seasonality	High
0.172792498169334	0.155018111753129	10	0.5	7	No seasonality	High
0.0085364533034198	0.00725165386838106	10	0.5	7	No seasonality	High
0.221461749734178	0.191829553632007	10	0.5	7	No seasonality	High
0.17985649259191	0.175164996393848	10	0.5	7	No seasonality	High
0.195988015603884	0.186353279345481	10	0.5	7	No seasonality	High
0.28153243634292	0.28073056546147	10	0.5	7	No seasonality	High
0.262137193265313	0.266408346248932	10	0.5	7	No seasonality	High
-0.0325981247646041	-0.0382432658081246	10	0.5	7	No seasonality	High
0.259368094149524	0.250184090781397	500	0.5	7	No seasonality	High
0.0879421555309514	0.0867142188234803	500	0.5	7	No seasonality	High
0.102699947055936	0.105121580026536	500	0.5	7	No seasonality	High
0.0555523225695878	0.0532082345233263	500	0.5	7	No seasonality	High
-0.0310112134427721	-0.0300763478492344	500	0.5	7	No seasonality	High
-0.0252280698727258	-0.0287430948255581	500	0.5	7	No seasonality	High
0.0145179211173043	0.0142065100464195	500	0.5	7	No seasonality	High
-0.0100595089936346	-0.0143020325946886	500	0.5	7	No seasonality	High
0.0602017069130717	0.0607043724196216	500	0.5	7	No seasonality	High
-0.00310973993935879	-0.00311904818596244	500	0.5	7	No seasonality	High
0.047858352994084	0.0479391873322707	500	0.5	7	No seasonality	High
-0.030267819079019	-0.0326933488828123	500	0.5	7	No seasonality	High
-0.00634943650088102	-0.00774567822232788	500	0.5	7	No seasonality	High
0.0467577101118477	0.0484440211032506	500	0.5	7	No seasonality	High
0.12663346480965	0.131521666038321	500	0.5	7	No seasonality	High
0.115098959141333	0.117873884009308	500	0.5	7	No seasonality	High
0.0215453754626052	0.0216482358709245	500	0.5	7	No seasonality	High
0.241937153463287	0.286639240640304	500	0.5	7	No seasonality	High
-0.0028381607176691	-0.0019960837172638	500	0.5	7	No seasonality	High
-0.00674721559069546	-0.0100231201887821	500	0.5	7	No seasonality	High
-0.0360111697852108	-0.0372078165341938	500	0.5	7	No seasonality	High
0.0370735506936477	0.0368403552640926	500	0.5	7	No seasonality	High
0.0231631718249204	0.0229398136061428	500	0.5	7	No seasonality	High
0.0225630385207587	0.023042854368687	500	0.5	7	No seasonality	High
0.176963647814199	0.170730605251503	500	0.5	7	No seasonality	High
0.128227020632082	0.136833274836744	500	0.5	7	No seasonality	High
0.193518448236315	0.200689333862393	500	0.5	7	No seasonality	High
-0.0312540368752787	-0.0313181632479042	500	0.5	7	No seasonality	High
-0.0250976336956967	-0.0260755844698787	500	0.5	7	No seasonality	High
0.169506220895937	0.173690187183978	500	0.5	7	No seasonality	High
0.322323963574301	0.327940574729841	5	0.5	7	Seasonality	Low
0.257050948063891	0.257059468601776	5	0.5	7	Seasonality	Low
0.337907187785677	0.342223794272068	5	0.5	7	Seasonality	Low
0.255595387391129	0.285466076787901	5	0.5	7	Seasonality	Low
0.394457915271924	0.390872009957701	5	0.5	7	Seasonality	Low
0.381329751289284	0.402533701418929	5	0.5	7	Seasonality	Low
0.282988859516371	0.293973051965591	5	0.5	7	Seasonality	Low
0.268733231558423	0.273735400655451	5	0.5	7	Seasonality	Low
0.188191551496881	0.183779518087568	5	0.5	7	Seasonality	Low
0.300211908511295	0.298440026283926	5	0.5	7	Seasonality	Low
0.37249356683987	0.370355397341364	5	0.5	7	Seasonality	Low
0.304091145811209	0.294241055037826	5	0.5	7	Seasonality	Low
0.351674600165324	0.356294811399844	5	0.5	7	Seasonality	Low
0.395927203214728	0.399636056458533	5	0.5	7	Seasonality	Low
0.363619242913308	0.363361260232936	5	0.5	7	Seasonality	Low
0.348581307050401	0.357286672615056	5	0.5	7	Seasonality	Low
0.247648222699611	0.243742758218992	5	0.5	7	Seasonality	Low
0.390122906836628	0.387940710751933	5	0.5	7	Seasonality	Low
0.336239992645758	0.331102389828382	5	0.5	7	Seasonality	Low
0.241652307682311	0.238031974891397	5	0.5	7	Seasonality	Low
0.40388970815453	0.405547002130407	5	0.5	7	Seasonality	Low
0.243849071490744	0.244008942767405	5	0.5	7	Seasonality	Low
0.386737342161085	0.385819861209425	5	0.5	7	Seasonality	Low
0.217630263299209	0.21646119221826	5	0.5	7	Seasonality	Low
0.246385992599938	0.250865648679942	5	0.5	7	Seasonality	Low
0.356860415536286	0.360837755600736	5	0.5	7	Seasonality	Low
0.395254613290671	0.387007657463778	5	0.5	7	Seasonality	Low
0.199644190414211	0.22328527997059	5	0.5	7	Seasonality	Low
0.156176545067089	0.171821819878397	5	0.5	7	Seasonality	Low
0.263995294665614	0.267643456812324	5	0.5	7	Seasonality	Low
0.276892271675488	0.278093889154423	5	0.5	7	Seasonality	Low
0.223512578801021	0.215085190142821	5	0.5	7	Seasonality	Low
0.245054230943741	0.240408350376035	5	0.5	7	Seasonality	Low
0.255964645982346	0.255117300677355	5	0.5	7	Seasonality	Low
0.194058052066589	0.188885571532229	5	0.5	7	Seasonality	Low
0.119928986520904	0.13776867705773	5	0.5	7	Seasonality	Low
0.36727270174539	0.359485643673007	5	0.5	7	Seasonality	Low
0.0709720353624169	0.0809812770304855	5	0.5	7	Seasonality	Low
0.205979437103667	0.196756218047839	5	0.5	7	Seasonality	Low
0.247185223924939	0.25021572185215	5	0.5	7	Seasonality	Low
0.0686696791246352	0.0769495978782534	10	0.5	7	Seasonality	Low
0.326748745471276	0.336326353814111	10	0.5	7	Seasonality	Low
0.322933944668796	0.314793154408379	10	0.5	7	Seasonality	Low
0.304107880018277	0.314173328245907	10	0.5	7	Seasonality	Low
0.358439755647915	0.345782271773735	10	0.5	7	Seasonality	Low
0.266986703243958	0.2695585649184	10	0.5	7	Seasonality	Low
0.106706683592473	0.113496305130109	10	0.5	7	Seasonality	Low
0.195527545238235	0.197390846486182	10	0.5	7	Seasonality	Low
0.122331186503664	0.124521788968576	10	0.5	7	Seasonality	Low
0.305449906931965	0.313475478566877	10	0.5	7	Seasonality	Low
0.299148956321841	0.297392462279995	10	0.5	7	Seasonality	Low
0.234663790409369	0.237841991136241	10	0.5	7	Seasonality	Low
0.300212995754454	0.32091388134306	10	0.5	7	Seasonality	Low
0.148890245592118	0.141877381433161	10	0.5	7	Seasonality	Low
0.312286794058773	0.317000311250896	10	0.5	7	Seasonality	Low
0.273631284504796	0.271716049410117	10	0.5	7	Seasonality	Low
0.308136853811145	0.305639066058944	10	0.5	7	Seasonality	Low
0.159755863113151	0.161553068558187	10	0.5	7	Seasonality	Low
0.254904596640368	0.251332839914271	10	0.5	7	Seasonality	Low
0.352764073234629	0.363646641012419	10	0.5	7	Seasonality	Low
0.194348000803856	0.196836915220893	10	0.5	7	Seasonality	Low
0.28137770117304	0.284327904521304	10	0.5	7	Seasonality	Low
0.214421199557743	0.22066129783193	10	0.5	7	Seasonality	Low
0.120563409576741	0.132478341766014	10	0.5	7	Seasonality	Low
0.0745767756302366	0.103650638348193	10	0.5	7	Seasonality	Low
0.287790043075251	0.286078107090611	10	0.5	7	Seasonality	Low
0.328585457902278	0.328560812787004	10	0.5	7	Seasonality	Low
0.233003313575283	0.232049641157141	10	0.5	7	Seasonality	Low
0.171837681379254	0.193720115057176	10	0.5	7	Seasonality	Low
0.349672002339754	0.354829377247731	10	0.5	7	Seasonality	Low
0.200323302337841	0.190787853519921	500	0.5	7	Seasonality	Low
0.104356304275533	0.107516402673145	500	0.5	7	Seasonality	Low
0.195632058663997	0.204830998056603	500	0.5	7	Seasonality	Low
0.214333361735524	0.221066035937585	500	0.5	7	Seasonality	Low
0.241615945001612	0.226541809113526	500	0.5	7	Seasonality	Low
0.229704710474078	0.224337722668481	500	0.5	7	Seasonality	Low
0.0902649119825535	0.0842124577937834	500	0.5	7	Seasonality	Low
0.129420014520052	0.125635501871311	500	0.5	7	Seasonality	Low
0.0656558308677085	0.0654023675124877	500	0.5	7	Seasonality	Low
0.00158818022827068	0.0153007149867926	500	0.5	7	Seasonality	Low
0.0741535183782001	0.0671942372864148	500	0.5	7	Seasonality	Low
0.156515324263761	0.150653657250568	500	0.5	7	Seasonality	Low
0.0611028744096598	0.0625015346057876	500	0.5	7	Seasonality	Low
0.0494562210320883	0.0463886753954958	500	0.5	7	Seasonality	Low
-0.0242699089270292	-0.0166009631878566	500	0.5	7	Seasonality	Low
0.00956232467393113	0.0123438596409765	500	0.5	7	Seasonality	Low
0.115128600753423	0.116195773650223	500	0.5	7	Seasonality	Low
0.111979685782395	0.11237349123796	500	0.5	7	Seasonality	Low
0.235366984317376	0.245505881140766	500	0.5	7	Seasonality	Low
0.164312839180407	0.176240962399844	500	0.5	7	Seasonality	Low
0.0673579286270626	0.0724946802771076	500	0.5	7	Seasonality	Low
0.223790102055542	0.220451770106932	500	0.5	7	Seasonality	Low
0.0672883430029743	0.0684726576281132	500	0.5	7	Seasonality	Low
0.057314423514848	0.0532566843713669	500	0.5	7	Seasonality	Low
0.000525787351838051	-0.00407427191554577	500	0.5	7	Seasonality	Low
0.14595013619812	0.147119696803522	500	0.5	7	Seasonality	Low
0.0894366264144592	0.0941960436208302	500	0.5	7	Seasonality	Low
0.0962030712493847	0.0908028250514294	500	0.5	7	Seasonality	Low
0.0884210252319703	0.088643397802677	500	0.5	7	Seasonality	Low
0.0638757521423986	0.0626112441181361	500	0.5	7	Seasonality	Low
0.275378075308091	0.269762578373189	5	0.5	7	Seasonality	High
0.0161168108264899	0.0161807673230291	5	0.5	7	Seasonality	High
0.396436234039486	0.394633781843317	5	0.5	7	Seasonality	High
0.35070050120763	0.364953685328077	5	0.5	7	Seasonality	High
0.0904622163041022	0.104453706163586	5	0.5	7	Seasonality	High
0.421024477249784	0.418579455366987	5	0.5	7	Seasonality	High
-0.00398978328097361	-0.000689459244065632	5	0.5	7	Seasonality	High
0.213260751495745	0.194921993003609	5	0.5	7	Seasonality	High
-0.00116451229926527	0.00448559302763582	5	0.5	7	Seasonality	High
-0.0168997722712519	-0.0178454566182926	5	0.5	7	Seasonality	High
0.128986351738061	0.146906985923934	5	0.5	7	Seasonality	High
0.0145504661162606	0.0412349054083602	5	0.5	7	Seasonality	High
0.00021857229434116	-0.00833388742090638	5	0.5	7	Seasonality	High
0.0123375104721044	0.0230566231789267	5	0.5	7	Seasonality	High
0.0192257467041487	-0.00459680256570277	5	0.5	7	Seasonality	High
0.0133484525754618	0.0138001210232079	5	0.5	7	Seasonality	High
2.21244041252417e-05	-0.0112718059190875	5	0.5	7	Seasonality	High
-0.0231005273982393	-0.0130725916087356	5	0.5	7	Seasonality	High
0.0269619490200937	0.0242259460075269	5	0.5	7	Seasonality	High
0.0716660891916058	0.0607558841086936	5	0.5	7	Seasonality	High
-2.11720122699148e-05	0.013501028913818	5	0.5	7	Seasonality	High
-0.00821181503434778	-0.0153387154682873	5	0.5	7	Seasonality	High
0.0243631970480853	0.0341984180445678	5	0.5	7	Seasonality	High
0.0247072490923126	0.0247234435930268	5	0.5	7	Seasonality	High
-0.00778714660415888	-0.0292465008586125	5	0.5	7	Seasonality	High
0.356119382617304	0.343362709394871	5	0.5	7	Seasonality	High
-0.00926535219077476	-0.010679393630953	5	0.5	7	Seasonality	High
0.400966950876721	0.399089614983795	5	0.5	7	Seasonality	High
0.412236580880629	0.406834940253305	5	0.5	7	Seasonality	High
0.0578259927107444	0.0601439298049263	5	0.5	7	Seasonality	High
0.0177743340734251	0.0186764275116335	5	0.5	7	Seasonality	High
0.404607126007498	0.418717076917626	5	0.5	7	Seasonality	High
0.0722473787465713	0.0646153563362472	5	0.5	7	Seasonality	High
-0.00463924292140279	-0.00814203608554234	5	0.5	7	Seasonality	High
0.107872960667484	0.110271737939051	5	0.5	7	Seasonality	High
-0.0263406141751897	-0.0285703693253299	5	0.5	7	Seasonality	High
0.0264041360348399	0.0267534920895394	5	0.5	7	Seasonality	High
-0.0139651803590471	-0.0142106335811132	5	0.5	7	Seasonality	High
-0.0137283244252807	-0.0281733894220002	5	0.5	7	Seasonality	High
0.010395150744099	0.0121124539648258	5	0.5	7	Seasonality	High
-0.0334531847827937	-0.0297941670136158	10	0.5	7	Seasonality	High
0.312766932827361	0.322494541987789	10	0.5	7	Seasonality	High
-0.00294324838882798	-0.015486402818722	10	0.5	7	Seasonality	High
0.161992503582547	0.148404327418663	10	0.5	7	Seasonality	High
-0.0206356467545341	-0.0243296730321788	10	0.5	7	Seasonality	High
0.0234482239716642	0.0426212372123698	10	0.5	7	Seasonality	High
0.096160710118081	0.104911803963513	10	0.5	7	Seasonality	High
0.00202238247872633	0.00486292136784124	10	0.5	7	Seasonality	High
-0.0279709128327941	-0.017127606245982	10	0.5	7	Seasonality	High
0.354385577409149	0.364762336165028	10	0.5	7	Seasonality	High
0.0999490678691826	0.108924819770117	10	0.5	7	Seasonality	High
-0.0153503086008916	-0.0207737774313355	10	0.5	7	Seasonality	High
0.256790469487567	0.257411910047507	10	0.5	7	Seasonality	High
0.109123121680506	0.101491383667071	10	0.5	7	Seasonality	High
-0.00548542120281464	-0.01869658652364	10	0.5	7	Seasonality	High
0.364540912155354	0.369040884873098	10	0.5	7	Seasonality	High
0.0289361065287463	0.053484731418075	10	0.5	7	Seasonality	High
0.257687147978391	0.255910614891181	10	0.5	7	Seasonality	High
0.331019770358018	0.369909545797226	10	0.5	7	Seasonality	High
-0.00633932995535715	-0.0164801422246238	10	0.5	7	Seasonality	High
-0.0327355847262358	-0.0300236828770034	10	0.5	7	Seasonality	High
0.251787406427621	0.245886763674338	10	0.5	7	Seasonality	High
0.340705726761003	0.317785609970755	10	0.5	7	Seasonality	High
0.00299428423124415	0.00690695193204173	10	0.5	7	Seasonality	High
0.0293140901511109	0.0274576934736094	10	0.5	7	Seasonality	High
0.0168148702158215	0.0186842971742869	10	0.5	7	Seasonality	High
-0.0312469071305877	-0.0248410556477443	10	0.5	7	Seasonality	High
0.127975416934961	0.167468900309037	10	0.5	7	Seasonality	High
0.00202600683990903	0.00273763819126618	500	0.5	7	Seasonality	High
-0.00904705312742608	-0.0206819533794009	500	0.5	7	Seasonality	High
0.0919105785383428	0.0940376210878129	500	0.5	7	Seasonality	High
-0.0196872024678316	-0.0217567771594067	500	0.5	7	Seasonality	High
0.228767549934497	0.239465389106243	500	0.5	7	Seasonality	High
-0.0360750679679387	-0.0310478172825296	500	0.5	7	Seasonality	High
0.053789317804654	0.0463225617656593	500	0.5	7	Seasonality	High
0.0145881025409777	0.0153704439992745	500	0.5	7	Seasonality	High
0.0387586808231604	0.0427182349201697	500	0.5	7	Seasonality	High
0.0128293982299585	0.0132876148794363	500	0.5	7	Seasonality	High
0.0177765917212525	0.0177697731059033	500	0.5	7	Seasonality	High
-0.0301977770621845	-0.0334458036865796	500	0.5	7	Seasonality	High
0.0340504882741833	0.028080254344817	500	0.5	7	Seasonality	High
-0.0116156894759715	-0.0105797813807896	500	0.5	7	Seasonality	High
0.262367719686179	0.266327807743068	500	0.5	7	Seasonality	High
-0.0239951073691673	-0.0309273156900856	500	0.5	7	Seasonality	High
0.0378038513048736	0.0327402620962125	500	0.5	7	Seasonality	High
0.145555063117202	0.140059291643035	500	0.5	7	Seasonality	High
0.0181181904648462	0.0151132589255917	500	0.5	7	Seasonality	High
-0.0336381637404918	-0.0402671643942605	500	0.5	7	Seasonality	High
0.0167567468958241	0.0235214325654544	500	0.5	7	Seasonality	High
-0.0372731191048813	-0.0395221865651707	500	0.5	7	Seasonality	High
0.144255537907501	0.14813694709625	500	0.5	7	Seasonality	High
0.00533616510088131	0.0122558219230745	500	0.5	7	Seasonality	High
0.16101602198264	0.153041809451066	500	0.5	7	Seasonality	High
0.0131063712945789	0.0185329037382877	500	0.5	7	Seasonality	High
-0.0141120931750749	-0.00993276961010642	500	0.5	7	Seasonality	High
-0.00520218645446605	-0.00238354804144321	500	0.5	7	Seasonality	High
0.0688347744496278	0.0900791328475867	500	0.5	7	Seasonality	High
0.0294748745368148	0.0391509330693973	500	0.5	7	Seasonality	High
0.370576337796419	0.369506972910918	5	0.5	18	No seasonality	Low
0.345660852981898	0.352687447140486	5	0.5	18	No seasonality	Low
0.36875410643113	0.367333765504896	5	0.5	18	No seasonality	Low
0.296702278364121	0.295794220478744	5	0.5	18	No seasonality	Low
0.28986591297941	0.294307035776824	5	0.5	18	No seasonality	Low
0.337679106289639	0.343292477512117	5	0.5	18	No seasonality	Low
0.329647545407782	0.332704473390629	5	0.5	18	No seasonality	Low
0.344009689957569	0.338399622656467	5	0.5	18	No seasonality	Low
0.297280355880717	0.298649078400884	5	0.5	18	No seasonality	Low
0.336642702762468	0.337672219057554	5	0.5	18	No seasonality	Low
0.329867653081847	0.328499962513875	5	0.5	18	No seasonality	Low
0.319195887611158	0.320526437872122	5	0.5	18	No seasonality	Low
0.314215928686395	0.311670683246939	5	0.5	18	No seasonality	Low
0.308192123943596	0.305047406964739	5	0.5	18	No seasonality	Low
0.346881317369938	0.339602948024959	5	0.5	18	No seasonality	Low
0.344046621480942	0.345167052111819	5	0.5	18	No seasonality	Low
0.355743116089482	0.356218041468101	5	0.5	18	No seasonality	Low
0.405964483549713	0.40461945796222	5	0.5	18	No seasonality	Low
0.388431802160472	0.391141699215331	5	0.5	18	No seasonality	Low
0.332720529884426	0.332608503598252	5	0.5	18	No seasonality	Low
0.430572824619328	0.423087916463701	5	0.5	18	No seasonality	Low
0.317528444114881	0.314008879931194	5	0.5	18	No seasonality	Low
0.380653855602179	0.377303800947852	5	0.5	18	No seasonality	Low
0.396349672928721	0.398410555893974	5	0.5	18	No seasonality	Low
0.371106739319463	0.378206859597788	5	0.5	18	No seasonality	Low
0.349184447650252	0.345626259139623	5	0.5	18	No seasonality	Low
0.368338248679941	0.369596607475556	5	0.5	18	No seasonality	Low
0.31265148006908	0.315969169364044	5	0.5	18	No seasonality	Low
0.374499717864969	0.378561101426237	5	0.5	18	No seasonality	Low
0.363170531174506	0.365923026513681	5	0.5	18	No seasonality	Low
0.275378790615186	0.276962720416511	10	0.5	18	No seasonality	Low
0.251881000736127	0.252516483577656	10	0.5	18	No seasonality	Low
0.258858774056096	0.261980628260531	10	0.5	18	No seasonality	Low
0.32083078212937	0.324471867463451	10	0.5	18	No seasonality	Low
0.279208328486739	0.276744522380025	10	0.5	18	No seasonality	Low
0.30125743262683	0.304237537405931	10	0.5	18	No seasonality	Low
0.276079784476793	0.278168581743027	10	0.5	18	No seasonality	Low
0.261075455683026	0.261086815546549	10	0.5	18	No seasonality	Low
0.282861067028399	0.281098115837525	10	0.5	18	No seasonality	Low
0.266117695676232	0.268888916544094	10	0.5	18	No seasonality	Low
0.285222205473593	0.288518546007489	10	0.5	18	No seasonality	Low
0.274799916794085	0.273466983507979	10	0.5	18	No seasonality	Low
0.240539591441001	0.237338009863347	10	0.5	18	No seasonality	Low
0.293475520898638	0.293503471550361	10	0.5	18	No seasonality	Low
0.261349020813302	0.262136597616404	10	0.5	18	No seasonality	Low
0.256215921626919	0.249954627908526	10	0.5	18	No seasonality	Low
0.263662243949363	0.266929406947695	10	0.5	18	No seasonality	Low
0.311991141157912	0.314463582508308	10	0.5	18	No seasonality	Low
0.305054138871983	0.300723025177762	10	0.5	18	No seasonality	Low
0.262747091862351	0.261655499975773	10	0.5	18	No seasonality	Low
0.278243008140417	0.280747456904508	10	0.5	18	No seasonality	Low
0.377512297922266	0.370829469531914	10	0.5	18	No seasonality	Low
0.245576773981811	0.248692761037022	10	0.5	18	No seasonality	Low
0.236011331905961	0.231130284480348	10	0.5	18	No seasonality	Low
0.300203293886483	0.297916355814423	10	0.5	18	No seasonality	Low
0.316727915316405	0.320641396784968	10	0.5	18	No seasonality	Low
0.321164535801213	0.325404514047903	10	0.5	18	No seasonality	Low
0.343118158313275	0.342759962716434	10	0.5	18	No seasonality	Low
0.279652045006591	0.284713393904224	10	0.5	18	No seasonality	Low
0.248833376338219	0.247041283554074	10	0.5	18	No seasonality	Low
0.170213548769648	0.170640870448364	500	0.5	18	No seasonality	Low
0.249263895655428	0.251896969504896	500	0.5	18	No seasonality	Low
0.204837370653542	0.201407686922316	500	0.5	18	No seasonality	Low
0.223983913454293	0.226564275888765	500	0.5	18	No seasonality	Low
0.163347026851229	0.163161062470652	500	0.5	18	No seasonality	Low
0.254555125702965	0.259926585172857	500	0.5	18	No seasonality	Low
0.262308486115406	0.261300660011279	500	0.5	18	No seasonality	Low
0.153987440426962	0.150171947100316	500	0.5	18	No seasonality	Low
0.164248466452886	0.16438814000312	500	0.5	18	No seasonality	Low
0.209190428891218	0.209182008595663	500	0.5	18	No seasonality	Low
0.192767022258988	0.193991836405833	500	0.5	18	No seasonality	Low
0.245525495750266	0.247875084727116	500	0.5	18	No seasonality	Low
0.234778839229287	0.232126135905062	500	0.5	18	No seasonality	Low
0.182771727279143	0.185658011383928	500	0.5	18	No seasonality	Low
0.238216331110295	0.238526101778602	500	0.5	18	No seasonality	Low
0.14828663736658	0.138514207372128	500	0.5	18	No seasonality	Low
0.182167130400813	0.182742774962296	500	0.5	18	No seasonality	Low
0.226944719221414	0.227021495397923	500	0.5	18	No seasonality	Low
0.192461502062376	0.195876319910275	500	0.5	18	No seasonality	Low
0.198312314779563	0.198394256234125	500	0.5	18	No seasonality	Low
0.152110084597584	0.149987504322589	500	0.5	18	No seasonality	Low
0.176980197250724	0.177822583544767	500	0.5	18	No seasonality	Low
0.211730312833983	0.214064954836637	500	0.5	18	No seasonality	Low
0.248879841425348	0.244284015927947	500	0.5	18	No seasonality	Low
0.220834632182804	0.218881918984111	500	0.5	18	No seasonality	Low
0.180551567969833	0.176287389726643	500	0.5	18	No seasonality	Low
0.169310657826949	0.169817223213704	500	0.5	18	No seasonality	Low
0.257068871121008	0.257729306842223	500	0.5	18	No seasonality	Low
0.17330985628148	0.171377375296374	500	0.5	18	No seasonality	Low
0.256445182931358	0.25496700213956	500	0.5	18	No seasonality	Low
0.358980944943619	0.361244853720033	5	0.5	18	No seasonality	High
0.326773146515487	0.325293438667363	5	0.5	18	No seasonality	High
0.371944851892336	0.368498573783472	5	0.5	18	No seasonality	High
0.39204727653178	0.390798000021307	5	0.5	18	No seasonality	High
0.341301523513806	0.335770838228223	5	0.5	18	No seasonality	High
0.312765741489924	0.312120982260866	5	0.5	18	No seasonality	High
0.353911361483885	0.356671555685458	5	0.5	18	No seasonality	High
0.307583495296077	0.306748141570983	5	0.5	18	No seasonality	High
0.330404220726731	0.332465778335313	5	0.5	18	No seasonality	High
0.318500731669892	0.320901215948604	5	0.5	18	No seasonality	High
0.297694910065961	0.29961889210502	5	0.5	18	No seasonality	High
0.315347864554019	0.311742669572669	5	0.5	18	No seasonality	High
0.321727864292828	0.311875800717539	5	0.5	18	No seasonality	High
0.350386288024309	0.351226569148523	5	0.5	18	No seasonality	High
0.290664605815436	0.291445999398569	5	0.5	18	No seasonality	High
0.352138539897111	0.35068223731998	5	0.5	18	No seasonality	High
0.342256886833081	0.346491540965389	5	0.5	18	No seasonality	High
0.296600274158093	0.29211880325186	5	0.5	18	No seasonality	High
0.304454964303605	0.306315642362783	5	0.5	18	No seasonality	High
0.360628087008104	0.365057753604858	5	0.5	18	No seasonality	High
0.335988937886367	0.336175890696457	5	0.5	18	No seasonality	High
0.321963172409062	0.322941398788079	5	0.5	18	No seasonality	High
0.314423280304772	0.317725907057664	5	0.5	18	No seasonality	High
0.310577490841584	0.309371857604866	5	0.5	18	No seasonality	High
0.380142981649075	0.376964112854818	5	0.5	18	No seasonality	High
0.323206979174942	0.323102281347581	5	0.5	18	No seasonality	High
0.34458060269897	0.344262165755648	5	0.5	18	No seasonality	High
0.351809243303532	0.35589282694229	5	0.5	18	No seasonality	High
0.32065028229488	0.319228284212241	5	0.5	18	No seasonality	High
0.305392151618589	0.303964546657429	5	0.5	18	No seasonality	High
0.269336492710993	0.264990293175182	10	0.5	18	No seasonality	High
0.274107847088281	0.275538774288625	10	0.5	18	No seasonality	High
0.266559077006627	0.272614763567843	10	0.5	18	No seasonality	High
0.312141835078254	0.310872420833989	10	0.5	18	No seasonality	High
0.243329709501855	0.248579326651651	10	0.5	18	No seasonality	High
0.324084173676559	0.319964197456174	10	0.5	18	No seasonality	High
0.302966996845146	0.304358434226389	10	0.5	18	No seasonality	High
0.289798184207962	0.285359005495955	10	0.5	18	No seasonality	High
0.275869940525395	0.298460870899024	10	0.5	18	No seasonality	High
0.340693792550014	0.345239289838645	10	0.5	18	No seasonality	High
0.241715620430783	0.248057295538839	10	0.5	18	No seasonality	High
0.291349209157745	0.289601414064112	10	0.5	18	No seasonality	High
0.292320024755375	0.287637304554765	10	0.5	18	No seasonality	High
0.27941920426236	0.27791115277212	10	0.5	18	No seasonality	High
0.264919280734485	0.269508556540113	10	0.5	18	No seasonality	High
0.267602617868661	0.268665661579957	10	0.5	18	No seasonality	High
0.241765729779639	0.246096919784668	10	0.5	18	No seasonality	High
0.343021278342051	0.34157750746418	10	0.5	18	No seasonality	High
0.298898930803833	0.302353802422971	10	0.5	18	No seasonality	High
0.232375703136459	0.239722766277755	10	0.5	18	No seasonality	High
0.257011527228994	0.257276616367655	10	0.5	18	No seasonality	High
0.307987299471719	0.306593413024153	10	0.5	18	No seasonality	High
0.263063806993823	0.265669364925043	10	0.5	18	No seasonality	High
0.285661577770884	0.288627162230761	10	0.5	18	No seasonality	High
0.275929131347748	0.277915933908321	10	0.5	18	No seasonality	High
0.309710636888151	0.309243502265109	10	0.5	18	No seasonality	High
0.311604993568845	0.307492403304201	10	0.5	18	No seasonality	High
0.299657163000183	0.301538070752242	10	0.5	18	No seasonality	High
0.292363603397054	0.288651821044588	10	0.5	18	No seasonality	High
0.259741257347441	0.255607651888605	10	0.5	18	No seasonality	High
0.225511815343554	0.230852285157976	500	0.5	18	No seasonality	High
0.167158608954714	0.164956808682085	500	0.5	18	No seasonality	High
0.230708672571117	0.234581799668229	500	0.5	18	No seasonality	High
0.268132820483372	0.263685769919516	500	0.5	18	No seasonality	High
0.256516026472889	0.257304741159194	500	0.5	18	No seasonality	High
0.199839016670324	0.207430094349727	500	0.5	18	No seasonality	High
0.224430178595763	0.223041253824216	500	0.5	18	No seasonality	High
0.265875043333659	0.265038395779893	500	0.5	18	No seasonality	High
0.226815144355063	0.226756899278116	500	0.5	18	No seasonality	High
0.244176280847274	0.247642147249064	500	0.5	18	No seasonality	High
0.282025218502268	0.288297106564025	500	0.5	18	No seasonality	High
0.203671250621682	0.209423381046654	500	0.5	18	No seasonality	High
0.306328843434733	0.312399391407897	500	0.5	18	No seasonality	High
0.171415241232152	0.17347706533898	500	0.5	18	No seasonality	High
0.23543146055632	0.23379540201365	500	0.5	18	No seasonality	High
0.196524217988257	0.191649525268265	500	0.5	18	No seasonality	High
0.222912044148129	0.222580408698015	500	0.5	18	No seasonality	High
0.26155561800135	0.26818217171588	500	0.5	18	No seasonality	High
0.199543699801319	0.201421122434254	500	0.5	18	No seasonality	High
0.161441087025873	0.167588888859965	500	0.5	18	No seasonality	High
0.204243414908731	0.207922736876413	500	0.5	18	No seasonality	High
0.261258403140166	0.263608665483492	500	0.5	18	No seasonality	High
0.206287852231142	0.199335179704568	500	0.5	18	No seasonality	High
0.223308551316276	0.224271310596636	500	0.5	18	No seasonality	High
0.297503144658649	0.322131013738201	500	0.5	18	No seasonality	High
0.198186216359814	0.199665319573832	500	0.5	18	No seasonality	High
0.249080895947192	0.256395307160344	500	0.5	18	No seasonality	High
0.185472690714402	0.193641700735904	500	0.5	18	No seasonality	High
0.257515997576775	0.260867253375532	500	0.5	18	No seasonality	High
0.283416760929996	0.267129559768314	500	0.5	18	No seasonality	High
0.410654311604174	0.41783960744888	5	0.5	18	Seasonality	Low
0.38661850071656	0.38615717975671	5	0.5	18	Seasonality	Low
0.41950942944201	0.424778970924662	5	0.5	18	Seasonality	Low
0.397799907435335	0.398390456713056	5	0.5	18	Seasonality	Low
0.431354373307353	0.435780036714257	5	0.5	18	Seasonality	Low
0.397185976138811	0.394241968058513	5	0.5	18	Seasonality	Low
0.379412514865034	0.383528984875364	5	0.5	18	Seasonality	Low
0.428809322771015	0.434358431041153	5	0.5	18	Seasonality	Low
0.39235423267706	0.395132233004296	5	0.5	18	Seasonality	Low
0.432580319071415	0.445277319024701	5	0.5	18	Seasonality	Low
0.418373116041964	0.409369345985784	5	0.5	18	Seasonality	Low
0.401144386328168	0.400496947916056	5	0.5	18	Seasonality	Low
0.40360567112704	0.405246197784472	5	0.5	18	Seasonality	Low
0.406038682001729	0.399466247657259	5	0.5	18	Seasonality	Low
0.401375190442215	0.403835323338955	5	0.5	18	Seasonality	Low
0.403952479579002	0.401060227214302	5	0.5	18	Seasonality	Low
0.389422893515657	0.385618000500552	5	0.5	18	Seasonality	Low
0.408882940543083	0.407759451119211	5	0.5	18	Seasonality	Low
0.404186944105464	0.398695654228031	5	0.5	18	Seasonality	Low
0.414033385829221	0.416430381428103	5	0.5	18	Seasonality	Low
0.380005895175846	0.376913724730955	5	0.5	18	Seasonality	Low
0.395010879622011	0.391932750907045	5	0.5	18	Seasonality	Low
0.392112608778652	0.387030454839015	5	0.5	18	Seasonality	Low
0.432985206777417	0.435448582026136	5	0.5	18	Seasonality	Low
0.377738434270694	0.37842215098585	5	0.5	18	Seasonality	Low
0.369761153929807	0.371480963316699	5	0.5	18	Seasonality	Low
0.379579326153632	0.383948493423522	5	0.5	18	Seasonality	Low
0.391362530797071	0.391905914251194	5	0.5	18	Seasonality	Low
0.424208618036089	0.433367681039446	5	0.5	18	Seasonality	Low
0.418393682149899	0.406662399033449	5	0.5	18	Seasonality	Low
0.414106680927623	0.412987379940506	5	0.5	18	Seasonality	Low
0.409601046423084	0.40439100488804	5	0.5	18	Seasonality	Low
0.376135288192713	0.370856935138863	5	0.5	18	Seasonality	Low
0.425522143243575	0.422005958318216	5	0.5	18	Seasonality	Low
0.380917867300902	0.376583690187231	5	0.5	18	Seasonality	Low
0.367859334905452	0.369006535373336	5	0.5	18	Seasonality	Low
0.418938661629097	0.412986362124874	5	0.5	18	Seasonality	Low
0.409505481158135	0.411500800918148	5	0.5	18	Seasonality	Low
0.36964742061619	0.367507629088044	5	0.5	18	Seasonality	Low
0.375350580436743	0.375470771322991	5	0.5	18	Seasonality	Low
0.381575783869504	0.374773227865657	5	0.5	18	Seasonality	Low
0.377285386181364	0.384382909916188	5	0.5	18	Seasonality	Low
0.36791281579381	0.37221660408677	5	0.5	18	Seasonality	Low
0.463264722423814	0.462988680351726	5	0.5	18	Seasonality	Low
0.455699168633118	0.457558051533631	5	0.5	18	Seasonality	Low
0.456601321495374	0.462220845603155	5	0.5	18	Seasonality	Low
0.449951942603497	0.4518525161143	5	0.5	18	Seasonality	Low
0.403820637785558	0.411999876036504	5	0.5	18	Seasonality	Low
0.433787972141793	0.438917246789473	5	0.5	18	Seasonality	Low
0.43891001732151	0.442003172502516	5	0.5	18	Seasonality	Low
0.424559555180095	0.417417574087938	5	0.5	18	Seasonality	Low
0.426501601062847	0.432175009695502	5	0.5	18	Seasonality	Low
0.430480566066006	0.432392167373247	5	0.5	18	Seasonality	Low
0.433426331547633	0.437327224534672	5	0.5	18	Seasonality	Low
0.451712520441111	0.447511662633461	5	0.5	18	Seasonality	Low
0.454739175574695	0.454373635784419	5	0.5	18	Seasonality	Low
0.462469029963082	0.463174600671386	5	0.5	18	Seasonality	Low
0.424198986672394	0.423242648920631	5	0.5	18	Seasonality	Low
0.409460189479328	0.402928474989587	5	0.5	18	Seasonality	Low
0.451257296440384	0.450045272062775	5	0.5	18	Seasonality	Low
0.420757906613902	0.420703020509023	5	0.5	18	Seasonality	Low
0.463975540567349	0.465817215523071	5	0.5	18	Seasonality	Low
0.415021232642792	0.417228864640474	5	0.5	18	Seasonality	Low
0.442965440355122	0.442262588547575	5	0.5	18	Seasonality	Low
0.458563419904252	0.451358271475283	5	0.5	18	Seasonality	Low
0.404503863313788	0.402732085792826	5	0.5	18	Seasonality	Low
0.403612317156685	0.407032250205809	5	0.5	18	Seasonality	Low
0.458327223366007	0.458676590085602	5	0.5	18	Seasonality	Low
0.405543020720331	0.40352160913648	5	0.5	18	Seasonality	Low
0.459259942333913	0.456451064459282	5	0.5	18	Seasonality	Low
0.395370066471103	0.399482665628778	5	0.5	18	Seasonality	Low
0.382390997950941	0.388231492369833	5	0.5	18	Seasonality	Low
0.408741327387385	0.409779654438538	5	0.5	18	Seasonality	Low
0.404906916568204	0.401238285554518	5	0.5	18	Seasonality	Low
0.460401717763301	0.457910645419604	5	0.5	18	Seasonality	Low
0.420597203741011	0.425901971889526	5	0.5	18	Seasonality	Low
0.4209439545178	0.415279890768767	5	0.5	18	Seasonality	Low
0.409292007812728	0.411729627513875	5	0.5	18	Seasonality	Low
0.450966514803864	0.451729938880958	5	0.5	18	Seasonality	Low
0.41556204278138	0.414392373247037	5	0.5	18	Seasonality	Low
0.413794266533474	0.398360542187673	5	0.5	18	Seasonality	Low
0.400226425018546	0.39994689469243	5	0.5	18	Seasonality	Low
0.387218777738671	0.390703218385783	5	0.5	18	Seasonality	Low
0.397518130987434	0.39330848110821	5	0.5	18	Seasonality	Low
0.422890430938008	0.422754342426305	5	0.5	18	Seasonality	Low
0.390149539531551	0.400180399449462	5	0.5	18	Seasonality	Low
0.399296318698045	0.395895205438753	5	0.5	18	Seasonality	Low
0.397269744731334	0.400926298970967	5	0.5	18	Seasonality	Low
0.442881506931697	0.445787812705584	5	0.5	18	Seasonality	Low
0.40546356275229	0.403411095027151	5	0.5	18	Seasonality	Low
0.411177704217214	0.406689733636919	5	0.5	18	Seasonality	Low
0.396146936104342	0.389288030757984	5	0.5	18	Seasonality	Low
0.403736183618267	0.405286384790088	5	0.5	18	Seasonality	Low
0.444655284231071	0.443937555101126	5	0.5	18	Seasonality	Low
0.395635981897405	0.399409242796031	5	0.5	18	Seasonality	Low
0.390513946995737	0.390710886065067	5	0.5	18	Seasonality	Low
0.409779259993377	0.404415571060117	5	0.5	18	Seasonality	Low
0.44136638078913	0.448344298669517	5	0.5	18	Seasonality	Low
0.442992109016708	0.440957643965152	5	0.5	18	Seasonality	Low
0.398944435118235	0.399344547262708	5	0.5	18	Seasonality	Low
0.367047068031695	0.367610237587452	10	0.5	18	Seasonality	Low
0.313118462632904	0.319916763356588	10	0.5	18	Seasonality	Low
0.303691848688009	0.305481114794568	10	0.5	18	Seasonality	Low
0.339372956564454	0.344487970964623	10	0.5	18	Seasonality	Low
0.341097266417766	0.338824468848777	10	0.5	18	Seasonality	Low
0.319342241224198	0.31426974100839	10	0.5	18	Seasonality	Low
0.340481787169665	0.335911933548822	10	0.5	18	Seasonality	Low
0.357299771059429	0.356137360835962	10	0.5	18	Seasonality	Low
0.381351209740445	0.38258399981653	10	0.5	18	Seasonality	Low
0.337350847987038	0.334243427111122	10	0.5	18	Seasonality	Low
0.325692207891386	0.326080684561638	10	0.5	18	Seasonality	Low
0.337934398976793	0.333963515800702	10	0.5	18	Seasonality	Low
0.352148462626009	0.350294249530041	10	0.5	18	Seasonality	Low
0.325522603559205	0.326687262419256	10	0.5	18	Seasonality	Low
0.353130582818589	0.349717108005207	10	0.5	18	Seasonality	Low
0.321182766041594	0.319246107016407	10	0.5	18	Seasonality	Low
0.366827621129746	0.356608821502255	10	0.5	18	Seasonality	Low
0.3358521257132	0.336643815237444	10	0.5	18	Seasonality	Low
0.332894640529931	0.331751972568058	10	0.5	18	Seasonality	Low
0.317830711422566	0.317537411318065	10	0.5	18	Seasonality	Low
0.363445115858452	0.36096218325904	10	0.5	18	Seasonality	Low
0.311184076242617	0.308297730249551	10	0.5	18	Seasonality	Low
0.350903112551196	0.350309131898862	10	0.5	18	Seasonality	Low
0.319150713683106	0.322375625946335	10	0.5	18	Seasonality	Low
0.351291572641918	0.353532925693825	10	0.5	18	Seasonality	Low
0.344739235890888	0.346170589518869	10	0.5	18	Seasonality	Low
0.364888795338347	0.368587367365076	10	0.5	18	Seasonality	Low
0.325776662348021	0.319456981547071	10	0.5	18	Seasonality	Low
0.325020422838474	0.325583182936619	10	0.5	18	Seasonality	Low
0.358509443678245	0.361027444808977	10	0.5	18	Seasonality	Low
0.370220997497371	0.36769636535716	10	0.5	18	Seasonality	Low
0.336127937962906	0.337016381504927	10	0.5	18	Seasonality	Low
0.383920129278339	0.383640419947273	10	0.5	18	Seasonality	Low
0.345238366041904	0.343568476963898	10	0.5	18	Seasonality	Low
0.386993294379606	0.387774211177314	10	0.5	18	Seasonality	Low
0.386856487196122	0.392466856545671	10	0.5	18	Seasonality	Low
0.376950251008484	0.375619299838904	10	0.5	18	Seasonality	Low
0.339874174051334	0.336447698639116	10	0.5	18	Seasonality	Low
0.355578641381994	0.361016832350884	10	0.5	18	Seasonality	Low
0.330837190191888	0.33383132402854	10	0.5	18	Seasonality	Low
0.4101760564562	0.405177567212633	10	0.5	18	Seasonality	Low
0.313242701132131	0.320909990328078	10	0.5	18	Seasonality	Low
0.332881970906184	0.333314689116235	10	0.5	18	Seasonality	Low
0.317384934482783	0.323078866007563	10	0.5	18	Seasonality	Low
0.32996993346322	0.32952619633002	10	0.5	18	Seasonality	Low
0.320992762481454	0.32365039049966	10	0.5	18	Seasonality	Low
0.335457085858815	0.337248360806185	10	0.5	18	Seasonality	Low
0.383875089877283	0.382816604224656	10	0.5	18	Seasonality	Low
0.344513712615311	0.34276572503371	10	0.5	18	Seasonality	Low
0.356368215043652	0.358515610204786	10	0.5	18	Seasonality	Low
0.357634663880541	0.355627561367077	10	0.5	18	Seasonality	Low
0.312304949097984	0.309830043690983	10	0.5	18	Seasonality	Low
0.322246420957739	0.324817262037831	10	0.5	18	Seasonality	Low
0.351757888785785	0.349208918595161	10	0.5	18	Seasonality	Low
0.355227555551322	0.361092543475052	10	0.5	18	Seasonality	Low
0.360730064514594	0.366188220458229	10	0.5	18	Seasonality	Low
0.319387930595806	0.319927145473089	10	0.5	18	Seasonality	Low
0.318279102336503	0.316045209094418	10	0.5	18	Seasonality	Low
0.346028737106944	0.348525724893768	10	0.5	18	Seasonality	Low
0.36346414635442	0.362038958251168	10	0.5	18	Seasonality	Low
0.348522401141579	0.345806697490428	10	0.5	18	Seasonality	Low
0.361956476454641	0.361941094113405	10	0.5	18	Seasonality	Low
0.393448598241323	0.396515691885284	10	0.5	18	Seasonality	Low
0.35331005053127	0.35150339115805	10	0.5	18	Seasonality	Low
0.32925010422521	0.332807238771463	10	0.5	18	Seasonality	Low
0.372077554079788	0.371009231160322	10	0.5	18	Seasonality	Low
0.365488897356932	0.37017285711326	10	0.5	18	Seasonality	Low
0.390240625542883	0.394681822792719	10	0.5	18	Seasonality	Low
0.322278674748455	0.322503978109466	10	0.5	18	Seasonality	Low
0.376402711357052	0.373039872732858	10	0.5	18	Seasonality	Low
0.329927867593518	0.330921626063872	10	0.5	18	Seasonality	Low
0.382998959255843	0.384737490870864	10	0.5	18	Seasonality	Low
0.408471867846287	0.400602701161039	10	0.5	18	Seasonality	Low
0.321644025351588	0.31757987949969	10	0.5	18	Seasonality	Low
0.331017337974512	0.322793091644718	10	0.5	18	Seasonality	Low
0.309800287461388	0.317172074838271	10	0.5	18	Seasonality	Low
0.322120170446472	0.315482095296769	10	0.5	18	Seasonality	Low
0.323046889043016	0.328978175940914	10	0.5	18	Seasonality	Low
0.3579468941633	0.35805360413127	10	0.5	18	Seasonality	Low
0.354770739846759	0.356051356624804	10	0.5	18	Seasonality	Low
0.384039463324897	0.392643393619026	10	0.5	18	Seasonality	Low
0.388307459849655	0.39373760777652	10	0.5	18	Seasonality	Low
0.365231596708325	0.361036835895069	10	0.5	18	Seasonality	Low
0.374086651759383	0.371329932818836	10	0.5	18	Seasonality	Low
0.362991477440349	0.362480487441565	10	0.5	18	Seasonality	Low
0.369323734841823	0.36859522371305	10	0.5	18	Seasonality	Low
0.36417820585929	0.367791141332898	10	0.5	18	Seasonality	Low
0.372805868813693	0.371486574472505	10	0.5	18	Seasonality	Low
0.379947517035753	0.382814839023748	10	0.5	18	Seasonality	Low
0.360091544298628	0.363242349931438	10	0.5	18	Seasonality	Low
0.363858005828649	0.365135094276815	10	0.5	18	Seasonality	Low
0.379991055104017	0.380368636530715	10	0.5	18	Seasonality	Low
0.367693776067546	0.371295572065667	10	0.5	18	Seasonality	Low
0.360384845949763	0.360612737119533	10	0.5	18	Seasonality	Low
0.356517507862314	0.358988913133286	10	0.5	18	Seasonality	Low
0.358125095305306	0.360142443384433	10	0.5	18	Seasonality	Low
0.365298775339494	0.369789772204498	10	0.5	18	Seasonality	Low
0.366973986027694	0.366914887702741	10	0.5	18	Seasonality	Low
0.358684552279646	0.356715297249435	10	0.5	18	Seasonality	Low
0.359099579515443	0.359055737701052	10	0.5	18	Seasonality	Low
0.186976608883222	0.186056454476415	500	0.5	18	Seasonality	Low
0.216794326843275	0.214378957514656	500	0.5	18	Seasonality	Low
0.203027631534253	0.201593196820288	500	0.5	18	Seasonality	Low
0.194563630033763	0.19393494902965	500	0.5	18	Seasonality	Low
0.175164325646184	0.173919953931035	500	0.5	18	Seasonality	Low
0.197201743967236	0.200197275622338	500	0.5	18	Seasonality	Low
0.23441044991053	0.234392977634548	500	0.5	18	Seasonality	Low
0.236485880736324	0.236671170297102	500	0.5	18	Seasonality	Low
0.182816815576683	0.178973024657191	500	0.5	18	Seasonality	Low
0.2626802403884	0.260374455086184	500	0.5	18	Seasonality	Low
0.237145673425504	0.235397209380494	500	0.5	18	Seasonality	Low
0.28688790931013	0.284757602233759	500	0.5	18	Seasonality	Low
0.220509800948993	0.223411267025464	500	0.5	18	Seasonality	Low
0.201687904177966	0.200961617928727	500	0.5	18	Seasonality	Low
0.210606806201815	0.21033767214926	500	0.5	18	Seasonality	Low
0.251916509930888	0.249188598760496	500	0.5	18	Seasonality	Low
0.213890814206012	0.212225636696487	500	0.5	18	Seasonality	Low
0.199618390678781	0.198981022144351	500	0.5	18	Seasonality	Low
0.273800605769738	0.270913674868749	500	0.5	18	Seasonality	Low
0.213886581464058	0.215345152398181	500	0.5	18	Seasonality	Low
0.228506666411613	0.228499351865334	500	0.5	18	Seasonality	Low
0.269387407702375	0.2732400804477	500	0.5	18	Seasonality	Low
0.23978994747808	0.240172475092282	500	0.5	18	Seasonality	Low
0.219262348739196	0.217608625445803	500	0.5	18	Seasonality	Low
0.178350808551256	0.178408263131862	500	0.5	18	Seasonality	Low
0.235758888883691	0.235559298520155	500	0.5	18	Seasonality	Low
0.245735726948667	0.249727621526426	500	0.5	18	Seasonality	Low
0.205665440739841	0.204298243991997	500	0.5	18	Seasonality	Low
0.25593634493312	0.254366815506299	500	0.5	18	Seasonality	Low
0.198479223820628	0.196748254674122	500	0.5	18	Seasonality	Low
0.411321766512601	0.40818505081154	5	0.5	18	Seasonality	High
0.383803846182029	0.385516829101907	5	0.5	18	Seasonality	High
0.416921851612223	0.42004942845506	5	0.5	18	Seasonality	High
0.398805385299981	0.407221430420437	5	0.5	18	Seasonality	High
0.418826436539778	0.423040358879861	5	0.5	18	Seasonality	High
0.407708591338165	0.409887399361841	5	0.5	18	Seasonality	High
0.394063210919162	0.399265545260999	5	0.5	18	Seasonality	High
0.398343333484442	0.397373415388435	5	0.5	18	Seasonality	High
0.426388250159473	0.413944489344398	5	0.5	18	Seasonality	High
0.403372778549081	0.410621829620708	5	0.5	18	Seasonality	High
0.388136631767003	0.394775176678593	5	0.5	18	Seasonality	High
0.43565005143503	0.431794050563402	5	0.5	18	Seasonality	High
0.414165706703142	0.420958786130409	5	0.5	18	Seasonality	High
0.411112534231952	0.407943478550135	5	0.5	18	Seasonality	High
0.433675825625687	0.4323412019287	5	0.5	18	Seasonality	High
0.400481838291435	0.398511314984724	5	0.5	18	Seasonality	High
0.422156942547945	0.420868576075767	5	0.5	18	Seasonality	High
0.407813814449673	0.40571578323942	5	0.5	18	Seasonality	High
0.39652149659679	0.396368855648556	5	0.5	18	Seasonality	High
0.422672266740213	0.423230859763141	5	0.5	18	Seasonality	High
0.407158952578049	0.403687173586813	5	0.5	18	Seasonality	High
0.418957957930386	0.416293516599106	5	0.5	18	Seasonality	High
0.407700048461302	0.399935797937624	5	0.5	18	Seasonality	High
0.407765725355871	0.412772915963261	5	0.5	18	Seasonality	High
0.443518494380167	0.447758169418962	5	0.5	18	Seasonality	High
0.394673551986874	0.393490274241507	5	0.5	18	Seasonality	High
0.423838244994023	0.425225258050009	5	0.5	18	Seasonality	High
0.39954761244186	0.400545212014836	5	0.5	18	Seasonality	High
0.414728802834964	0.416190438197233	5	0.5	18	Seasonality	High
0.398712682974426	0.398744376191012	5	0.5	18	Seasonality	High
0.398038928717293	0.396817015942972	5	0.5	18	Seasonality	High
0.407528921555832	0.406390359286131	5	0.5	18	Seasonality	High
0.416285873864359	0.422711183048496	5	0.5	18	Seasonality	High
0.427614818676996	0.427512382762586	5	0.5	18	Seasonality	High
0.38548355222372	0.383567781675569	5	0.5	18	Seasonality	High
0.385137070840412	0.379587622196303	5	0.5	18	Seasonality	High
0.38546865471215	0.385971095465669	5	0.5	18	Seasonality	High
0.394169911354912	0.404797328636692	5	0.5	18	Seasonality	High
0.425962379707335	0.414145752764506	5	0.5	18	Seasonality	High
0.425012406800075	0.425283028307512	5	0.5	18	Seasonality	High
0.424693369741744	0.423463726144122	5	0.5	18	Seasonality	High
0.411463464688031	0.418629505710093	5	0.5	18	Seasonality	High
0.407411254275414	0.420185587621808	5	0.5	18	Seasonality	High
0.460405614665202	0.451164032864142	5	0.5	18	Seasonality	High
0.412211427056868	0.415828641324745	5	0.5	18	Seasonality	High
0.390315807527045	0.388000804226896	5	0.5	18	Seasonality	High
0.393755416908718	0.398887554984043	5	0.5	18	Seasonality	High
0.382671073418791	0.386368961801933	5	0.5	18	Seasonality	High
0.395427330452475	0.390549600667262	5	0.5	18	Seasonality	High
0.387817631290624	0.381077240090686	5	0.5	18	Seasonality	High
0.423241465607182	0.424331335177528	5	0.5	18	Seasonality	High
0.400327141811524	0.40724903308671	5	0.5	18	Seasonality	High
0.402144018958017	0.411211273164089	5	0.5	18	Seasonality	High
0.420001387012691	0.422494488413069	5	0.5	18	Seasonality	High
0.380845993966268	0.384553436653982	5	0.5	18	Seasonality	High
0.395871850660916	0.400397711829943	5	0.5	18	Seasonality	High
0.417232055109905	0.412390187978226	5	0.5	18	Seasonality	High
0.417909543234933	0.416083255514885	5	0.5	18	Seasonality	High
0.399677584302008	0.398496536316542	5	0.5	18	Seasonality	High
0.423391615148367	0.424061479225786	5	0.5	18	Seasonality	High
0.423728845572023	0.419357439486716	5	0.5	18	Seasonality	High
0.416554228617265	0.41991558262392	5	0.5	18	Seasonality	High
0.401502390439803	0.39613323719317	5	0.5	18	Seasonality	High
0.405596230822148	0.398890112158628	5	0.5	18	Seasonality	High
0.397810851650918	0.395587918109355	5	0.5	18	Seasonality	High
0.393565700423476	0.404624642451182	5	0.5	18	Seasonality	High
0.412446019376637	0.416129271335605	5	0.5	18	Seasonality	High
0.394129139354064	0.391969150982209	5	0.5	18	Seasonality	High
0.41123964372235	0.417052506851396	5	0.5	18	Seasonality	High
0.419797143017751	0.425530195536376	5	0.5	18	Seasonality	High
0.417919696054294	0.418722926687017	5	0.5	18	Seasonality	High
0.415431120146528	0.417414664444034	5	0.5	18	Seasonality	High
0.428091721685279	0.422566412217528	5	0.5	18	Seasonality	High
0.419959724714492	0.419116786807191	5	0.5	18	Seasonality	High
0.40951680944841	0.410359707364478	5	0.5	18	Seasonality	High
0.405092748512115	0.407535804690619	5	0.5	18	Seasonality	High
0.413949984530914	0.416045620242549	5	0.5	18	Seasonality	High
0.43094820451843	0.424549002281488	5	0.5	18	Seasonality	High
0.456408992320972	0.453737210398551	5	0.5	18	Seasonality	High
0.422930024415514	0.427302945450725	5	0.5	18	Seasonality	High
0.452669521217073	0.444829588145679	5	0.5	18	Seasonality	High
0.4505409999993	0.445830850436939	5	0.5	18	Seasonality	High
0.451300870977261	0.449500945809647	5	0.5	18	Seasonality	High
0.44787032773389	0.450813740931771	5	0.5	18	Seasonality	High
0.4443333400808	0.448487243364716	5	0.5	18	Seasonality	High
0.431427294996311	0.430740313293951	5	0.5	18	Seasonality	High
0.426971733098962	0.4289618289963	5	0.5	18	Seasonality	High
0.439978649758678	0.441445129546613	5	0.5	18	Seasonality	High
0.418721352433688	0.42267975685807	5	0.5	18	Seasonality	High
0.444044527310471	0.441873071106303	5	0.5	18	Seasonality	High
0.417089924544868	0.420349269288799	5	0.5	18	Seasonality	High
0.426073898498142	0.423514551944581	5	0.5	18	Seasonality	High
0.447301258099293	0.430163960632671	5	0.5	18	Seasonality	High
0.443644939347174	0.445184475009373	5	0.5	18	Seasonality	High
0.448795591607191	0.440435855243112	5	0.5	18	Seasonality	High
0.427087632461068	0.422892140207576	5	0.5	18	Seasonality	High
0.457812598565326	0.444329479165274	5	0.5	18	Seasonality	High
0.437863508088378	0.438517516997112	5	0.5	18	Seasonality	High
0.442910682794327	0.441842955661775	5	0.5	18	Seasonality	High
0.444400221832393	0.444048386340733	5	0.5	18	Seasonality	High
0.349672488555966	0.350479850379542	10	0.5	18	Seasonality	High
0.343484401057324	0.347012541559776	10	0.5	18	Seasonality	High
0.373279013540971	0.372504282081308	10	0.5	18	Seasonality	High
0.313565546533879	0.318598366644744	10	0.5	18	Seasonality	High
0.350307429556593	0.349189943953667	10	0.5	18	Seasonality	High
0.338126198724827	0.344746430347823	10	0.5	18	Seasonality	High
0.384081887633933	0.37631526493645	10	0.5	18	Seasonality	High
0.334782388041811	0.33547324362416	10	0.5	18	Seasonality	High
0.342127928346774	0.341491768293048	10	0.5	18	Seasonality	High
0.358269024869932	0.353372643726147	10	0.5	18	Seasonality	High
0.35944256166581	0.365869713029087	10	0.5	18	Seasonality	High
0.368771185324593	0.367892108902614	10	0.5	18	Seasonality	High
0.33729439921984	0.333053037771012	10	0.5	18	Seasonality	High
0.351831228933392	0.347239995118857	10	0.5	18	Seasonality	High
0.341672815766947	0.345352810894488	10	0.5	18	Seasonality	High
0.372541470809892	0.373266058556815	10	0.5	18	Seasonality	High
0.386763063760039	0.38665891571344	10	0.5	18	Seasonality	High
0.34727355887846	0.339511154225078	10	0.5	18	Seasonality	High
0.374949584069508	0.371476247388228	10	0.5	18	Seasonality	High
0.338845270214685	0.335333945972164	10	0.5	18	Seasonality	High
0.367816567055812	0.364768329590332	10	0.5	18	Seasonality	High
0.374770282884782	0.362605819915831	10	0.5	18	Seasonality	High
0.364430035519462	0.370638938287647	10	0.5	18	Seasonality	High
0.341608872155059	0.342660322640751	10	0.5	18	Seasonality	High
0.367214232989425	0.36137940030658	10	0.5	18	Seasonality	High
0.377960165591498	0.374395811931283	10	0.5	18	Seasonality	High
0.346663694255659	0.343946791585457	10	0.5	18	Seasonality	High
0.368464596843166	0.369995933165897	10	0.5	18	Seasonality	High
0.385222708329105	0.379098410430524	10	0.5	18	Seasonality	High
0.341218580468148	0.347356599693399	10	0.5	18	Seasonality	High
0.366059885952995	0.369511141929657	10	0.5	18	Seasonality	High
0.362673529646819	0.366686697434373	10	0.5	18	Seasonality	High
0.375945192903679	0.372261627365206	10	0.5	18	Seasonality	High
0.368494484676624	0.370885112496235	10	0.5	18	Seasonality	High
0.374597295609055	0.374164503839391	10	0.5	18	Seasonality	High
0.365332098260774	0.371711345141481	10	0.5	18	Seasonality	High
0.36908745625708	0.368571409035289	10	0.5	18	Seasonality	High
0.367526485745303	0.371331381976022	10	0.5	18	Seasonality	High
0.367668902632011	0.36799899775017	10	0.5	18	Seasonality	High
0.36541679342613	0.365571757855597	10	0.5	18	Seasonality	High
0.360923141807073	0.362176876618179	10	0.5	18	Seasonality	High
0.365832820246398	0.361867409915405	10	0.5	18	Seasonality	High
0.340740215258595	0.343729971201342	10	0.5	18	Seasonality	High
0.360276621669043	0.363160694440558	10	0.5	18	Seasonality	High
0.361563695137322	0.362255717443013	10	0.5	18	Seasonality	High
0.393597596328852	0.389672862065463	10	0.5	18	Seasonality	High
0.368019260058006	0.37399740091916	10	0.5	18	Seasonality	High
0.369031166558799	0.371414344412209	10	0.5	18	Seasonality	High
0.331767011374443	0.331688613823907	10	0.5	18	Seasonality	High
0.357398320371801	0.352208221733048	10	0.5	18	Seasonality	High
0.372444965643135	0.371449089109353	10	0.5	18	Seasonality	High
0.346891625837265	0.346449714909247	10	0.5	18	Seasonality	High
0.362526688659615	0.36422969933733	10	0.5	18	Seasonality	High
0.336071009389588	0.333514451658122	10	0.5	18	Seasonality	High
0.335191055818848	0.331590349605769	10	0.5	18	Seasonality	High
0.341988643370169	0.34872172043342	10	0.5	18	Seasonality	High
0.340585698783348	0.345342778493189	10	0.5	18	Seasonality	High
0.358056116665526	0.34891857774425	10	0.5	18	Seasonality	High
0.347759794118674	0.345007927805386	10	0.5	18	Seasonality	High
0.338206306089881	0.343631195103006	10	0.5	18	Seasonality	High
0.361270268217634	0.357835101403354	10	0.5	18	Seasonality	High
0.341456263222796	0.340111987138475	10	0.5	18	Seasonality	High
0.341319224031068	0.343887670149073	10	0.5	18	Seasonality	High
0.347082414622645	0.347843153480054	10	0.5	18	Seasonality	High
0.330341626981487	0.333745833602549	10	0.5	18	Seasonality	High
0.331776922532364	0.3319952752318	10	0.5	18	Seasonality	High
0.33872935149638	0.339669778659817	10	0.5	18	Seasonality	High
0.345685960559	0.343460770906539	10	0.5	18	Seasonality	High
0.37201854082034	0.370788610786252	10	0.5	18	Seasonality	High
0.337111123738939	0.335026546687822	10	0.5	18	Seasonality	High
0.372796186616475	0.373461182445126	10	0.5	18	Seasonality	High
0.332864581027575	0.339873326205939	10	0.5	18	Seasonality	High
0.376797818365519	0.382998587375544	10	0.5	18	Seasonality	High
0.362788850712072	0.369525641234745	10	0.5	18	Seasonality	High
0.329574676860614	0.330508626005705	10	0.5	18	Seasonality	High
0.370887970903872	0.357650389551408	10	0.5	18	Seasonality	High
0.334386354307543	0.331155968543573	10	0.5	18	Seasonality	High
0.380714801591115	0.380573566153244	10	0.5	18	Seasonality	High
0.353410824700176	0.352687188977192	10	0.5	18	Seasonality	High
0.339751726918861	0.339954036680373	10	0.5	18	Seasonality	High
0.333890169857403	0.333868351283757	10	0.5	18	Seasonality	High
0.334912224293879	0.336214390193551	10	0.5	18	Seasonality	High
0.337956900926513	0.336787487260055	10	0.5	18	Seasonality	High
0.339135656171667	0.337762279074205	10	0.5	18	Seasonality	High
0.330656855302898	0.335738953975601	10	0.5	18	Seasonality	High
0.33515511875983	0.338246427664586	10	0.5	18	Seasonality	High
0.337189949392078	0.342160212588891	10	0.5	18	Seasonality	High
0.331530411047984	0.334302017265098	10	0.5	18	Seasonality	High
0.337270737366328	0.340855546220176	10	0.5	18	Seasonality	High
0.385139993281316	0.384779651777475	10	0.5	18	Seasonality	High
0.338144200154561	0.339558364147912	10	0.5	18	Seasonality	High
0.333185936581465	0.332634313247213	10	0.5	18	Seasonality	High
0.331780769050892	0.329487678750523	10	0.5	18	Seasonality	High
0.386365022286404	0.3847012045157	10	0.5	18	Seasonality	High
0.384055543524808	0.385960835482055	10	0.5	18	Seasonality	High
0.347450444254725	0.346622916217972	10	0.5	18	Seasonality	High
0.340051590725532	0.340780542909757	10	0.5	18	Seasonality	High
0.330467574014124	0.332530520633088	10	0.5	18	Seasonality	High
0.379420297152784	0.37973797468927	10	0.5	18	Seasonality	High
0.338244269665526	0.335697583662989	10	0.5	18	Seasonality	High
0.226030764670311	0.225033462618509	500	0.5	18	Seasonality	High
0.272057484010704	0.266436195530852	500	0.5	18	Seasonality	High
0.261170058664724	0.257861331745837	500	0.5	18	Seasonality	High
0.26608807536446	0.261689037220298	500	0.5	18	Seasonality	High
0.214841294109159	0.215413731993675	500	0.5	18	Seasonality	High
0.234707272962949	0.236161264641328	500	0.5	18	Seasonality	High
0.223767068994036	0.223255396977212	500	0.5	18	Seasonality	High
0.262443443732022	0.266104495364005	500	0.5	18	Seasonality	High
0.221603038082034	0.224350021457145	500	0.5	18	Seasonality	High
0.237488047972775	0.2372081423062	500	0.5	18	Seasonality	High
0.286770735482111	0.282992596219258	500	0.5	18	Seasonality	High
0.223081752463674	0.218697482266904	500	0.5	18	Seasonality	High
0.247013334221996	0.241208387033519	500	0.5	18	Seasonality	High
0.20206657209384	0.197772013519377	500	0.5	18	Seasonality	High
0.219437447415248	0.218583678692135	500	0.5	18	Seasonality	High
0.261473161525893	0.261359737013825	500	0.5	18	Seasonality	High
0.248981219866097	0.245776119243466	500	0.5	18	Seasonality	High
0.234941353752676	0.237554240164436	500	0.5	18	Seasonality	High
0.245298170654746	0.246536258376011	500	0.5	18	Seasonality	High
0.236321117780292	0.236717600694053	500	0.5	18	Seasonality	High
0.264886855761642	0.262582933836734	500	0.5	18	Seasonality	High
0.268951073378188	0.277185320143279	500	0.5	18	Seasonality	High
0.206569620548486	0.210079293160356	500	0.5	18	Seasonality	High
0.259482167516498	0.258817097913875	500	0.5	18	Seasonality	High
0.221675940212488	0.223585613802358	500	0.5	18	Seasonality	High
0.254209460094508	0.25170538006813	500	0.5	18	Seasonality	High
0.25394597628164	0.256337919315304	500	0.5	18	Seasonality	High
0.264866015327548	0.265748089054493	500	0.5	18	Seasonality	High
0.236881680155228	0.23949004777891	500	0.5	18	Seasonality	High
0.209210128860374	0.21318630455938	500	0.5	18	Seasonality	High
0.254066092908411	0.256557085673727	500	0.5	18	Seasonality	High
0.255493399025633	0.256439667668157	500	0.5	18	Seasonality	High
0.205803139886594	0.207956337048585	500	0.5	18	Seasonality	High
0.207639946206369	0.206476375288387	500	0.5	18	Seasonality	High
0.212037032879644	0.211580083916846	500	0.5	18	Seasonality	High
0.237348781039526	0.234807349237849	500	0.5	18	Seasonality	High
0.24213953708225	0.239803940553918	500	0.5	18	Seasonality	High
0.26085836133795	0.250345015114047	500	0.5	18	Seasonality	High
0.235299277581275	0.235675886629334	500	0.5	18	Seasonality	High
0.28907115368341	0.290157477184117	500	0.5	18	Seasonality	High
0.266241662806564	0.26844737226908	500	0.5	18	Seasonality	High
0.261318666091229	0.263671704464304	500	0.5	18	Seasonality	High
0.237114047262996	0.237577198391445	500	0.5	18	Seasonality	High
0.277543889749362	0.283464916278857	500	0.5	18	Seasonality	High
0.197060032041908	0.205640086438324	500	0.5	18	Seasonality	High
0.292069041779389	0.292879257170244	500	0.5	18	Seasonality	High
0.232565941091209	0.225320507094076	500	0.5	18	Seasonality	High
0.232225147726517	0.242316606323323	500	0.5	18	Seasonality	High
0.189794936091351	0.188963550309976	500	0.5	18	Seasonality	High
0.270517601739547	0.282524797122225	500	0.5	18	Seasonality	High
